# Supplementary material for: Characterization and Genetic Mapping of Black Root Rot Resistance in Gossypium arboreum L
Source: Int J Mol Sci. 2021 Mar 5;22(5):2642. doi: 10.3390/ijms22052642 (PMC7961528; doi:10.3390/ijms22052642)
Supplement: Supplementary file 1 [file ijms-22-02642-s001.zip]

Archive with 2 entries (2 files):
- Supp  Figures.pptx
- Supplementary_Tables.xlsx
