# Supplementary material for: Characterization and Genetic Mapping of Black Root Rot Resistance in Gossypium arboreum L
Source: Int J Mol Sci. 2021 Mar 5;22(5):2642. doi: 10.3390/ijms22052642 (PMC7961528; doi:10.3390/ijms22052642)
Supplement: Supplementary file 1 [file ijms-22-02642-s001.zip › Supplementary_Tables.xlsx]

## Sheet: Table S1
Table S1 Primers used for identification of fungal species
Primer ID	Primer Sequence	Useage
ITS1	TCCGTAGGTGAACCTGCGG	Amplify internal transcribed spacer region of BRR isolate
ITS4	TCCTCCGCTTATTGATATGC	Amplify internal transcribed spacer region of BRR isolate

## Sheet: Table S2 Summary of RNA_seq dat
Table S2 Summary of RNA-seq results
Library	Raw Reads	Raw Base(G)	Error Rate(%)	Q20(%)	Q30(%)	GC Content(%)	% aligned	Accepted alignments
BM13H-day10_rep1	20604569	6.181	0.02	97.44	94.11	44.69	80.9341	17869173
BM13H-day10_rep2	25999987	7.8	0.02	97.42	94.12	44.64	79.7128	24254514
BM13H-day10_rep3	23234539	6.97	0.03	97.32	93.9	44.95	77.5461	15160350
BM13H-day2_rep1	24128730	7.239	0.03	96.5	91.8	45.04	77.8533	18074655
BM13H-day2_rep2	24248379	7.275	0.02	97.57	94.38	45.09	77.7287	18511767
BM13H-day2_rep3	21532661	6.46	0.02	97.52	94.25	44.04	81.3513	16515796
BM13H-day3_rep1	23083222	6.925	0.02	97.47	94.16	44.99	78.6765	21710436
BM13H-day3_rep2	30212061	9.064	0.02	97.44	94.09	44.86	77.7284	18247989
BM13H-day3_rep3	25804991	7.741	0.02	97.44	94.13	43.98	77.2055	15425815
BM13H-day5_rep1	27969957	8.391	0.03	97.35	93.96	44.83	81.0095	16089754
BM13H-day5_rep2	23228505	6.969	0.03	96.78	92.83	45.14	80.6022	20041089
BM13H-day5_rep3	20075471	6.023	0.02	97.62	94.45	45.37	79.075	18569242
BM13H-day7_rep1	23205614	6.962	0.02	97.43	94.07	45.23	79.9083	20930069
BM13H-day7_rep2	22455288	6.737	0.02	97.42	94.05	45.16	78.8208	21491771
BM13H-day7_rep3	21475446	6.443	0.02	97.41	94.1	45.25	77.7922	16453856
BM13H+day10_rep1	28976209	8.693	0.03	97.37	93.59	45.16	78.0473	21782627
BM13H+day10_rep2	22025332	6.608	0.03	97.34	93.56	45.16	77.8795	16613064
BM13H+day10_rep3	24878116	7.463	0.03	97.28	93.42	45.05	79.6524	19697083
BM13H+day2_rep1	24901302	7.47	0.03	97.25	93.41	44.61	79.2332	17697808
BM13H+day2_rep2	23883916	7.165	0.03	97.41	93.68	44.98	80.5391	23395998
BM13H+day2_rep3	19509656	5.853	0.03	97.36	93.62	44.97	80.5326	19505305
BM13H+day3_rep1	26789490	8.037	0.03	97.37	93.63	44.86	77.6937	17622148
BM13H+day3_rep2	28507537	8.552	0.03	97.39	93.69	45.12	77.3124	16847172
BM13H+day3_rep3	22263766	6.679	0.03	97.34	93.56	45.12	78.0453	16824341
BM13H+day5_rep1	23420473	7.026	0.03	97.31	93.45	45.05	80.7584	19385939
BM13H+day5_rep2	25922601	7.777	0.03	97.27	93.44	45.11	79.2964	18202624
BM13H+day5_rep3	24441664	7.332	0.03	97.21	93.31	45.06	80.9361	15229800
BM13H+day7_rep1	22617070	6.785	0.03	97.39	93.69	44.74	78.8617	18028189
BM13H+day7_rep2	30862575	9.259	0.03	97.33	93.55	44.98	78.7325	19843933
BM13H+day7_rep3	19642432	5.893	0.03	97.28	93.44	45.52	77.1584	18373723
YZ-day10_rep1	27613177	8.284	0.02	97.06	93.28	45.06	80.7762	23796955
YZ-day10_rep2	22274473	6.682	0.02	97.3	93.72	45.68	79.1876	19671148
YZ-day10_rep3	24708439	7.413	0.02	97.27	93.58	46.4	76.525	16223688
YZ-day2_rep1	20443448	6.133	0.02	97.5	94.06	45.83	71.4514	14609521
YZ-day2_rep2	25748485	7.725	0.02	97.56	94.18	44.82	79.5825	20655958
YZ-day2_rep3	24010337	7.203	0.02	97.55	94.16	44.87	80.1192	19122228
YZ-day3_rep1	23831204	7.149	0.02	97.62	94.28	44.86	73.9395	17520664
YZ-day3_rep2	21751631	6.525	0.02	97.65	94.34	44.34	67.9665	13486325
YZ-day3_rep3	32371534	9.711	0.02	97.28	93.63	44.94	75.9346	22474687
YZ-day5_rep1	23692051	7.108	0.02	97.23	93.53	45.81	79.6475	21831093
YZ-day5_rep2	19575344	5.873	0.02	97.07	93.21	46.55	75.3916	17011174
YZ-day5_rep3	29224992	8.767	0.03	97.06	93.2	45.35	71.0744	17797710
YZ-day7_rep1	28309798	8.493	0.02	97.27	93.69	45.78	75.6034	17734678
YZ-day7_rep2	25519637	7.656	0.02	97.4	93.88	45.52	78.8442	16714543
YZ-day7_rep3	20409794	6.123	0.02	97.47	94.06	44.81	81.4858	16628206
Y+day10_rep1	24480116	7.344	0.03	96.5	91.82	44.97	80.6765	19749611
Y+day10_rep2	23612149	7.084	0.03	96.42	91.68	45.26	78.023	18689389
Y+day10_rep3	24797659	7.439	0.03	96.44	91.72	45.2	80.1021	20240978
Y+day2_rep1	26928273	8.078	0.02	97.16	93.44	45.84	79.7958	20628637
Y+day2_rep2	27695188	8.309	0.02	96.94	93.11	45.69	78.8845	16341361
Y+day2_rep3	19783171	5.935	0.03	97.48	93.91	45.12	78.5655	25260937
Y+day3_rep1	23155871	6.947	0.03	96.17	91.26	45.28	74.2203	20962284
Y+day3_rep2	21157570	6.347	0.03	96.19	91.09	45.12	76.0451	19028438
Y+day3_rep3	20573207	6.172	0.03	96.41	91.68	44.64	81.188	16002720
Y+day5_rep1	20232324	6.07	0.03	96.44	91.72	45.38	74.3848	20377664
Y+day5_rep2	25316168	7.595	0.03	96.44	91.73	44.89	77.0561	22146309
Y+day5_rep3	21507932	6.452	0.03	96.54	91.89	44.7	81.986	16366115
Y+day7_rep1	29741832	8.923	0.03	96.3	91.46	44.84	76.3619	15459311
Y+day7_rep2	24927023	7.478	0.03	96.22	91.36	44.9	79.9866	19946156
Y+day7_rep3	20620265	6.186	0.03	95.97	90.91	45.16	80.891	17216649
+= Infected
-=uninfected

## Sheet: Table S3 Gene expression data f
Table S3 Gene expression data for BM13H (Infected/Uninfected)
Gene	2 DPI		3 DPI		5 DPI		7 DPI		10 DPI
	log2FoldChange	padj	log2FoldChange	padj	log2FoldChange	padj	log2FoldChange	padj	log2FoldChange	padj
Ga01G0001	0.208146	NA	-1.24686	0.748869	-1.27172	NA	0.736922	0.999955	-0.566855	0.999371
Ga01G0002	0.0991344	NA	1.32637	0.433023	1.63565	0.75304	-0.637924	0.999955	0.74631	0.999371
Ga01G0003	0.266458	NA	0.826071	0.631218	-0.227377	0.99999	0.737945	0.999955	-0.796139	0.999371
Ga01G0004	-0.0166423	0.989722	0.178281	0.634283	0.289026	0.75304	-0.0701393	0.999955	0.337331	0.999371
Ga01G0005	-0.646372	0.409007	0.348123	0.707884	-0.215633	0.99999	0.225004	0.999955	0.26099	0.999371
Ga01G0006	-0.0334466	0.980465	0.0858272	0.886898	-0.0501887	0.99999	-0.0552319	0.999955	0.0822617	0.999371
Ga01G0007	0.339304	0.734946	0.345652	0.671615	0.226511	0.99999	0.233988	0.999955	-0.461853	0.999371
Ga01G0008	NA	NA	NA	NA	NA	NA	NA	NA	NA	NA
Ga01G0009	0.199572	0.886176	0.146381	0.892578	0.0312896	0.99999	0.212066	0.999955	0.357841	0.999371
Ga01G0010	-0.0269104	0.990878	-0.0283425	0.982241	-0.0771432	0.99999	-0.0271504	0.999955	-0.165065	0.999371
Ga01G0011	0.428208	0.594998	-0.0482097	0.970277	-0.343072	0.994021	0.150693	0.999955	0.250571	0.999371
Ga01G0012	-0.18704	0.885313	0.0509401	0.96735	0.268659	0.99999	-0.315422	0.999955	-0.0987719	0.999371
Ga01G0013	0.000948371	0.99997	0.105197	0.908192	-0.153415	0.99999	-0.283678	0.999955	-0.0801268	0.999371
Ga01G0014	-0.696807	NA	0.177334	0.964744	0.803494	0.99999	-0.181814	0.999955	0.318045	0.999371
Ga01G0015	-0.191168	0.945317	0.00105483	0.999283	0.136859	0.99999	0.38003	0.999955	0.138769	0.999371
Ga01G0016	-0.67461	NA	-1.75039	0.382328	-0.263504	0.99999	0.695283	0.999955	0.226259	0.999371
Ga01G0017	-0.482327	NA	-0.711587	0.559501	-0.363459	0.99999	1.19712	0.999955	-0.461568	0.999371
Ga01G0018	-0.253197	NA	0.0376818	NA	2.31961	NA	0.0658916	0.999955	-0.0465729	0.999371
Ga01G0019	-0.711714	NA	0.892983	0.816901	1.48827	0.987846	1.38435	0.999955	-0.626703	0.999371
Ga01G0020	-0.240411	0.880116	-0.0417582	0.981878	0.012254	0.99999	0.709731	0.999955	-0.0825647	0.999371
Ga01G0021	0.0149701	0.996833	-0.155802	0.881129	0.0049363	0.99999	0.265754	0.999955	-0.15664	0.999371
Ga01G0022	-0.152937	0.876282	0.145307	0.838087	0.241194	0.99999	-0.0609661	0.999955	-0.00459717	0.999371
Ga01G0023	0.558472	0.428027	-0.0178167	0.991822	-0.0639905	0.99999	-0.241087	0.999955	0.0322512	0.999371
Ga01G0024	-2.72034	NA	-0.92411	NA	-1.48813	NA	-0.895899	0.999955	2.32884	0.999371
Ga01G0025	-0.253197	NA	0.999437	NA	0.0446806	NA	-2.61994	0.999955	-0.0466732	0.999371
Ga01G0026	-0.0665264	0.943097	0.159858	0.734284	0.079213	0.99999	0.0850252	0.999955	-0.0743712	0.999371
Ga01G0027	0.207786	0.786498	0.073161	0.932702	0.125091	0.99999	-0.0164518	0.999955	0.00409651	0.999371
Ga01G0028	0.0534976	0.986354	-0.0197352	0.992479	-0.0535194	0.99999	0.251863	0.999955	0.307516	0.999371
Ga01G0029	-1.71182	NA	2.01105	NA	3.69278	NA	0.694084	0.999955	3.42879	0.999371
Ga01G0030	-0.368981	0.610386	-0.388142	0.507498	-0.367725	0.928135	-0.0184941	0.999955	0.143608	0.999371
Ga01G0031	-0.769094	0.548645	0.40387	0.782662	-0.155734	0.99999	-0.2332	0.999955	0.113143	0.999371
Ga01G0032	-0.253207	NA	0.272663	NA	-0.0232212	NA	-2.28775	0.999955	-3.52533	0.999371
Ga01G0033	0.594077	0.300794	0.497885	0.355485	-0.22087	0.99999	0.00474628	0.999955	-0.311728	0.999371
Ga01G0034	-0.123577	0.964687	-0.876573	0.304645	-0.588076	0.952952	-0.149044	0.999955	-0.453074	0.999371
Ga01G0035	-0.0427879	0.973114	-0.0558439	0.937271	-0.207876	0.994021	-0.0141741	0.999955	-0.0982127	0.999371
Ga01G0036	-0.0264349	0.997492	0.0749208	0.979666	-0.40706	0.99999	0.616911	0.999955	-0.253146	0.999371
Ga01G0037	-0.0642737	0.989058	0.311777	0.858103	0.140791	0.99999	0.0169986	0.999955	0.742368	0.999371
Ga01G0038	0.186525	0.90143	-0.387133	0.668033	0.158059	0.99999	0.234569	0.999955	0.149301	0.999371
Ga01G0039	-1.15664	NA	0.999478	NA	1.5761	NA	-0.998755	0.999955	2.58596	0.999371
Ga01G0040	0.0244918	0.991415	-0.277301	0.697676	-0.0964356	0.99999	-0.159177	0.999955	-0.0448196	0.999371
Ga01G0041	-0.0400905	0.992713	-1.06311	0.378617	-0.366725	0.99999	0.0853021	0.999955	0.3112	0.999371
Ga01G0042	0.117183	NA	-0.186682	0.95969	-0.320021	0.99999	0.165787	0.999955	0.782441	0.999371
Ga01G0043	-0.0886592	0.971017	0.179768	0.892058	0.275444	0.99999	0.193273	0.999955	-0.0793626	0.999371
Ga01G0044	-0.174345	0.929651	0.679094	0.412278	0.371194	0.99999	0.55186	0.999955	-0.237091	0.999371
Ga01G0045	NA	NA	NA	NA	NA	NA	NA	NA	NA	NA
Ga01G0046	0.0296202	0.987551	0.122566	0.861501	0.0243427	0.99999	-0.0526748	0.999955	-0.023341	0.999371
Ga01G0047	0.0390025	0.988774	-0.372654	0.639681	-0.201163	0.99999	0.351766	0.999955	0.358244	0.999371
Ga01G0048	-0.418978	NA	0.859443	0.854624	0.59642	NA	1.98442	0.999955	-0.767809	0.999371
Ga01G0049	NA	NA	NA	NA	NA	NA	NA	NA	NA	NA
Ga01G0050	-0.253206	NA	0.0376831	NA	0.0446821	NA	1.02768	0.999955	-2.96731	0.999371
Ga01G0051	-2.21089	NA	0.00984801	NA	1.91682	NA	0.22718	0.999955	1.60129	0.999371
Ga01G0052	-0.253208	NA	-2.32057	NA	3.54396	NA	1.26473	0.999955	0.515273	0.999371
Ga01G0053	-0.0292052	0.986924	0.196657	0.737766	0.156414	0.99999	-0.0110254	0.999955	0.0731981	0.999371
Ga01G0054	-0.790059	NA	0.237553	0.962836	-3.99741	NA	-0.256328	0.999955	0.688402	0.999371
Ga01G0055	0.119586	0.909851	-0.423069	0.309643	-0.0372914	0.99999	-0.131127	0.999955	0.0387412	0.999371
Ga01G0056	NA	NA	NA	NA	NA	NA	NA	NA	NA	NA
Ga01G0057	-3.10699	NA	0.999477	NA	2.13554	NA	0.0658942	0.999955	-0.0465076	0.999371
Ga01G0058	-0.253208	NA	-2.56851	NA	4.2803	NA	0.0658942	0.999955	0.828515	0.999371
Ga01G0059	0.140729	0.910468	-0.110878	0.903631	0.00943176	0.99999	0.138614	0.999955	0.0787483	0.999371
Ga01G0060	2.72851	NA	1.88019	NA	0.141248	NA	1.24513	0.999955	2.63321	0.999371
Ga01G0061	1.30248	0.635951	1.87422	0.316705	0.675926	0.99999	0.252423	0.999955	0.981113	0.999371
Ga01G0062	-0.0659169	0.951746	0.0117131	0.990913	0.394874	0.677062	-0.0344802	0.999955	0.145514	0.999371
Ga01G0063	-0.0484012	0.990878	0.660244	0.599472	0.975296	0.760823	0.00582373	0.999955	-0.150098	0.999371
Ga01G0064	-0.0962762	0.945298	0.116824	0.889874	0.0144466	0.99999	-0.11341	0.999955	0.0112601	0.999371
Ga01G0065	-0.253197	NA	0.0376818	NA	0.0446806	NA	0.0658916	0.999955	1.92248	0.999371
Ga01G0066	-0.138966	0.874027	-0.195033	0.738	0.256298	0.967253	0.0116192	0.999955	0.00152766	0.999371
Ga01G0067	0.437346	0.781865	-0.00318637	0.998223	0.369743	0.99999	-0.037922	0.999955	-0.282512	0.999371
Ga01G0068	-0.00885246	NA	0.860572	0.440425	0.16098	0.99999	-0.456026	0.999955	0.334861	0.999371
Ga01G0069	-0.253197	NA	0.999437	NA	0.0446806	NA	0.0658916	0.999955	-0.0466405	0.999371
Ga01G0070	-1.13218	NA	0.0376833	NA	-0.917111	NA	1.0216	0.999955	-2.33793	0.999371
Ga01G0071	0.600934	0.789232	-0.607906	0.734623	-0.288386	0.99999	-0.0745683	0.999955	0.0262707	0.999371
Ga01G0072	-2.9503	NA	0.354206	NA	-1.81463	NA	-0.15209	0.999955	-3.90338	0.999371
Ga01G0073	-0.247827	0.814668	0.256907	0.753753	0.341989	0.987582	0.0534583	0.999955	0.356335	0.999371
Ga01G0074	0.723635	0.443645	0.59342	0.521701	-0.667513	0.855517	-0.088517	0.999955	-0.0679701	0.999371
Ga01G0075	-0.14389	0.939934	-0.0134549	0.995263	-0.42671	0.988136	-0.447119	0.999955	0.235418	0.999371
Ga01G0076	-2.47953	NA	2.28222	NA	2.01917	NA	1.93087	0.999955	3.54293	0.999371
Ga01G0077	NA	NA	NA	NA	NA	NA	NA	NA	NA	NA
Ga01G0078	-0.253197	NA	0.0376818	NA	0.0446806	NA	0.0658916	0.999955	-0.0465165	0.999371
Ga01G0079	-0.650891	NA	0.904657	0.784895	0.29876	NA	0.958621	0.999955	-1.36251	0.999371
Ga01G0080	-0.0109428	0.992491	-0.108564	0.808543	0.197659	0.952952	0.00381082	0.999955	0.196159	0.999371
Ga01G0081	0.745622	NA	0.547854	NA	1.25422	NA	0.419366	0.999955	-1.03238	0.999371
Ga01G0082	-3.4594	NA	2.07826	NA	-1.13538	NA	-1.15961	0.999955	-0.848555	0.999371
Ga01G0083	-0.293056	0.747882	-0.501921	0.361663	-0.469805	0.834628	0.0246071	0.999955	-0.207214	0.999371
Ga01G0084	-0.253197	NA	0.0376818	NA	0.0446806	NA	0.0658916	0.999955	-0.0465165	0.999371
Ga01G0085	0.766114	0.661912	-0.373356	0.849612	-0.722696	0.985408	0.498761	0.999955	-0.39947	0.999371
Ga01G0086	-0.0799691	0.933359	0.378259	0.272133	0.0249136	0.99999	0.120266	0.999955	0.00645075	0.999371
Ga01G0087	-0.115013	0.935417	0.268806	0.724375	-0.256764	0.99999	-0.236125	0.999955	0.489796	0.999371
Ga01G0088	0.215462	0.598661	-0.188064	0.624725	-0.0121222	0.99999	0.352234	0.999955	0.13632	0.999371
Ga01G0089	-0.0558327	0.981642	-0.52536	0.367667	-0.381283	0.955957	0.053843	0.999955	0.0113329	0.999371
Ga01G0090	0.403187	0.54942	-0.0100068	0.9951	0.485336	0.79775	-0.0143408	0.999955	-0.0921868	0.999371
Ga01G0091	-0.106866	0.920847	-0.292281	0.558491	-0.00435806	0.99999	-0.319147	0.999955	-0.0341848	0.999371
Ga01G0092	1.29196	NA	-1.64555	0.525802	0.0717913	NA	0.738423	0.999955	-0.178165	0.999371
Ga01G0093	0.162757	0.972377	0.137559	0.963763	-0.300345	0.99999	-0.503494	0.999955	0.291484	0.999371
Ga01G0094	0.262157	0.850769	0.614681	0.396894	-0.283111	0.99999	0.115478	0.999955	-0.207971	0.999371
Ga01G0095	0.027356	0.993765	0.241813	0.849978	0.590686	0.910763	0.275191	0.999955	0.449947	0.999371
Ga01G0096	-0.0911015	0.953153	0.352735	0.580054	0.0386804	0.99999	-0.087981	0.999955	-0.168602	0.999371
Ga01G0097	-0.586884	NA	-0.891974	0.801123	1.36622	NA	-1.12903	0.999955	1.50781	0.999371
Ga01G0098	-0.177359	0.967375	-0.20926	0.938798	0.629114	0.99999	-0.240596	0.999955	-0.136748	0.999371
Ga01G0099	-0.139871	0.847686	0.0392314	0.960836	0.26647	0.912478	-0.216474	0.999955	0.22568	0.999371
Ga01G0100	0.303444	0.893004	-0.113619	0.95936	-0.235661	0.99999	0.212627	0.999955	-0.644974	0.999371
Ga01G0101	0.063153	0.969042	0.265024	0.692641	-0.0115086	0.99999	-0.250655	0.999955	-0.0196567	0.999371
Ga01G0102	-0.0540107	0.942261	-0.278503	0.283964	0.288939	0.684921	-0.0431338	0.999955	-0.0312897	0.999371
Ga01G0103	-0.203842	0.918311	0.446549	0.670573	0.0232815	0.99999	-0.281437	0.999955	0.0359262	0.999371
Ga01G0104	-0.253197	NA	0.0376818	NA	0.0446806	NA	0.0658916	0.999955	-0.0465165	0.999371
Ga01G0105	NA	NA	NA	NA	NA	NA	NA	NA	NA	NA
Ga01G0106	NA	NA	NA	NA	NA	NA	NA	NA	NA	NA
Ga01G0107	NA	NA	NA	NA	NA	NA	NA	NA	NA	NA
Ga01G0108	NA	NA	NA	NA	NA	NA	NA	NA	NA	NA
Ga01G0109	NA	NA	NA	NA	NA	NA	NA	NA	NA	NA
Ga01G0110	NA	NA	NA	NA	NA	NA	NA	NA	NA	NA
Ga01G0111	-0.253197	NA	0.0376818	NA	0.0446806	NA	0.0658916	0.999955	-0.0466064	0.999371
Ga01G0112	-0.253197	NA	0.0376818	NA	0.0446806	NA	0.0658916	0.999955	-0.0466853	0.999371
Ga01G0113	0.0759365	0.927693	0.142932	0.755653	0.184197	0.996262	0.0406619	0.999955	0.109696	0.999371
Ga01G0114	1.53811	0.446763	0.433511	0.883808	-0.884972	0.99999	1.24633	0.999955	-0.112413	0.999371
Ga01G0115	0.251202	0.763079	0.0689505	0.945642	0.0107525	0.99999	-0.235786	0.999955	0.290837	0.999371
Ga01G0116	1.61031	NA	0.0376833	NA	2.65208	NA	-2.73957	0.999955	1.80683	0.999371
Ga01G0117	0.23692	0.96345	0.210698	0.950332	-0.238977	0.99999	0.274499	0.999955	-0.533977	0.999371
Ga01G0118	0.00603691	NA	-2.27963	NA	0.00530216	NA	2.55031	0.999955	-1.09422	0.999371
Ga01G0119	0.417327	NA	-1.8655	0.159404	-0.397332	0.99999	1.08779	0.999955	0.890966	0.999371
Ga01G0120	-0.395395	0.721973	-0.418923	0.636843	0.516491	0.910216	-0.270264	0.999955	-0.121011	0.999371
Ga01G0121	0.044513	0.933067	-0.185018	0.347688	0.118483	0.987582	-0.0896752	0.999955	-0.0104619	0.999371
Ga01G0122	-0.251569	0.738932	0.0696724	0.941278	0.234198	0.99999	0.0892989	0.999955	-0.19484	0.999371
Ga01G0123	0.0776176	0.949749	-0.186963	0.757243	0.391149	0.793525	0.152941	0.999955	-0.137583	0.999371
Ga01G0124	0.424574	0.77346	0.18866	0.905337	-0.241174	0.99999	0.0595532	0.999955	0.477347	0.999371
Ga01G0125	0.100746	0.952278	0.0943247	0.931303	0.22506	0.99999	0.220443	0.999955	-0.244995	0.999371
Ga01G0126	0.0275273	0.980465	0.38674	0.113626	0.215566	0.889095	0.252148	0.999955	-0.0707911	0.999371
Ga01G0127	0.147086	0.773996	0.153102	0.708491	0.0817587	0.99999	0.137627	0.999955	0.0218797	0.999371
Ga01G0128	-0.0807485	0.902864	-0.107504	0.794244	0.00157288	0.99999	0.0557151	0.999955	-0.090899	0.999371
Ga01G0129	0.272444	0.864367	-0.652963	0.42103	-0.160769	0.99999	0.272624	0.999955	0.14419	0.999371
Ga01G0130	0.771025	NA	-0.445677	0.837882	1.24795	0.793525	0.0495001	0.999955	1.13216	0.999371
Ga01G0131	0.19719	0.859376	-0.542417	0.296379	0.294716	0.99999	0.110608	0.999955	0.484	0.999371
Ga01G0132	0.697291	0.291451	0.510423	0.445337	0.0592616	0.99999	0.222585	0.999955	-0.335118	0.999371
Ga01G0133	-1.80213	0.323529	-2.52474	0.0745783	-1.21266	0.922291	-0.191001	0.999955	0.815291	0.999371
Ga01G0134	NA	NA	NA	NA	NA	NA	NA	NA	NA	NA
Ga01G0135	-1.21499	NA	0.0376828	NA	0.0446818	NA	0.329785	0.999955	-0.236	0.999371
Ga01G0136	NA	NA	NA	NA	NA	NA	NA	NA	NA	NA
Ga01G0137	-0.0529281	0.96345	-0.127654	0.824967	0.310415	0.834628	0.0808559	0.999955	0.170467	0.999371
Ga01G0138	-0.253197	NA	0.0376818	NA	0.0446806	NA	0.0658916	0.999955	0.915198	0.999371
Ga01G0139	-0.100148	0.9919	0.285048	0.950713	-0.434083	0.99999	-1.798	0.999955	0.525717	0.999371
Ga01G0140	-2.25906	NA	-0.924111	NA	-0.631762	NA	1.45163	0.999955	-0.612533	0.999371
Ga01G0141	-0.253197	NA	0.0376818	NA	0.0446806	NA	0.0658916	0.999955	-0.0465946	0.999371
Ga01G0142	NA	NA	NA	NA	NA	NA	NA	NA	NA	NA
Ga01G0143	NA	NA	NA	NA	NA	NA	NA	NA	NA	NA
Ga01G0144	NA	NA	NA	NA	NA	NA	NA	NA	NA	NA
Ga01G0145	NA	NA	NA	NA	NA	NA	NA	NA	NA	NA
Ga01G0146	NA	NA	NA	NA	NA	NA	NA	NA	NA	NA
Ga01G0147	NA	NA	NA	NA	NA	NA	NA	NA	NA	NA
Ga01G0148	-0.253197	NA	0.0376818	NA	0.0446806	NA	0.0658916	0.999955	-0.0465165	0.999371
Ga01G0149	NA	NA	NA	NA	NA	NA	NA	NA	NA	NA
Ga01G0150	NA	NA	NA	NA	NA	NA	NA	NA	NA	NA
Ga01G0151	NA	NA	NA	NA	NA	NA	NA	NA	NA	NA
Ga01G0152	NA	NA	NA	NA	NA	NA	NA	NA	NA	NA
Ga01G0153	NA	NA	NA	NA	NA	NA	NA	NA	NA	NA
Ga01G0154	NA	NA	NA	NA	NA	NA	NA	NA	NA	NA
Ga01G0155	NA	NA	NA	NA	NA	NA	NA	NA	NA	NA
Ga01G0156	-0.253197	NA	0.0376818	NA	0.0446806	NA	0.0658916	0.999955	3.17902	0.999371
Ga01G0157	0.714539	0.155228	0.508916	0.327564	0.0286626	0.99999	0.242546	0.999955	-0.0297253	0.999371
Ga01G0158	0.57302	0.460623	0.379594	0.662808	-0.0229569	0.99999	0.262372	0.999955	-0.0839678	0.999371
Ga01G0159	-0.0035702	0.99997	0.16081	0.8923	-0.112049	0.99999	-0.0723537	0.999955	-0.220257	0.999371
Ga01G0160	0.235232	0.652829	-0.404424	0.229944	0.109832	0.99999	0.028906	0.999955	0.134167	0.999371
Ga01G0161	-0.302488	0.287189	0.177853	0.581353	0.174756	0.953053	-0.148961	0.999955	-0.129475	0.999371
Ga01G0162	-0.0218794	0.992225	0.0037846	0.997318	-0.105958	0.99999	-0.14181	0.999955	-0.0388189	0.999371
Ga01G0163	-0.253197	NA	0.0376818	NA	0.0446806	NA	0.0658916	0.999955	-0.0465165	0.999371
Ga01G0164	-0.00802815	0.998527	-0.263082	0.720673	0.13066	0.99999	0.275692	0.999955	-0.248422	0.999371
Ga01G0165	-0.32173	0.731066	-0.0600351	0.962448	0.129563	0.99999	0.112451	0.999955	-0.136626	0.999371
Ga01G0166	0.187853	0.729421	0.293195	0.403298	0.115089	0.99999	0.120637	0.999955	0.0567247	0.999371
Ga01G0167	-0.100922	0.936306	0.0350492	0.9732	0.0294884	0.99999	0.180795	0.999955	-0.250631	0.999371
Ga01G0168	-0.3056	0.585246	0.0940307	0.896506	0.100613	0.99999	-0.160552	0.999955	-0.246797	0.999371
Ga01G0169	0.165375	0.709702	-0.0636504	0.900673	-0.0697409	0.99999	0.0939551	0.999955	-0.0656018	0.999371
Ga01G0170	1.33652	NA	0.0195606	NA	-2.5562	NA	-1.19061	0.999955	-0.0465977	0.999371
Ga01G0171	-0.852415	NA	-0.58618	0.887088	-1.0449	NA	-0.468935	0.999955	1.12395	0.999371
Ga01G0172	-0.224806	0.787218	-0.145479	0.851803	-0.0186312	0.99999	-0.182956	0.999955	-0.171133	0.999371
Ga01G0173	-0.253202	NA	1.91698	NA	0.0446814	NA	0.0658927	0.999955	-1.65949	0.999371
Ga01G0174	0.0801789	0.919627	-0.00768425	0.993948	0.106573	0.99999	0.0872451	0.999955	0.114857	0.999371
Ga01G0175	-0.317967	0.386985	-0.206596	0.600745	-0.0551257	0.99999	-0.0125648	0.999955	0.130932	0.999371
Ga01G0176	-0.684977	0.749477	-0.295017	0.895491	1.59461	0.512203	0.733989	0.999955	0.792038	0.999371
Ga01G0177	-0.157047	0.907689	0.292615	0.700005	0.274377	0.99999	-0.0538175	0.999955	0.0844874	0.999371
Ga01G0178	-0.55817	0.686897	0.292247	0.84238	-0.770512	0.846285	-0.430612	0.999955	0.558802	0.999371
Ga01G0179	0.115176	0.936231	0.222218	0.775465	0.374937	0.928561	0.233914	0.999955	-0.277421	0.999371
Ga01G0180	-0.520433	0.729421	-0.0131149	0.996943	0.347693	0.99999	0.130497	0.999955	-0.165522	0.999371
Ga01G0181	0.354263	NA	-1.27392	0.827366	0.0446824	NA	-0.758224	0.999955	1.50564	0.999371
Ga01G0182	-0.325642	NA	-1.22175	0.822342	3.08922	NA	0.516137	0.999955	-0.185839	0.999371
Ga01G0183	NA	NA	NA	NA	NA	NA	NA	NA	NA	NA
Ga01G0184	1.15677	NA	-0.503036	0.938844	0.26525	NA	1.79538	0.999955	-1.48218	0.999371
Ga01G0185	-0.218862	0.746561	0.00635431	0.996156	-0.294306	0.922397	0.0714371	0.999955	0.519633	0.826722
Ga01G0186	0.0248991	0.989194	0.0744058	0.924887	0.350127	0.834628	0.023557	0.999955	-0.144592	0.999371
Ga01G0187	0.212774	0.693227	0.247032	0.562962	-0.143899	0.99999	-0.134121	0.999955	0.307493	0.999371
Ga01G0188	-0.253197	NA	3.56608	NA	1.00644	NA	1.73246	0.999955	0.914721	0.999371
Ga01G0189	-0.253197	NA	0.0376818	NA	0.0446806	NA	-0.895864	0.999955	-0.0465165	0.999371
Ga01G0190	-0.253197	NA	0.0376818	NA	0.0446806	NA	0.0658916	0.999955	-0.0468525	0.999371
Ga01G0191	1.0725	NA	-3.32685	NA	-4.0553	NA	2.41949	0.999955	-0.0466329	0.999371
Ga01G0192	-0.641213	0.310043	0.345934	0.665049	-0.302666	0.99999	0.120549	0.999955	-0.110038	0.999371
Ga01G0193	NA	NA	NA	NA	NA	NA	NA	NA	NA	NA
Ga01G0194	NA	NA	NA	NA	NA	NA	NA	NA	NA	NA
Ga01G0195	-0.295987	0.747882	0.190188	0.831168	-0.0581369	0.99999	0.350697	0.999955	0.00214331	0.999371
Ga01G0196	-0.474979	0.543988	0.143941	0.891762	0.257257	0.99999	0.0862785	0.999955	0.348198	0.999371
Ga01G0197	-0.0383065	0.989064	-0.114852	0.924709	0.00436901	0.99999	-0.103935	0.999955	-0.0762498	0.999371
Ga01G0198	0.113285	NA	-0.842007	0.497591	-0.0507678	0.99999	0.269668	0.999955	0.298469	0.999371
Ga01G0199	1.06669	NA	-0.888415	NA	0.49769	NA	-0.245509	0.999955	-0.367782	0.999371
Ga01G0200	-0.253197	NA	0.0376818	NA	0.0446806	NA	1.02765	0.999955	-0.0465165	0.999371
Ga01G0201	-0.658805	0.661525	-1.09234	0.258596	0.111537	0.99999	-0.408651	0.999955	0.631903	0.999371
Ga01G0202	-0.588278	0.811177	-0.361973	0.86879	-0.416694	0.99999	-0.419057	0.999955	0.298473	0.999371
Ga01G0203	-0.701507	NA	-1.95166	0.361308	0.106333	0.99999	0.0134401	0.999955	0.667894	0.999371
Ga01G0204	-0.557072	0.419792	-0.310986	0.710763	0.465123	0.890308	-0.226234	0.999955	0.261284	0.999371
Ga01G0205	-0.108518	0.937217	-0.493541	0.326481	0.0209681	0.99999	-0.140505	0.999955	0.221634	0.999371
Ga01G0206	0.12688	0.92078	-0.293343	0.65282	0.27538	0.99999	-0.0951572	0.999955	0.224197	0.999371
Ga01G0207	-0.371473	0.729421	-0.480175	0.5294	0.400347	0.986293	-0.0309149	0.999955	-0.0427578	0.999371
Ga01G0208	2.26753	0.100967	1.40571	0.361745	-0.678315	0.99999	1.33117	0.999955	0.528883	0.999371
Ga01G0209	-0.0614433	0.984397	-0.213731	0.862443	-0.921658	0.495877	-0.453936	0.999955	-0.193613	0.999371
Ga01G0210	NA	NA	NA	NA	NA	NA	NA	NA	NA	NA
Ga01G0211	0.978602	0.584989	0.227947	0.924709	-0.0976836	0.99999	-0.363648	0.999955	-0.241184	0.999371
Ga01G0212	-0.253207	NA	-0.92411	NA	0.147178	NA	-2.29067	0.999955	1.7236	0.999371
Ga01G0213	0.185271	0.937217	0.396029	0.75467	0.40524	0.99999	0.897559	0.999955	-0.0662971	0.999371
Ga01G0214	-0.167495	0.796232	-0.214663	0.638371	0.0104039	0.99999	-0.107189	0.999955	0.221904	0.999371
Ga01G0215	-0.875186	NA	-0.366908	NA	2.46677	NA	-0.257102	0.999955	0.756317	0.999371
Ga01G0216	-0.268234	0.851374	-0.755257	0.26668	-0.760893	0.675757	-0.204247	0.999955	0.0248938	0.999371
Ga01G0217	-0.356915	0.649088	0.206708	0.806113	-0.250705	0.99999	-0.247604	0.999955	0.37324	0.999371
Ga01G0218	3.04352	NA	-0.463107	NA	-0.0558125	NA	0.135979	0.999955	-1.77779	0.999371
Ga01G0219	0.097937	0.961585	-0.284827	0.76061	0.0438425	0.99999	0.331717	0.999955	0.345289	0.999371
Ga01G0220	-0.229083	0.833635	0.118471	0.902649	-0.119931	0.99999	0.164606	0.999955	-0.0713455	0.999371
Ga01G0221	-0.0389739	0.968408	-0.160088	0.690469	0.19766	0.952952	0.0225671	0.999955	0.0362969	0.999371
Ga01G0222	-0.365116	0.495413	0.0291631	0.977188	0.321639	0.899864	0.178915	0.999955	-0.205613	0.999371
Ga01G0223	-0.173404	0.871968	0.0992317	0.915186	0.438647	0.834628	-0.265023	0.999955	-0.0657252	0.999371
Ga01G0224	-0.0981605	0.908219	-0.202125	0.648045	-0.0116686	0.99999	0.0301779	0.999955	-0.0307776	0.999371
Ga01G0225	0.296104	0.759225	0.28197	0.734284	0.104796	0.99999	0.577628	0.999955	0.137206	0.999371
Ga01G0226	0.269623	0.599794	0.0668724	0.926501	-0.0188815	0.99999	0.13802	0.999955	-0.0810182	0.999371
Ga01G0227	0.159125	0.845157	-0.0651381	0.937271	0.219835	0.99999	0.00607788	0.999955	0.203703	0.999371
Ga01G0228	0.179061	0.763942	0.270545	0.498045	0.0510078	0.99999	0.0965246	0.999955	-0.0947485	0.999371
Ga01G0229	-0.724397	0.422316	-0.957099	0.183344	-0.142825	0.99999	-0.280023	0.999955	0.0157266	0.999371
Ga01G0230	-0.164745	NA	2.53079	NA	0.493928	NA	0.946677	0.999955	-2.03448	0.999371
Ga01G0231	0.397216	0.660526	0.787181	0.157864	0.0875603	0.99999	-0.138196	0.999955	0.153824	0.999371
Ga01G0232	0.675207	NA	-0.417613	0.901255	0.0578537	0.99999	-0.889204	0.999955	-0.742727	0.999371
Ga01G0233	0.102348	0.928997	0.149819	0.831274	0.0578546	0.99999	0.263502	0.999955	-0.273491	0.999371
Ga01G0234	0.332666	0.830337	0.211817	0.88144	-0.225284	0.99999	0.705009	0.999955	-0.219908	0.999371
Ga01G0235	0.205816	NA	0.724444	0.802789	0.353637	NA	-0.51657	0.999955	-1.12701	0.999371
Ga01G0236	1.02047	0.704954	0.891909	0.710763	0.994252	0.99999	-0.228161	0.999955	-1.2745	0.999371
Ga01G0237	-0.111084	0.873305	-0.0458029	0.94549	0.318669	0.749152	0.0532874	0.999955	0.120694	0.999371
Ga01G0238	0.0970959	0.911437	0.0233006	0.977762	0.35612	0.732833	0.161074	0.999955	0.196577	0.999371
Ga01G0239	-0.0305513	0.990478	-0.391254	0.563491	-0.0784743	0.99999	-0.0383896	0.999955	0.1776	0.999371
Ga01G0240	0.0215975	0.990878	-0.0152488	0.990343	0.355252	0.879284	-0.226522	0.999955	0.00339225	0.999371
Ga01G0241	0.230871	0.872863	-0.366455	0.683437	0.144904	0.99999	-0.177652	0.999955	-0.26407	0.999371
Ga01G0242	-0.0836503	0.962469	-0.205458	0.811715	0.349122	0.972762	-0.25146	0.999955	-0.399831	0.999371
Ga01G0243	0.479072	0.759056	-0.0703846	0.973717	-0.152349	0.99999	0.372148	0.999955	-0.633475	0.999371
Ga01G0244	0.319336	0.534981	0.123563	0.853276	0.169552	0.99999	0.0819348	0.999955	0.191185	0.999371
Ga01G0245	0.29365	0.78283	-0.10857	0.930104	0.505722	0.87776	0.0144892	0.999955	-0.0506819	0.999371
Ga01G0246	-0.405241	0.295675	0.0465204	0.955002	0.34036	0.824893	-0.159709	0.999955	-0.274533	0.999371
Ga01G0247	0.0154988	0.997524	0.0512027	0.980504	-0.0641917	0.99999	-0.152586	0.999955	0.101786	0.999371
Ga01G0248	-0.770091	NA	-1.02134	NA	0.0446822	NA	-0.537037	0.999955	2.22918	0.999371
Ga01G0249	-0.0963446	0.974768	-0.424808	0.732148	0.232078	0.99999	-0.524481	0.999955	0.0552383	0.999371
Ga01G0250	-0.102995	0.954297	0.0542593	0.96775	0.285622	0.99999	0.0116693	0.999955	-0.0430874	0.999371
Ga01G0251	-0.139556	0.936231	-0.0881952	0.946688	-0.0303135	0.99999	-0.388096	0.999955	-0.463441	0.999371
Ga01G0252	-0.178314	0.954297	0.43525	0.783924	0.181743	0.99999	-0.756984	0.999955	0.0723253	0.999371
Ga01G0253	-1.7341	NA	1.13247	NA	-0.307976	NA	0.317728	0.999955	0.194152	0.999371
Ga01G0254	-0.0344619	0.981833	-0.0847549	0.897603	0.110239	0.99999	-0.171803	0.999955	0.0358976	0.999371
Ga01G0255	1.70913	NA	-0.924093	NA	1.00646	NA	0.065893	0.999955	-1.00812	0.999371
Ga01G0256	-3.89255	NA	1.91705	NA	0.930619	NA	2.31783	0.999955	-1.92968	0.999371
Ga01G0257	-0.207039	0.669915	0.0153581	0.985162	-0.139689	0.99999	-0.127602	0.999955	-0.0152057	0.999371
Ga01G0258	-0.145107	0.869466	0.214389	0.7038	-0.264606	0.95929	-0.055845	0.999955	0.0933166	0.999371
Ga01G0259	0.661475	NA	2.28093	0.401933	0.232003	NA	-0.00602038	0.999955	0.262251	0.999371
Ga01G0260	-0.253199	NA	-3.88542	NA	-2.93878	NA	0.0658919	0.999955	-0.0465082	0.999371
Ga01G0261	0.00379623	0.998527	0.0687309	0.866822	0.149219	0.977176	-0.103959	0.999955	0.0017032	0.999371
Ga01G0262	0.0801742	0.974756	-0.550167	0.483356	-0.383619	0.99999	0.284997	0.999955	-0.174601	0.999371
Ga01G0263	-0.443256	0.524535	-0.0226914	0.988346	0.422016	0.899864	0.53664	0.999955	0.158342	0.999371
Ga01G0264	0.229538	0.748573	0.199873	0.748869	0.378111	0.831379	0.033877	0.999955	0.105398	0.999371
Ga01G0265	-0.253197	NA	0.999437	NA	0.0446806	NA	0.0658916	0.999955	-0.0465578	0.999371
Ga01G0266	-0.0365357	0.992702	0.11277	0.956806	-0.52289	0.99999	-0.368595	0.999955	0.530828	0.999371
Ga01G0267	0.753225	0.38861	0.375922	0.732189	-0.526456	0.952952	0.115384	0.999955	0.0149638	0.999371
Ga01G0268	-0.525687	0.574945	0.248907	0.823387	0.0274659	0.99999	-0.197584	0.999955	0.252379	0.999371
Ga01G0269	0.486731	0.587247	0.636503	0.327564	-0.0397709	0.99999	-0.292128	0.999955	-0.264812	0.999371
Ga01G0270	1.20492	NA	4.40344	NA	1.46883	NA	3.79853	0.999955	-0.0465274	0.999371
Ga01G0271	NA	NA	NA	NA	NA	NA	NA	NA	NA	NA
Ga01G0272	0.390914	0.503879	-0.05694	0.954121	-0.142916	0.99999	0.0724266	0.999955	-0.126129	0.999371
Ga01G0273	-0.0938818	NA	4.48977	NA	0.381864	NA	1.14143	0.999955	-0.0569545	0.999371
Ga01G0274	-0.431248	0.393516	0.131858	0.858352	0.386333	0.834628	-0.250476	0.999955	0.104248	0.999371
Ga01G0275	-0.237774	NA	-0.970231	0.818416	0.968917	NA	0.5658	0.999955	-0.0996754	0.999371
Ga01G0276	0.521109	NA	-0.131643	0.969754	0.155549	0.99999	-0.672927	0.999955	0.516861	0.999371
Ga01G0277	0.52225	NA	-0.0072382	0.997582	-0.733571	0.99999	-0.254121	0.999955	0.934222	0.999371
Ga01G0278	0.326743	0.748919	0.10065	0.935714	0.106683	0.99999	-0.0269621	0.999955	0.185383	0.999371
Ga01G0279	-0.0699564	0.933525	0.218618	0.560958	0.0759461	0.99999	-0.236768	0.999955	0.314663	0.999371
Ga01G0280	0.26778	0.626151	0.225086	0.660034	0.231339	0.987582	0.223865	0.999955	-0.119438	0.999371
Ga01G0281	-0.527904	0.257848	-0.339373	0.501077	-0.199821	0.99999	-0.220948	0.999955	-0.179408	0.999371
Ga01G0282	-0.259155	0.795402	-0.0622643	0.957273	0.0741707	0.99999	0.153966	0.999955	-0.111125	0.999371
Ga01G0283	0.246141	0.836312	-0.283239	0.745532	-0.157325	0.99999	-0.0852097	0.999955	-0.274662	0.999371
Ga01G0284	0.0634399	0.977391	-0.341526	0.644986	-0.162947	0.99999	-0.0856387	0.999955	-0.177894	0.999371
Ga01G0285	-0.583216	0.373805	-0.289975	0.706403	0.179627	0.99999	-0.463108	0.999955	-0.21605	0.999371
Ga01G0286	-0.193309	0.758347	-0.196556	0.693988	0.114709	0.99999	0.0540795	0.999955	-0.163759	0.999371
Ga01G0287	-0.0431731	0.976557	0.443948	0.233228	-0.042894	0.99999	0.2065	0.999955	-0.358081	0.999371
Ga01G0288	-0.109342	0.936714	-0.0315732	0.979624	-0.137249	0.99999	0.122162	0.999955	-0.377518	0.999371
Ga01G0289	3.05169	NA	0.0376833	NA	0.0446823	NA	-3.28143	0.999955	-0.0465662	0.999371
Ga01G0290	0.0856042	0.950473	0.24819	0.705355	0.109546	0.99999	-0.0630476	0.999955	-0.140308	0.999371
Ga01G0291	0.0300298	0.988264	-0.0191166	0.987066	0.05171	0.99999	0.0285693	0.999955	0.0619008	0.999371
Ga01G0292	0.268145	0.82625	-0.255938	0.805347	0.360522	0.99999	0.191346	0.999955	0.0301744	0.999371
Ga01G0293	0.163015	0.884407	-0.308289	0.614986	-0.156758	0.99999	-0.360036	0.999955	0.197516	0.999371
Ga01G0294	-0.231635	0.736497	0.138837	0.834614	-0.00492103	0.99999	0.025227	0.999955	-0.183334	0.999371
Ga01G0295	-0.405836	0.74018	-0.0396943	0.98242	0.345056	0.99999	-0.291461	0.999955	0.173455	0.999371
Ga01G0296	-0.0725008	0.960998	0.0157713	0.990899	-0.0831851	0.99999	0.281229	0.999955	0.246949	0.999371
Ga01G0297	-0.0034952	0.99997	0.00981616	0.996994	0.199143	0.99999	0.0696833	0.999955	-0.0151037	0.999371
Ga01G0298	0.146112	0.856979	-0.110928	0.868383	0.0970133	0.99999	-0.0776503	0.999955	-0.0181475	0.999371
Ga01G0299	1.26408	NA	1.60787	0.39979	0.71562	0.99999	1.03981	0.999955	0.557022	0.999371
Ga01G0300	-0.215961	0.655473	0.0732283	0.901822	0.0168001	0.99999	0.171372	0.999955	-0.0276268	0.999371
Ga01G0301	0.927003	NA	-0.471128	0.900581	0.02903	0.99999	0.589881	0.999955	-1.34367	0.999371
Ga01G0302	0.503635	0.75569	-0.344591	0.820786	-0.0842597	0.99999	-0.0197679	0.999955	-0.756689	0.999371
Ga01G0303	NA	NA	NA	NA	NA	NA	NA	NA	NA	NA
Ga01G0304	-0.253204	NA	0.0376827	NA	0.0446817	NA	0.0658932	0.999955	-0.0469399	0.999371
Ga01G0305	-0.0046671	0.998527	-0.0656525	0.901822	0.163613	0.99999	0.0334277	0.999955	0.110598	0.999371
Ga01G0306	NA	NA	NA	NA	NA	NA	NA	NA	NA	NA
Ga01G0307	-0.177194	0.927693	0.678583	0.353023	0.362242	0.99999	0.730691	0.999955	-0.893956	0.960641
Ga01G0308	-0.614271	NA	1.16611	0.519136	0.6456	0.99999	0.33606	0.999955	-0.545558	0.999371
Ga01G0309	0.115461	0.928014	-0.53122	0.249438	-0.154809	0.99999	0.216533	0.999955	-0.0654077	0.999371
Ga01G0310	-0.0152608	0.994768	0.185042	0.814829	0.0821565	0.99999	0.127056	0.999955	0.162406	0.999371
Ga01G0311	NA	NA	NA	NA	NA	NA	NA	NA	NA	NA
Ga01G0312	-3.95599	NA	-4.08586	NA	-1.70185	NA	2.49906	0.999955	-3.24091	0.999371
Ga01G0313	-0.173532	0.786827	-0.0232036	0.979106	0.0609088	0.99999	-0.128666	0.999955	-0.0533434	0.999371
Ga01G0314	0.183271	NA	0.892226	0.619756	0.0284153	0.99999	0.113459	0.999955	0.112764	0.999371
Ga01G0315	0.154403	0.856486	-0.350477	0.407837	-0.264629	0.952952	0.204798	0.999955	0.11454	0.999371
Ga01G0316	0.855992	0.33726	0.414231	0.712705	-0.14612	0.99999	0.223434	0.999955	0.0702047	0.999371
Ga01G0317	-0.253197	NA	0.0376818	NA	-0.917075	NA	0.0658916	0.999955	-0.0465578	0.999371
Ga01G0318	-0.245028	0.58852	-0.256354	0.491277	-0.0526737	0.99999	0.00863483	0.999955	-0.010163	0.999371
Ga01G0319	0.2476	0.809778	0.143365	0.880037	0.232558	0.99999	0.197284	0.999955	-0.199431	0.999371
Ga01G0320	-0.802727	0.264726	0.0863701	0.952922	-0.430453	0.979101	-0.373345	0.999955	0.566522	0.999371
Ga01G0321	-0.257317	NA	-0.010055	0.998055	-0.512171	NA	-0.740318	0.999955	-0.247257	0.999371
Ga01G0322	-0.359739	0.817992	-0.249017	0.856582	-0.795644	0.79054	-0.09516	0.999955	0.374241	0.999371
Ga01G0323	1.49965	NA	0.0376818	NA	0.0446806	NA	2.99302	0.999955	-1.00793	0.999371
Ga01G0324	-0.126562	0.790125	-0.121022	0.752548	0.0338354	0.99999	0.0721598	0.999955	0.0494516	0.999371
Ga01G0325	0.197502	0.899682	-0.4091	0.625397	-0.0801323	0.99999	-0.233761	0.999955	0.205925	0.999371
Ga01G0326	-0.142801	0.878501	-0.376255	0.376635	-0.102623	0.99999	-0.0474654	0.999955	0.0770557	0.999371
Ga01G0327	-0.404931	0.427972	0.383427	0.401933	0.0299195	0.99999	-0.357681	0.999955	0.214963	0.999371
Ga01G0328	-0.217721	0.946044	-0.387594	0.828992	-0.247876	0.99999	-0.314765	0.999955	0.495491	0.999371
Ga01G0329	0.80644	0.746561	0.745319	0.749942	-0.655524	0.99999	0.762463	0.999955	-0.335525	0.999371
Ga01G0330	-0.0957418	0.933359	0.029125	0.976143	0.22333	0.99999	0.127015	0.999955	-0.361344	0.999371
Ga01G0331	0.236322	0.857019	-0.0710387	0.958952	-0.675693	0.684585	-0.279019	0.999955	-0.0643282	0.999371
Ga01G0332	0.0954251	0.981642	0.581478	0.668573	-0.016288	0.99999	-0.117448	0.999955	-0.212747	0.999371
Ga01G0333	0.261581	0.477211	0.140175	0.757243	-0.11709	0.99999	-0.239408	0.999955	0.144001	0.999371
Ga01G0334	-0.262991	0.729421	0.180614	0.810116	0.0870889	0.99999	0.0961407	0.999955	-0.068785	0.999371
Ga01G0335	0.680391	NA	-0.218649	0.962749	-1.62377	0.952952	1.34636	0.999955	-0.86832	0.999371
Ga01G0336	-0.4182	0.598712	-0.156245	0.873791	0.0423542	0.99999	-0.272627	0.999955	0.326303	0.999371
Ga01G0337	-0.301725	0.792886	-0.497308	0.479486	-0.00386933	0.99999	-0.222316	0.999955	0.0647488	0.999371
Ga01G0338	-0.000610219	0.99997	-0.0222076	0.979208	0.102139	0.99999	0.161193	0.999955	0.109395	0.999371
Ga01G0339	-0.894056	0.629511	-0.242	0.921191	0.106667	0.99999	0.068044	0.999955	0.953074	0.999371
Ga01G0340	-2.67028	NA	0.0376818	NA	0.0446806	NA	0.0658916	0.999955	-0.0466203	0.999371
Ga01G0341	-0.570306	0.534202	0.069537	0.966323	-0.168626	0.99999	0.260165	0.999955	0.0491604	0.999371
Ga01G0342	-0.593984	0.44932	-0.131969	0.9173	-0.742366	0.645197	0.249035	0.999955	-0.0887672	0.999371
Ga01G0343	-0.404768	NA	-0.657166	0.722272	0.689435	0.99999	0.11768	0.999955	-0.308478	0.999371
Ga01G0344	NA	NA	NA	NA	NA	NA	NA	NA	NA	NA
Ga01G0345	NA	NA	NA	NA	NA	NA	NA	NA	NA	NA
Ga01G0346	-0.245666	0.833248	-0.22451	0.813017	-0.244588	0.99999	0.136806	0.999955	0.0694764	0.999371
Ga01G0347	-0.5796	0.60005	-0.379505	0.748447	-0.294543	0.99999	-0.263908	0.999955	0.351435	0.999371
Ga01G0348	-0.140294	0.931084	-0.102387	0.934038	-0.0710007	0.99999	-0.0460008	0.999955	0.273993	0.999371
Ga01G0349	-0.775719	0.605806	0.272781	0.890339	-0.0339988	0.99999	-0.105258	0.999955	0.256984	0.999371
Ga01G0350	1.05622	NA	-0.49833	0.856582	-1.47432	0.891336	0.979864	0.999955	-1.10329	0.999371
Ga01G0351	0.811219	NA	0.765807	0.780058	-1.02246	0.99999	1.49489	0.999955	-0.0405995	0.999371
Ga01G0352	-0.146155	0.902669	0.0864083	0.929979	-0.242168	0.99999	-0.0928401	0.999955	0.128136	0.999371
Ga01G0353	-0.163707	0.816956	-0.0831459	0.900911	0.0106652	0.99999	-0.249166	0.999955	0.25608	0.999371
Ga01G0354	-0.0243572	0.992491	0.421806	0.593757	-0.25128	0.99999	-0.472437	0.999955	0.271972	0.999371
Ga01G0355	1.06101	0.289005	0.209057	0.900606	-0.0634677	0.99999	0.227743	0.999955	-0.181859	0.999371
Ga01G0356	-0.237869	0.698474	0.273278	0.563973	0.230698	0.996262	-0.0777674	0.999955	0.0363613	0.999371
Ga01G0357	0.0732888	0.945926	0.169688	0.75567	-0.115866	0.99999	0.083232	0.999955	-0.0582307	0.999371
Ga01G0358	0.232911	0.594067	0.291243	0.369802	0.310642	0.764591	-0.0744983	0.999955	-0.1295	0.999371
Ga01G0359	0.112443	0.868667	0.233525	0.535782	0.000875939	0.99999	-0.0432271	0.999955	-0.0922075	0.999371
Ga01G0360	0.301056	0.625956	0.656353	0.0733923	0.0206667	0.99999	0.0281466	0.999955	-0.0655065	0.999371
Ga01G0361	-0.126973	0.862232	-0.356646	0.290722	-0.0360613	0.99999	0.0329527	0.999955	-0.103496	0.999371
Ga01G0362	0.378519	0.823469	-0.438087	0.729609	0.225449	0.99999	0.193763	0.999955	0.767122	0.999371
Ga01G0363	0.0328551	0.995982	0.359356	0.862098	0.446746	0.99999	-0.107276	0.999955	-0.182548	0.999371
Ga01G0364	-0.52694	0.622569	0.470451	0.628276	-0.423318	0.99999	0.149057	0.999955	0.254444	0.999371
Ga01G0365	-1.21495	NA	-0.924074	NA	0.0446806	NA	-1.68273	0.999955	-0.0469129	0.999371
Ga01G0366	-0.58128	0.677464	-0.18541	0.920134	0.188959	0.99999	-0.10263	0.999955	0.470449	0.999371
Ga01G0367	0.708558	NA	0.0376818	NA	0.0446806	NA	1.02765	0.999955	-0.175362	0.999371
Ga01G0368	1.27268	NA	-0.90401	0.672278	0.287867	0.99999	-0.693879	0.999955	-0.245762	0.999371
Ga01G0369	-2.50858	NA	1.38358	0.695129	1.65263	0.988338	-2.23765	0.999955	-0.450776	0.999371
Ga01G0370	-0.257494	0.981339	0.928437	0.824967	1.84895	0.952952	-1.35733	0.999955	0.438108	0.999371
Ga01G0371	0.116872	0.973532	0.590424	0.634283	-0.155441	0.99999	0.732832	0.999955	-1.1315	0.999371
Ga01G0372	0.708587	NA	1.87677	NA	0.659962	NA	1.02769	0.999955	-3.79624	0.999371
Ga01G0373	0.158388	0.878671	-0.014785	0.991212	-0.139673	0.99999	0.0744881	0.999955	0.171725	0.999371
Ga01G0374	-0.253197	NA	0.0376818	NA	2.22595	NA	0.0658916	0.999955	-1.00787	0.999371
Ga01G0375	-0.0841339	0.910468	0.130343	0.764948	0.069515	0.99999	0.0680333	0.999955	-0.155319	0.999371
Ga01G0376	NA	NA	NA	NA	NA	NA	NA	NA	NA	NA
Ga01G0377	-0.253197	NA	-0.924074	NA	-0.917075	NA	-2.20573	0.999955	-0.0467649	0.999371
Ga01G0378	NA	NA	NA	NA	NA	NA	NA	NA	NA	NA
Ga01G0379	1.8731	0.434322	0.553365	0.873746	0.854679	0.99999	1.36539	0.999955	-0.268161	0.999371
Ga01G0380	-0.299927	NA	-0.296809	0.881129	0.730123	0.988949	0.159377	0.999955	1.32183	0.999371
Ga01G0381	0.00815105	0.997492	0.22338	0.608409	0.0943835	0.99999	-0.0881923	0.999955	-0.0781719	0.999371
Ga01G0382	0.006779	0.99854	-0.289289	0.644031	-0.107771	0.99999	-0.143561	0.999955	0.0597048	0.999371
Ga01G0383	NA	NA	NA	NA	NA	NA	NA	NA	NA	NA
Ga01G0384	-0.253197	NA	0.0376818	NA	0.0446806	NA	0.0658916	0.999955	-0.0465165	0.999371
Ga01G0385	-1.30465	0.449686	0.144016	0.962749	-0.803851	0.99999	0.954581	0.999955	0.0748741	0.999371
Ga01G0386	-0.0357002	0.990767	0.402168	0.653691	-0.366641	0.99999	0.164266	0.999955	-0.133453	0.999371
Ga01G0387	0.19939	0.841913	0.178151	0.822666	-0.188251	0.99999	0.188826	0.999955	-0.324784	0.999371
Ga01G0388	-0.182006	NA	0.958287	0.691261	-0.251619	0.99999	-0.0716859	0.999955	0.402673	0.999371
Ga01G0389	0.44293	0.733847	1.74366	0.00210564	0.178693	0.99999	0.384702	0.999955	0.0501894	0.999371
Ga01G0390	-1.21495	NA	0.999437	NA	0.0446806	NA	0.0658916	0.999955	-0.0468518	0.999371
Ga01G0391	-0.253197	NA	0.0376818	NA	0.0446806	NA	-0.895864	0.999955	-0.0465578	0.999371
Ga01G0392	-0.253197	NA	0.0376818	NA	0.0446806	NA	2.04681	0.999955	0.914923	0.999371
Ga01G0393	0.137153	0.88539	-0.101781	0.889817	0.0241396	0.99999	0.0744658	0.999955	-0.128371	0.999371
Ga01G0394	-2.1384	NA	-0.855906	0.851206	-0.590259	0.99999	-0.496038	0.999955	0.82803	0.999371
Ga01G0395	-0.253197	NA	0.0376818	NA	0.0446806	NA	1.02765	0.999955	0.914508	0.999371
Ga01G0396	-1.17689	NA	0.0376818	NA	0.0446806	NA	1.02765	0.999955	-0.0469514	0.999371
Ga01G0397	-2.12949	NA	-0.130824	0.982241	1.14082	0.99999	-0.36119	0.999955	1.61501	0.999371
Ga01G0398	-0.786598	NA	-0.250723	NA	0.100968	NA	0.424761	0.999955	0.118889	0.999371
Ga01G0399	NA	NA	NA	NA	NA	NA	NA	NA	NA	NA
Ga01G0400	NA	NA	NA	NA	NA	NA	NA	NA	NA	NA
Ga01G0401	-2.69283	NA	-1.44076	NA	-1.03397	NA	0.649423	0.999955	-0.294682	0.999371
Ga01G0402	0.30323	NA	0.618361	NA	-2.09541	NA	2.09481	0.999955	4.04106	0.999371
Ga01G0403	0.376165	NA	1.52136	0.555971	-2.08883	0.78316	-0.490718	0.999955	-0.0665686	0.999371
Ga01G0404	-0.523887	0.822651	-0.543169	0.757215	-0.0268432	0.99999	-0.788166	0.999955	0.632616	0.999371
Ga01G0405	-0.45148	0.66302	-0.620279	0.388512	-0.13401	0.99999	-0.191933	0.999955	-0.0702918	0.999371
Ga01G0406	-0.253197	NA	0.0376818	NA	0.784105	NA	1.02765	0.999955	-0.0468894	0.999371
Ga01G0407	-1.14555	0.534202	-1.16351	0.438732	0.454975	0.99999	-0.597813	0.999955	-0.166573	0.999371
Ga01G0408	-3.08519	NA	-2.08696	NA	0.0446806	NA	0.0658916	0.999955	0.843949	0.999371
Ga01G0409	-0.627472	0.603201	-0.839745	0.331201	-0.0660066	0.99999	-0.0173247	0.999955	0.163529	0.999371
Ga01G0410	-0.395157	0.841161	-1.43863	0.0955048	-0.0775328	0.99999	-0.0215809	0.999955	-0.27495	0.999371
Ga01G0411	NA	NA	NA	NA	NA	NA	NA	NA	NA	NA
Ga01G0412	0.286523	0.846849	-0.152312	0.90966	0.548258	0.909151	0.28637	0.999955	-0.462794	0.999371
Ga01G0413	1.21007	NA	-0.49598	NA	-2.18112	NA	1.46722	0.999955	-0.921444	0.999371
Ga01G0414	-1.21495	NA	0.0376818	NA	0.0446806	NA	-2.65912	0.999955	-0.0467329	0.999371
Ga01G0415	-0.902115	0.616173	-0.471834	0.813184	0.530904	0.99999	-0.62313	0.999955	0.0872415	0.999371
Ga01G0416	-0.433215	0.292408	-0.143478	0.814829	0.112472	0.99999	-0.15888	0.999955	-0.372039	0.999371
Ga01G0417	-2.72636	NA	-0.924074	NA	0.0446806	NA	-2.24231	0.999955	-2.51348	0.999371
Ga01G0418	-0.725969	NA	-0.0532266	0.995652	-0.0465922	0.99999	-0.976474	0.999955	-0.959954	0.999371
Ga01G0419	-0.446738	0.830352	-0.816464	0.526735	0.319724	0.99999	-0.0578061	0.999955	0.471018	0.999371
Ga01G0420	-0.253197	NA	0.0376818	NA	0.0446806	NA	0.0658916	0.999955	-0.0469838	0.999371
Ga01G0421	NA	NA	NA	NA	NA	NA	NA	NA	NA	NA
Ga01G0422	-0.0581677	0.963776	0.0824389	0.909972	0.105302	0.99999	0.119804	0.999955	0.0719547	0.999371
Ga01G0423	0.00563534	NA	-1.16453	0.692795	-0.00248731	NA	-0.450946	0.999955	-0.196651	0.999371
Ga01G0424	0.299174	0.798413	-0.27587	0.775766	0.0600583	0.99999	-0.100031	0.999955	0.162223	0.999371
Ga01G0425	0.00964711	0.998527	0.284531	0.757243	0.532732	0.855517	-0.0673919	0.999955	0.122786	0.999371
Ga01G0426	0.136118	0.966731	0.240159	0.89271	-1.21569	0.574012	-0.224893	0.999955	0.136812	0.999371
Ga01G0427	0.738191	0.77346	1.88848	0.15959	-0.477183	0.99999	0.707598	0.999955	-0.64578	0.999371
Ga01G0428	1.48719	NA	1.91757	0.452872	0.501137	0.99999	0.156433	0.999955	-0.622511	0.999371
Ga01G0429	-0.253208	NA	0.0376833	NA	0.0446824	NA	0.0658942	0.999955	-0.0464815	0.999371
Ga01G0430	-0.253208	NA	-0.924111	NA	0.0446824	NA	0.0658942	0.999955	-0.0464645	0.999371
Ga01G0431	0.708585	NA	0.0376832	NA	-0.917109	NA	1.02769	0.999955	-0.0465075	0.999371
Ga01G0432	0.0554925	0.98847	0.958521	0.23976	-0.376244	0.99999	1.01963	0.999955	-0.366464	0.999371
Ga01G0433	-0.229223	NA	-0.0848868	0.976143	-0.800848	0.952952	-0.0550877	0.999955	0.345934	0.999371
Ga01G0434	NA	NA	NA	NA	NA	NA	NA	NA	NA	NA
Ga01G0435	-0.253197	NA	0.0376818	NA	0.0446806	NA	0.0658916	0.999955	-1.0074	0.999371
Ga01G0436	NA	NA	NA	NA	NA	NA	NA	NA	NA	NA
Ga01G0437	NA	NA	NA	NA	NA	NA	NA	NA	NA	NA
Ga01G0438	NA	NA	NA	NA	NA	NA	NA	NA	NA	NA
Ga01G0439	NA	NA	NA	NA	NA	NA	NA	NA	NA	NA
Ga01G0440	NA	NA	NA	NA	NA	NA	NA	NA	NA	NA
Ga01G0441	0.264717	0.874151	-0.194465	0.881778	-0.570278	0.897176	0.375249	0.999955	0.146792	0.999371
Ga01G0442	1.10802	NA	-3.14311	0.337326	-3.34141	NA	-0.755651	0.999955	0.932233	0.999371
Ga01G0443	0.119323	0.959163	-0.627038	0.456395	-0.204499	0.99999	-0.0981226	0.999955	0.409862	0.999371
Ga01G0444	0.500241	0.704118	0.0563597	0.977794	-0.120067	0.99999	0.11736	0.999955	0.172019	0.999371
Ga01G0445	-0.0786132	0.989064	0.510128	0.794129	-0.644316	0.99999	-0.248971	0.999955	0.496997	0.999371
Ga01G0446	0.426388	0.729421	-0.295766	0.795632	-0.11411	0.99999	0.265726	0.999955	0.112693	0.999371
Ga01G0447	-0.579964	0.779697	-1.47048	0.163895	-0.103511	0.99999	-0.37301	0.999955	0.0397432	0.999371
Ga01G0448	0.482657	0.350737	0.126528	0.874692	0.245003	0.99999	-0.133723	0.999955	-0.155941	0.999371
Ga01G0449	0.031472	0.989358	-0.161507	0.848812	0.039077	0.99999	0.144241	0.999955	-0.134859	0.999371
Ga01G0450	-0.266813	0.862232	0.362906	0.726266	-0.0639637	0.99999	0.0867658	0.999955	0.0193998	0.999371
Ga01G0451	-0.797266	0.678122	-0.129629	0.963194	0.903388	0.948235	-0.501476	0.999955	-0.011928	0.999371
Ga01G0452	0.0721729	0.956807	-0.364475	0.442761	-0.41741	0.798963	-0.215223	0.999955	-0.0278924	0.999371
Ga01G0453	0.0392595	NA	0.0527043	0.98961	-0.438496	0.99999	-0.352244	0.999955	0.349485	0.999371
Ga01G0454	-0.228998	0.624111	-0.176621	0.704011	0.0232472	0.99999	0.0933651	0.999955	0.0840372	0.999371
Ga01G0455	-0.253197	NA	0.0376818	NA	-2.15642	NA	-2.68111	0.999955	-0.0466878	0.999371
Ga01G0456	0.0220237	0.990878	-0.639205	0.112013	0.177273	0.99999	-0.142871	0.999955	0.16241	0.999371
Ga01G0457	-0.0177302	0.992225	-0.0414907	0.967138	-0.0276214	0.99999	-0.159338	0.999955	0.00756532	0.999371
Ga01G0458	0.205845	0.797926	-0.236002	0.697676	-0.0324565	0.99999	0.231031	0.999955	-0.00450792	0.999371
Ga01G0459	0.216605	0.946525	-0.0343311	0.991975	-0.208981	0.99999	0.00999545	0.999955	-0.0720783	0.999371
Ga01G0460	-1.17385	NA	2.30739	NA	-1.96953	NA	0.418556	0.999955	1.6653	0.999371
Ga01G0461	NA	NA	NA	NA	NA	NA	NA	NA	NA	NA
Ga01G0462	NA	NA	NA	NA	NA	NA	NA	NA	NA	NA
Ga01G0463	NA	NA	NA	NA	NA	NA	NA	NA	NA	NA
Ga01G0464	-0.256467	0.921163	-0.890642	0.420829	-0.45257	0.99999	-0.204271	0.999955	0.500597	0.999371
Ga01G0465	-0.253197	NA	0.0376818	NA	0.0446806	NA	0.0658916	0.999955	0.915129	0.999371
Ga01G0466	NA	NA	NA	NA	NA	NA	NA	NA	NA	NA
Ga01G0467	NA	NA	NA	NA	NA	NA	NA	NA	NA	NA
Ga01G0468	-0.00914777	0.99854	-0.389116	0.631134	0.243578	0.99999	-0.177211	0.999955	0.703488	0.999371
Ga01G0469	-0.675853	NA	-2.48574	0.160175	-0.425801	0.99999	0.252447	0.999955	-0.415229	0.999371
Ga01G0470	-0.621308	0.766989	-0.14683	0.95671	-0.204947	0.99999	-0.552765	0.999955	0.423013	0.999371
Ga01G0471	-0.10239	0.987572	0.369377	0.889216	-0.281689	0.99999	-1.03718	0.999955	0.549464	0.999371
Ga01G0472	-0.161286	0.970748	0.226742	0.935298	-0.0118736	0.99999	0.214461	0.999955	0.926769	0.999371
Ga01G0473	0.633044	0.671171	-0.151622	0.939641	-0.218916	0.99999	-0.159276	0.999955	-1.01805	0.999371
Ga01G0474	3.40491	NA	-1.83515	NA	0.0446809	NA	3.63337	0.999955	-0.0470279	0.999371
Ga01G0475	-0.258191	0.821718	0.348792	0.655551	-0.0605327	0.99999	-0.0907927	0.999955	-0.31504	0.999371
Ga01G0476	-1.61162	0.0184707	-0.311544	0.787167	0.0747036	0.99999	0.188236	0.999955	0.542021	0.999371
Ga01G0477	NA	NA	NA	NA	NA	NA	NA	NA	NA	NA
Ga01G0478	NA	NA	NA	NA	NA	NA	NA	NA	NA	NA
Ga01G0479	-0.427377	0.912001	0.662505	0.76902	-1.5436	0.824893	1.08585	0.999955	0.198441	0.999371
Ga01G0480	-0.398569	0.675501	0.214956	0.837525	-0.586131	0.808325	0.0131092	0.999955	0.0294809	0.999371
Ga01G0481	0.0725421	0.968469	-0.073743	0.94777	-0.0982781	0.99999	0.401634	0.999955	-0.113051	0.999371
Ga01G0482	-0.566202	0.720771	-0.242805	0.885002	0.048457	0.99999	0.34844	0.999955	-0.39243	0.999371
Ga01G0483	NA	NA	NA	NA	NA	NA	NA	NA	NA	NA
Ga01G0484	0.708578	NA	0.0376829	NA	1.00646	NA	-2.66995	0.999955	0.0367873	0.999371
Ga01G0485	0.0153802	0.997524	0.41219	0.694415	0.561624	0.918851	-0.448913	0.999955	0.47906	0.999371
Ga01G0486	-0.092037	NA	-0.637869	0.862098	-1.97464	0.831379	-0.782672	0.999955	-0.899313	0.999371
Ga01G0487	-0.545745	0.455438	-0.256047	0.780058	-0.382838	0.972762	-0.288796	0.999955	-0.151633	0.999371
Ga01G0488	-0.428547	0.56442	-0.312065	0.681341	-0.379519	0.952952	-0.119385	0.999955	0.558636	0.999371
Ga01G0489	0.390295	0.863281	0.539234	0.72441	0.00427532	0.99999	1.00136	0.999955	-1.47016	0.999371
Ga01G0490	-0.253197	NA	0.0376818	NA	0.0446806	NA	0.0658916	0.999955	-0.0465721	0.999371
Ga01G0491	-0.253197	NA	0.0376818	NA	0.0446806	NA	0.0658916	0.999955	-0.0465165	0.999371
Ga01G0492	NA	NA	NA	NA	NA	NA	NA	NA	NA	NA
Ga01G0493	-0.253197	NA	0.0376818	NA	0.0446806	NA	-0.895864	0.999955	-0.0465165	0.999371
Ga01G0494	0.708558	NA	-3.07712	NA	0.0446806	NA	0.0658916	0.999955	-0.0472674	0.999371
Ga01G0495	-1.215	NA	-1.73778	NA	0.0446823	NA	-0.490374	0.999955	3.28456	0.999371
Ga01G0496	NA	NA	NA	NA	NA	NA	NA	NA	NA	NA
Ga01G0497	-0.253197	NA	0.0376818	NA	0.0446806	NA	0.0658916	0.999955	-0.0465578	0.999371
Ga01G0498	NA	NA	NA	NA	NA	NA	NA	NA	NA	NA
Ga01G0499	-0.253197	NA	0.0376818	NA	0.0446806	NA	0.0658916	0.999955	-2.13362	0.999371
Ga01G0500	NA	NA	NA	NA	NA	NA	NA	NA	NA	NA
Ga01G0501	NA	NA	NA	NA	NA	NA	NA	NA	NA	NA
Ga01G0502	-1.21499	NA	0.0376828	NA	0.0446818	NA	0.0658934	0.999955	-0.0467097	0.999371
Ga01G0503	3.01378	NA	3.18597	NA	0.0446822	NA	0.849422	0.999955	1.90671	0.999371
Ga01G0504	-0.253197	NA	0.999437	NA	3.37077	NA	0.0658916	0.999955	-0.0472458	0.999371
Ga01G0505	-0.052293	0.96701	-0.448037	0.203067	-0.111217	0.99999	0.0450008	0.999955	-0.0480003	0.999371
Ga01G0506	-0.422892	0.155228	-0.101046	0.841974	0.0982276	0.99999	-0.0295238	0.999955	0.05659	0.999371
Ga01G0507	NA	NA	NA	NA	NA	NA	NA	NA	NA	NA
Ga01G0508	-0.517309	0.806945	-0.946394	0.43884	1.13449	0.749152	0.248878	0.999955	0.807649	0.999371
Ga01G0509	-0.764903	0.289944	-0.39388	0.660863	0.213292	0.99999	0.277866	0.999955	0.773406	0.999371
Ga01G0510	NA	NA	NA	NA	NA	NA	NA	NA	NA	NA
Ga01G0511	0.12773	0.984148	-0.38537	0.887088	1.45862	0.799577	0.827564	0.999955	1.19283	0.999371
Ga01G0512	0.369068	0.876419	-0.513256	0.75237	-0.392146	0.99999	-0.117349	0.999955	0.591651	0.999371
Ga01G0513	0.00931219	0.998527	-0.189036	0.843181	-0.165232	0.99999	0.378669	0.999955	-0.688559	0.999371
Ga01G0514	-0.123582	0.877481	-0.2605	0.54939	-0.171569	0.99999	-0.162023	0.999955	0.239701	0.999371
Ga01G0515	0.64453	0.791776	-0.702722	0.712925	0.226399	0.99999	0.497054	0.999955	-1.14679	0.999371
Ga01G0516	0.543109	0.76844	-0.812938	0.556071	-0.216048	0.99999	-0.221993	0.999955	0.489688	0.999371
Ga01G0517	0.694234	NA	-0.927933	NA	0.694085	NA	-0.0825401	0.999955	-0.593945	0.999371
Ga01G0518	-1.21495	NA	0.0376818	NA	1.00644	NA	0.0658916	0.999955	-0.0465991	0.999371
Ga01G0519	NA	NA	NA	NA	NA	NA	NA	NA	NA	NA
Ga01G0520	-0.968102	0.451436	-0.337286	0.849978	1.17155	0.684585	0.405076	0.999955	0.271013	0.999371
Ga01G0521	-1.75423	NA	-0.92411	NA	1.846	NA	-5.06547	0.999955	-0.304635	0.999371
Ga01G0522	0.494162	0.669564	-0.563791	0.53554	0.0902359	0.99999	0.547508	0.999955	-0.493869	0.999371
Ga01G0523	0.64178	0.616719	-0.957444	0.285891	0.515866	0.99999	0.759769	0.999955	-0.412995	0.999371
Ga01G0524	0.258249	0.806102	0.160659	0.867618	-0.184918	0.99999	0.0944012	0.999955	-0.213207	0.999371
Ga01G0525	-0.0796068	0.968408	-0.469555	0.479075	0.135034	0.99999	-0.0911234	0.999955	-0.108997	0.999371
Ga01G0526	0.104444	NA	-1.69247	0.542362	0.84804	NA	-0.560867	0.999955	0.0303681	0.999371
Ga01G0527	0.0196128	0.989423	0.0617954	0.923516	-0.092457	0.99999	0.216807	0.999955	-0.0347284	0.999371
Ga01G0528	0.507687	0.479627	0.226387	0.804137	0.276228	0.99999	0.166701	0.999955	-0.241629	0.999371
Ga01G0529	0.708558	NA	0.0376818	NA	1.00644	NA	4.29665	0.999955	-1.00783	0.999371
Ga01G0530	-3.08673	NA	3.25167	NA	-2.5194	NA	1.77972	0.999955	0.915156	0.999371
Ga01G0531	NA	NA	NA	NA	NA	NA	NA	NA	NA	NA
Ga01G0532	0.0260924	NA	0.538692	0.816888	-0.507951	0.99999	0.771299	0.999955	0.989746	0.999371
Ga01G0533	-0.694508	NA	-0.385085	0.911152	-0.193949	0.99999	-0.159775	0.999955	0.259806	0.999371
Ga01G0534	-0.379649	0.876419	-0.110714	0.966891	-0.91317	0.897176	-0.0611484	0.999955	-0.125543	0.999371
Ga01G0535	-0.0120553	0.992491	-0.145391	0.75438	-0.0167096	0.99999	0.127719	0.999955	-0.123166	0.999371
Ga01G0536	-0.229603	0.671171	-0.0796838	0.903785	0.030934	0.99999	0.170932	0.999955	0.0120373	0.999371
Ga01G0537	-0.0163734	0.992225	0.260182	0.595868	-0.00654872	0.99999	0.152617	0.999955	0.16625	0.999371
Ga01G0538	-1.21495	NA	0.999437	NA	-2.66755	NA	0.0658916	0.999955	-0.046881	0.999371
Ga01G0539	NA	NA	NA	NA	NA	NA	NA	NA	NA	NA
Ga01G0540	-1.6803	NA	-3.27602	0.111151	1.04447	0.99999	-0.343145	0.999955	-0.293522	0.999371
Ga01G0541	0.129623	0.954098	0.00493963	0.997458	-0.328784	0.99999	0.0792825	0.999955	0.131117	0.999371
Ga01G0542	-0.338564	0.71973	-0.17093	0.863327	-0.0598343	0.99999	-0.00433285	0.999955	-0.0354864	0.999371
Ga01G0543	-0.509091	0.864444	-0.251371	0.920174	-0.408462	0.99999	-0.659853	0.999955	0.402638	0.999371
Ga01G0544	0.0752375	0.944076	0.212843	0.677573	0.00870418	0.99999	0.0285509	0.999955	-0.0679249	0.999371
Ga01G0545	-0.21943	0.93168	-0.295966	0.854067	-0.476188	0.99999	-0.970167	0.999955	-0.231941	0.999371
Ga01G0546	NA	NA	NA	NA	NA	NA	NA	NA	NA	NA
Ga01G0547	-0.266649	0.663124	-0.0745775	0.926136	0.0400066	0.99999	0.177086	0.999955	0.18653	0.999371
Ga01G0548	-0.191325	0.817587	0.356431	0.445337	0.0988572	0.99999	-0.386193	0.999955	0.132978	0.999371
Ga01G0549	0.105977	0.901847	0.149151	0.776177	0.241426	0.952952	0.140527	0.999955	-0.291985	0.999371
Ga01G0550	-0.0335943	0.990767	0.0759908	0.955656	0.00751166	0.99999	-0.0555072	0.999955	0.0779859	0.999371
Ga01G0551	0.160789	0.898387	-0.115699	0.905485	0.0646894	0.99999	0.15822	0.999955	-0.134104	0.999371
Ga01G0552	-0.253197	NA	0.0376818	NA	-0.917075	NA	0.0658916	0.999955	-0.0465991	0.999371
Ga01G0553	-0.228308	NA	-0.912909	0.772234	0.0195831	NA	0.656816	0.999955	-0.022284	0.999371
Ga01G0554	-2.97812	NA	1.47073	0.559501	0.758708	NA	2.24744	0.999955	-1.73885	0.999371
Ga01G0555	-0.52288	NA	-0.924106	NA	-2.93601	NA	2.57272	0.999955	1.71804	0.999371
Ga01G0556	-0.704823	0.755149	0.133651	0.962749	0.701742	0.99999	1.9279	0.999955	-0.58299	0.999371
Ga01G0557	NA	NA	NA	NA	NA	NA	NA	NA	NA	NA
Ga01G0558	NA	NA	NA	NA	NA	NA	NA	NA	NA	NA
Ga01G0559	-0.714189	0.613286	-0.412446	0.786066	0.544495	0.99999	0.453147	0.999955	0.330461	0.999371
Ga01G0560	NA	NA	NA	NA	NA	NA	NA	NA	NA	NA
Ga01G0561	0.0644616	0.986924	-0.538308	0.639681	0.583695	0.955957	0.296918	0.999955	0.552022	0.999371
Ga01G0562	-0.0133095	0.998851	-1.18749	0.31633	0.588182	0.99999	0.714442	0.999955	0.0839252	0.999371
Ga01G0563	NA	NA	NA	NA	NA	NA	NA	NA	NA	NA
Ga01G0564	-0.854021	NA	-0.962335	NA	-1.78338	NA	-1.66214	0.999955	-0.0465515	0.999371
Ga01G0565	0.103253	0.90446	0.0974657	0.871807	-0.389388	0.657289	0.0554646	0.999955	-0.162112	0.999371
Ga01G0566	0.657848	0.469986	0.0497782	0.978342	0.0274353	0.99999	0.455014	0.999955	-0.199762	0.999371
Ga01G0567	-0.854094	0.455438	0.0880767	0.966891	-0.426778	0.99999	0.213038	0.999955	-0.0889889	0.999371
Ga01G0568	NA	NA	NA	NA	NA	NA	NA	NA	NA	NA
Ga01G0569	-0.663737	0.552162	0.949716	0.241797	-0.648132	0.896282	-0.0432117	0.999955	0.48425	0.999371
Ga01G0570	-0.253208	NA	4.94554	0.151611	0.0446824	NA	0.0658943	0.999955	-0.0464961	0.999371
Ga01G0571	NA	NA	NA	NA	NA	NA	NA	NA	NA	NA
Ga01G0572	-0.200123	0.804379	-0.0560907	0.950875	-0.158904	0.99999	0.121663	0.999955	0.105967	0.999371
Ga01G0573	0.705472	NA	-0.107214	0.979624	-0.175163	0.99999	-0.133052	0.999955	-0.422559	0.999371
Ga01G0574	NA	NA	NA	NA	NA	NA	NA	NA	NA	NA
Ga01G0575	0.323522	0.880116	0.211166	0.906199	-0.727063	0.910216	0.185659	0.999955	0.159685	0.999371
Ga01G0576	0.185261	0.910468	-0.650146	0.313349	0.0995583	0.99999	-0.137425	0.999955	0.260699	0.999371
Ga01G0577	-0.253197	NA	0.0376818	NA	0.0446806	NA	0.0658916	0.999955	-0.0472475	0.999371
Ga01G0578	NA	NA	NA	NA	NA	NA	NA	NA	NA	NA
Ga01G0579	-0.644389	0.645125	0.36121	0.811668	0.0119741	0.99999	0.178791	0.999955	-0.559602	0.999371
Ga01G0580	-1.03528	NA	-1.245	NA	2.1061	NA	2.24582	0.999955	-0.176089	0.999371
Ga01G0581	0.167515	0.779643	0.447758	0.140534	0.291798	0.843344	-0.017753	0.999955	-0.0991729	0.999371
Ga01G0582	-1.02433	NA	-3.02406	NA	-3.08618	NA	2.21569	0.999955	1.24128	0.999371
Ga01G0583	2.03397	NA	-4.07054	NA	4.35094	NA	3.15766	0.999955	-1.65715	0.999371
Ga01G0584	-1.215	NA	0.0376832	NA	0.0446822	NA	-0.895897	0.999955	-0.0465874	0.999371
Ga01G0585	-0.326327	0.874091	-0.233289	0.887579	0.193413	0.99999	0.322168	0.999955	0.233058	0.999371
Ga01G0586	0.104869	0.921163	0.111747	0.875039	0.0404848	0.99999	-0.00753151	0.999955	-0.128299	0.999371
Ga01G0587	-0.571822	0.690436	0.0371397	0.988572	0.596282	0.972762	0.19938	0.999955	0.609177	0.999371
Ga01G0588	-0.725821	0.412715	-0.610322	0.473081	-0.0214274	0.99999	-0.288614	0.999955	0.833826	0.999371
Ga01G0589	-0.481131	0.659554	-0.209758	0.867725	-0.140535	0.99999	-0.195391	0.999955	0.215099	0.999371
Ga01G0590	0.0232151	0.988264	0.161973	0.745578	-0.0523325	0.99999	0.118868	0.999955	-0.105703	0.999371
Ga01G0591	-0.0381342	0.990878	-0.07797	0.964095	-0.100062	0.99999	-0.0728867	0.999955	0.232125	0.999371
Ga01G0592	NA	NA	NA	NA	NA	NA	NA	NA	NA	NA
Ga01G0593	-0.0970762	0.945646	-0.328624	0.579873	-0.0301966	0.99999	0.0190131	0.999955	0.0117298	0.999371
Ga01G0594	-0.0707695	0.932573	-0.0423007	0.948133	0.0952321	0.99999	0.00582519	0.999955	-0.0576539	0.999371
Ga01G0595	-0.156604	0.78845	0.071258	0.903732	0.097947	0.99999	-0.087067	0.999955	-0.101254	0.999371
Ga01G0596	-0.418864	0.882146	0.86356	0.565461	-0.355496	0.99999	-0.849349	0.999955	-1.33301	0.999371
Ga01G0597	-0.657845	0.85611	0.207577	0.955656	-0.288256	0.99999	-0.700562	0.999955	-1.07066	0.999371
Ga01G0598	-0.372583	0.910403	0.187399	0.945642	-0.0340977	0.99999	0.520613	0.999955	-1.12289	0.999371
Ga01G0599	-1.05697	NA	-0.535918	0.925958	-1.8126	NA	-1.29292	0.999955	-0.882616	0.999371
Ga01G0600	NA	NA	NA	NA	NA	NA	NA	NA	NA	NA
Ga01G0601	-0.601424	0.852129	0.425618	0.899602	0.0530875	0.99999	-1.18587	0.999955	0.595426	0.999371
Ga01G0602	-0.0256843	0.994587	0.176016	0.90966	0.0616329	0.99999	-0.357725	0.999955	0.0775871	0.999371
Ga01G0603	NA	NA	NA	NA	NA	NA	NA	NA	NA	NA
Ga01G0604	0.0145387	0.995541	0.160966	0.84462	0.10411	0.99999	-0.156599	0.999955	0.193528	0.999371
Ga01G0605	1.73854	0.110497	1.53882	0.149251	-0.692346	0.994389	0.222751	0.999955	0.556929	0.999371
Ga01G0606	0.111921	NA	-1.04169	0.78915	0.357989	0.99999	0.986578	0.999955	0.245068	0.999371
Ga01G0607	0.375748	0.704118	-0.554319	0.376635	0.103892	0.99999	0.227086	0.999955	-0.247194	0.999371
Ga01G0608	0.686177	NA	-0.598034	0.775766	0.928764	0.952952	0.0439382	0.999955	-0.578429	0.999371
Ga01G0609	-0.793616	0.759056	-1.54318	0.296853	-0.023495	0.99999	-0.202665	0.999955	0.132282	0.999371
Ga01G0610	-0.553493	0.398288	0.295423	0.709997	0.0497349	0.99999	-0.111367	0.999955	0.253432	0.999371
Ga01G0611	-0.129658	0.822198	-0.143504	0.745035	0.0850085	0.99999	0.0302386	0.999955	0.185954	0.999371
Ga01G0612	NA	NA	NA	NA	NA	NA	NA	NA	NA	NA
Ga01G0613	NA	NA	NA	NA	NA	NA	NA	NA	NA	NA
Ga01G0614	-0.253197	NA	0.0376818	NA	1.00644	NA	0.0658916	0.999955	-0.0465979	0.999371
Ga01G0615	-0.0151888	0.992491	-0.0710226	0.925728	-0.00499503	0.99999	-0.0934152	0.999955	0.290455	0.999371
Ga01G0616	1.43509	NA	1.06289	NA	-0.333724	NA	0.0873288	0.999955	2.26729	0.999371
Ga01G0617	0.224872	0.947473	-1.3405	0.270968	-0.298463	0.99999	0.0874778	0.999955	0.93879	0.999371
Ga01G0618	NA	NA	NA	NA	NA	NA	NA	NA	NA	NA
Ga01G0619	-0.00478425	0.99997	0.141384	0.929782	-0.830269	0.764591	0.0720629	0.999955	0.0957969	0.999371
Ga01G0620	0.0714465	0.96345	-0.720209	0.0964308	0.123622	0.99999	-0.0109496	0.999955	-0.0347213	0.999371
Ga01G0621	-0.174334	0.847602	-0.306873	0.562858	0.0573299	0.99999	-0.161279	0.999955	-0.0952208	0.999371
Ga01G0622	-0.0510886	0.968408	-0.395131	0.292704	-0.0196842	0.99999	-0.0347267	0.999955	-0.138705	0.999371
Ga01G0623	0.30831	0.777365	-0.0603038	0.965585	-0.0248097	0.99999	0.20052	0.999955	0.0552367	0.999371
Ga01G0624	-0.276335	0.897278	-1.26371	0.10884	0.200717	0.99999	0.17173	0.999955	-0.0723599	0.999371
Ga01G0625	NA	NA	NA	NA	NA	NA	NA	NA	NA	NA
Ga01G0626	-0.0150088	NA	-2.44267	0.491277	2.65851	NA	-0.473772	0.999955	0.219159	0.999371
Ga01G0627	-0.0714185	0.96051	0.203807	0.755962	0.125252	0.99999	-0.219067	0.999955	0.0885995	0.999371
Ga01G0628	-0.139435	0.830609	-0.0670132	0.912861	0.292814	0.831379	-0.242155	0.999955	-0.0213831	0.999371
Ga01G0629	0.728039	0.359644	0.161859	0.901992	0.0634745	0.99999	0.477811	0.999955	-0.438748	0.999371
Ga01G0630	0.297994	0.779717	0.115541	0.920134	0.146608	0.99999	0.417917	0.999955	0.324785	0.999371
Ga01G0631	0.00920162	0.99997	1.04889	0.528074	-0.733282	0.99999	0.482742	0.999955	0.957848	0.999371
Ga01G0632	-0.253208	NA	0.0376833	NA	0.0446824	NA	0.0658942	0.999955	-0.0464831	0.999371
Ga01G0633	-0.253203	NA	1.89055	NA	1.00646	NA	-0.524773	0.999955	-3.93027	0.999371
Ga01G0634	-0.253205	NA	-0.0898617	NA	-1.92821	NA	1.43724	0.999955	1.91715	0.999371
Ga01G0635	0.57498	NA	-0.158373	0.961203	0.0605452	0.99999	0.8439	0.999955	-0.591908	0.999371
Ga01G0636	0.206165	0.698757	0.0540299	0.938543	0.0301373	0.99999	0.0170113	0.999955	0.0648533	0.999371
Ga01G0637	0.0601118	0.98591	0.346116	0.763922	-0.12148	0.99999	-0.0369505	0.999955	0.0850915	0.999371
Ga01G0638	-0.0625211	0.968408	-0.36593	0.491277	-0.414402	0.831379	0.180211	0.999955	-0.0681961	0.999371
Ga01G0639	0.0879084	0.9847	-1.52298	0.113626	-0.158389	0.99999	-0.0871058	0.999955	0.0256192	0.999371
Ga01G0640	-2.15267	NA	-3.17578	NA	2.49766	NA	0.0619997	0.999955	-3.75966	0.999371
Ga01G0641	-0.253206	NA	-4.77626	NA	4.07907	NA	1.92232	0.999955	1.14278	0.999371
Ga01G0642	2.00055	NA	1.06991	NA	3.96227	NA	1.64875	0.999955	0.448603	0.999371
Ga01G0643	0.056579	0.928592	0.066721	0.867725	-0.00998984	0.99999	-0.210222	0.999955	0.0696916	0.999371
Ga01G0644	0.105192	0.906253	0.354753	0.322246	0.0832592	0.99999	0.076943	0.999955	0.0983332	0.999371
Ga01G0645	-0.253207	NA	-3.4199	NA	-2.91396	NA	-1.84924	0.999955	1.37341	0.999371
Ga01G0646	NA	NA	NA	NA	NA	NA	NA	NA	NA	NA
Ga01G0647	NA	NA	NA	NA	NA	NA	NA	NA	NA	NA
Ga01G0648	-0.259178	0.876419	-0.708099	0.348168	-0.410279	0.99999	0.303562	0.999955	0.138682	0.999371
Ga01G0649	0.232593	NA	-2.5135	0.212008	-0.990517	NA	-0.265364	0.999955	1.01446	0.999371
Ga01G0650	0.0919543	NA	-0.694306	0.76902	0.0823863	0.99999	-0.452147	0.999955	1.20954	0.999371
Ga01G0651	-0.328697	0.936306	-1.34413	0.390576	-0.188238	0.99999	0.643637	0.999955	-0.395568	0.999371
Ga01G0652	0.0253707	0.992155	0.813989	0.142462	-0.301428	0.99999	-0.113802	0.999955	-0.0464726	0.999371
Ga01G0653	-0.360882	0.488056	-0.0961468	0.898986	-0.0109564	0.99999	-0.0487022	0.999955	0.156481	0.999371
Ga01G0654	0.348549	0.749477	-0.437223	0.576232	0.0868974	0.99999	-0.107707	0.999955	-0.303851	0.999371
Ga01G0655	0.929305	NA	0.718213	0.75567	-0.70868	0.99999	-0.0279985	0.999955	-1.40771	0.999371
Ga01G0656	-0.106897	NA	0.491174	0.864528	0.636307	0.99999	0.488059	0.999955	-1.33058	0.999371
Ga01G0657	0.555698	NA	0.587347	0.816925	-1.29379	0.86021	-0.452291	0.999955	0.0769852	0.999371
Ga01G0658	0.353374	0.821418	0.276945	0.84048	0.457863	0.99999	0.367263	0.999955	0.119759	0.999371
Ga01G0659	-0.587927	0.428618	-0.272735	0.765511	-0.0490777	0.99999	-0.0247081	0.999955	-0.394875	0.999371
Ga01G0660	0.374006	NA	0.322831	0.915502	-0.947125	0.992344	-0.349429	0.999955	0.136143	0.999371
Ga01G0661	0.0468151	0.972247	0.166011	0.767174	0.300349	0.88567	0.100313	0.999955	-0.0949934	0.999371
Ga01G0662	-0.510448	0.803691	-0.112463	0.963104	1.54634	0.386602	0.26774	0.999955	0.384474	0.999371
Ga01G0663	-0.612969	0.654601	-0.457749	0.723356	0.839002	0.824893	-0.498726	0.999955	0.562928	0.999371
Ga01G0664	-1.18979	0.0720067	-0.662169	0.378564	0.649749	0.853029	0.313639	0.999955	0.511967	0.999371
Ga01G0665	0.123984	0.954918	0.152476	0.906895	0.0872737	0.99999	0.743423	0.999955	-0.327549	0.999371
Ga01G0666	-2.12329	NA	0.999478	0.90443	-0.917112	NA	1.43011	0.999955	0.91529	0.999371
Ga01G0667	NA	NA	NA	NA	NA	NA	NA	NA	NA	NA
Ga01G0668	NA	NA	NA	NA	NA	NA	NA	NA	NA	NA
Ga01G0669	-0.0507653	0.965695	0.0157011	0.987563	-0.0629833	0.99999	-0.096183	0.999955	-0.140157	0.999371
Ga01G0670	NA	NA	NA	NA	NA	NA	NA	NA	NA	NA
Ga01G0671	NA	NA	NA	NA	NA	NA	NA	NA	NA	NA
Ga01G0672	0.296171	NA	0.137976	0.977321	-0.389014	0.99999	1.34021	0.999955	1.59906	0.999371
Ga01G0673	0.660651	0.524535	-0.184247	0.900315	0.248815	0.99999	0.497878	0.999955	0.303234	0.999371
Ga01G0674	-0.253197	NA	0.0376818	NA	0.0446806	NA	0.0658916	0.999955	-0.0465692	0.999371
Ga01G0675	NA	NA	NA	NA	NA	NA	NA	NA	NA	NA
Ga01G0676	0.484095	0.775977	0.361251	0.816605	0.35852	0.99999	0.596598	0.999955	0.31355	0.999371
Ga01G0677	NA	NA	NA	NA	NA	NA	NA	NA	NA	NA
Ga01G0678	NA	NA	NA	NA	NA	NA	NA	NA	NA	NA
Ga01G0679	0.772826	0.33756	0.223183	0.855074	-0.0563559	0.99999	0.469299	0.999955	0.0516235	0.999371
Ga01G0680	-0.283448	0.830153	0.223157	0.840146	0.18177	0.99999	0.250068	0.999955	0.335955	0.999371
Ga01G0681	-1.56156	0.373805	-3.16457	0.00402644	-1.16319	0.863668	-0.2518	0.999955	1.54981	0.999371
Ga01G0682	-0.37297	0.424689	-0.0712311	0.924674	-0.0207637	0.99999	0.0109665	0.999955	0.0398018	0.999371
Ga01G0683	0.131762	0.947077	-0.314419	0.753744	0.0785207	0.99999	0.377809	0.999955	-0.121026	0.999371
Ga01G0684	1.58142	NA	1.16205	NA	-2.0949	NA	0.981777	0.999955	0.0610878	0.999371
Ga01G0685	0.344478	NA	0.713145	0.852789	-1.54264	0.939259	-0.28387	0.999955	0.779529	0.999371
Ga01G0686	NA	NA	NA	NA	NA	NA	NA	NA	NA	NA
Ga01G0687	-3.72657	NA	0.0376818	NA	0.0446806	NA	0.0658916	0.999955	-0.0466244	0.999371
Ga01G0688	0.453103	0.549739	0.619092	0.270968	0.334172	0.99999	-0.0245764	0.999955	-0.473118	0.999371
Ga01G0689	-0.100934	0.980465	0.258428	0.877569	-0.246819	0.99999	-0.202045	0.999955	-0.221118	0.999371
Ga01G0690	-0.420345	0.688069	0.215967	0.845033	0.102447	0.99999	-0.142289	0.999955	-0.0686206	0.999371
Ga01G0691	-0.253197	NA	0.0376818	NA	-0.917075	NA	2.53431	0.999955	0.9147	0.999371
Ga01G0692	-0.250743	0.823486	0.15123	0.881129	0.0991622	0.99999	0.0429899	0.999955	-0.0352177	0.999371
Ga01G0693	-0.140157	0.954045	0.383534	0.739782	0.776107	0.770906	-0.291292	0.999955	0.152593	0.999371
Ga01G0694	0.116323	0.841631	-0.00125329	0.998082	-0.0968171	0.99999	-0.0565346	0.999955	0.0225299	0.999371
Ga01G0695	-0.817006	0.625866	0.564818	0.751811	-1.22131	0.819198	-0.146972	0.999955	1.28367	0.999371
Ga01G0696	-1.06027	0.272887	-0.262196	0.866983	0.0173214	0.99999	-0.0171568	0.999955	0.305168	0.999371
Ga01G0697	-0.253207	NA	-3.54159	NA	-2.20564	NA	-0.895896	0.999955	0.372298	0.999371
Ga01G0698	NA	NA	NA	NA	NA	NA	NA	NA	NA	NA
Ga01G0699	-0.363831	0.698474	0.0367491	0.980205	0.0353938	0.99999	-0.206168	0.999955	0.114928	0.999371
Ga01G0700	-0.253197	NA	0.0376818	NA	0.0446806	NA	1.02765	0.999955	-0.0465165	0.999371
Ga01G0701	0.148719	0.956451	0.112057	0.954121	0.0897503	0.99999	0.271099	0.999955	0.468142	0.999371
Ga01G0702	0.0920345	0.904367	-0.0869319	0.872089	-0.00956812	0.99999	-0.121215	0.999955	0.222453	0.999371
Ga01G0703	0.220321	0.868166	0.168702	0.874692	0.489528	0.890308	-0.260781	0.999955	0.294177	0.999371
Ga01G0704	0.987643	0.155228	0.895471	0.173741	-0.296265	0.99999	0.225269	0.999955	0.243307	0.999371
Ga01G0705	0.614427	0.236913	-0.00292918	0.997458	-0.157397	0.99999	-0.132501	0.999955	0.295034	0.999371
Ga01G0706	-3.91711	NA	0.999475	NA	0.0446823	NA	1.02769	0.999955	-1.0082	0.999371
Ga01G0707	-0.405605	0.755149	-0.652419	0.433801	-0.251657	0.99999	-0.16672	0.999955	0.640248	0.999371
Ga01G0708	-0.412409	0.77346	0.825692	0.305027	0.220819	0.99999	0.745209	0.999955	0.472704	0.999371
Ga01G0709	0.180461	0.888037	-0.0509331	0.966891	-0.053654	0.99999	-0.0250706	0.999955	0.0205513	0.999371
Ga01G0710	-0.660071	0.681727	-1.14453	0.270968	-0.127551	0.99999	-0.146383	0.999955	0.0570946	0.999371
Ga01G0711	0.298093	0.355522	-0.0199736	0.976143	0.0990853	0.99999	0.0419144	0.999955	-0.0278542	0.999371
Ga01G0712	-0.74162	NA	-0.805208	NA	-2.19866	NA	0.608445	0.999955	-0.293887	0.999371
Ga01G0713	0.202082	0.895705	0.498904	0.522083	0.142793	0.99999	0.208001	0.999955	-0.402356	0.999371
Ga01G0714	0.18888	0.846162	-0.506598	0.286367	-0.105201	0.99999	-0.166755	0.999955	-0.337204	0.999371
Ga01G0715	0.393392	0.830153	0.559728	0.649201	-0.184878	0.99999	0.0721038	0.999955	0.308096	0.999371
Ga01G0716	NA	NA	NA	NA	NA	NA	NA	NA	NA	NA
Ga01G0717	-0.132777	NA	0.176299	NA	0.389453	NA	0.6573	0.999955	1.91885	0.999371
Ga01G0718	NA	NA	NA	NA	NA	NA	NA	NA	NA	NA
Ga01G0719	0.111426	0.928997	-0.622191	0.141252	0.0175418	0.99999	-0.0637517	0.999955	0.0901956	0.999371
Ga01G0720	-0.444135	0.678277	-0.636278	0.377305	0.0914145	0.99999	-0.00183032	0.999955	-0.337424	0.999371
Ga01G0721	-0.253204	NA	-3.18448	NA	0.0446816	NA	-1.65095	0.999955	3.55277	0.999371
Ga01G0722	4.63164	0.131292	0.361102	0.910963	-2.93369	0.625778	0.110217	0.999955	1.17803	0.999371
Ga01G0723	-1.06514	NA	0.0621904	0.982241	-0.647051	0.99999	0.622164	0.999955	-1.11091	0.999371
Ga01G0724	0.0682462	NA	0.429164	0.862443	-1.85721	0.509928	0.78779	0.999955	-0.99693	0.999371
Ga01G0725	0.0161977	0.996042	0.254688	0.774294	0.589225	0.798963	-0.00182054	0.999955	0.275091	0.999371
Ga01G0726	0.559701	0.589418	0.0100697	0.996943	-0.00258625	0.99999	0.179669	0.999955	0.0335676	0.999371
Ga01G0727	0.183897	NA	-2.28813	0.287312	-1.37093	0.923799	-0.0276344	0.999955	-1.22957	0.999371
Ga01G0728	-0.370071	0.748095	0.510585	0.52617	-0.0953773	0.99999	-0.193736	0.999955	-0.354664	0.999371
Ga01G0729	0.274517	0.913936	0.0509316	0.98412	-0.452858	0.99999	0.332664	0.999955	-0.158484	0.999371
Ga01G0730	0.0291837	0.986679	0.0159544	0.988346	-0.0834296	0.99999	-0.258827	0.999955	0.0378903	0.999371
Ga01G0731	4.04183	NA	-1.37341	NA	-1.44408	NA	0.0658942	0.999955	1.14703	0.999371
Ga01G0732	2.8885	0.208714	2.76233	0.197004	0.110779	0.99999	0.247389	0.999955	-1.46262	0.999371
Ga01G0733	1.28435	NA	2.09303	NA	-3.25418	NA	3.0659	0.999955	2.39162	0.999371
Ga01G0734	-0.0657946	0.955588	0.392975	0.316705	0.170785	0.99999	-0.0753433	0.999955	-0.188424	0.999371
Ga01G0735	0.350181	NA	-0.500446	0.933413	1.67473	0.99999	0.0614223	0.999955	0.370804	0.999371
Ga01G0736	-0.0780798	0.990878	-0.840845	0.704011	0.533522	0.99999	-0.0635604	0.999955	-0.109169	0.999371
Ga01G0737	NA	NA	NA	NA	NA	NA	NA	NA	NA	NA
Ga01G0738	-0.573708	0.545104	0.882266	0.223921	0.256258	0.99999	-0.054181	0.999955	0.227755	0.999371
Ga01G0739	NA	NA	NA	NA	NA	NA	NA	NA	NA	NA
Ga01G0740	-0.0374931	0.994587	0.909506	0.497591	-0.132306	0.99999	0.606082	0.999955	-0.374315	0.999371
Ga01G0741	-1.64631	NA	0.5656	NA	1.38957	NA	2.95556	0.999955	-2.41625	0.999371
Ga01G0742	-0.209253	0.847602	0.296547	0.690439	-0.100902	0.99999	0.116627	0.999955	-0.00736731	0.999371
Ga01G0743	NA	NA	NA	NA	NA	NA	NA	NA	NA	NA
Ga01G0744	-0.0393473	0.971017	-0.183312	0.661603	0.0951617	0.99999	0.109263	0.999955	0.25446	0.999371
Ga01G0745	-0.100752	0.953904	0.242601	0.775258	0.00286738	0.99999	0.0888833	0.999955	0.0684824	0.999371
Ga01G0746	-1.93648	NA	0.225205	0.922789	-1.02912	0.928561	0.0500177	0.999955	0.101055	0.999371
Ga01G0747	-0.264737	0.785338	0.220211	0.792329	-0.098498	0.99999	0.316323	0.999955	0.261383	0.999371
Ga01G0748	NA	NA	NA	NA	NA	NA	NA	NA	NA	NA
Ga01G0749	1.4649	NA	0.0376833	NA	-0.922033	NA	-0.663247	0.999955	3.41298	0.999371
Ga01G0750	-0.590447	0.428027	-0.35291	0.689972	-0.376628	0.996262	-0.672754	0.999955	0.149492	0.999371
Ga01G0751	-0.0889971	NA	2.65038	NA	0.480805	NA	1.59381	0.999955	-0.871895	0.999371
Ga01G0752	-0.446961	0.692843	0.325067	0.768521	-0.571151	0.907279	0.476969	0.999955	0.662835	0.999371
Ga01G0753	1.78436	NA	1.79444	NA	-2.00598	NA	1.66456	0.999955	-0.598454	0.999371
Ga01G0754	-0.322288	0.871255	-1.32231	0.0957161	-0.151034	0.99999	-0.0356595	0.999955	0.169473	0.999371
Ga01G0755	4.23068	NA	-0.842593	NA	0.0446824	NA	0.222495	0.999955	1.20196	0.999371
Ga01G0756	NA	NA	NA	NA	NA	NA	NA	NA	NA	NA
Ga01G0757	NA	NA	NA	NA	NA	NA	NA	NA	NA	NA
Ga01G0758	NA	NA	NA	NA	NA	NA	NA	NA	NA	NA
Ga01G0759	NA	NA	NA	NA	NA	NA	NA	NA	NA	NA
Ga01G0760	-0.253197	NA	0.999437	NA	0.0446806	NA	2.84697	0.999955	-0.0470586	0.999371
Ga01G0761	NA	NA	NA	NA	NA	NA	NA	NA	NA	NA
Ga01G0762	NA	NA	NA	NA	NA	NA	NA	NA	NA	NA
Ga01G0763	0.091899	0.981642	0.223144	0.899602	-0.135966	0.99999	0.40296	0.999955	-0.368823	0.999371
Ga01G0764	0.0343019	0.992225	0.333964	0.802789	0.18575	0.99999	0.500789	0.999955	-0.188035	0.999371
Ga01G0765	-0.888682	0.182037	0.0401568	0.981406	0.624924	0.824893	-0.205004	0.999955	-0.293182	0.999371
Ga01G0766	0.0097473	0.997524	-0.199731	0.755582	0.0825231	0.99999	-0.239735	0.999955	-0.405474	0.999371
Ga01G0767	-0.324153	0.658214	0.22042	0.756707	0.295847	0.987582	-0.24375	0.999955	0.0242942	0.999371
Ga01G0768	0.0521323	0.974768	0.283568	0.617205	-0.229306	0.99999	-0.175319	0.999955	-0.181677	0.999371
Ga01G0769	NA	NA	NA	NA	NA	NA	NA	NA	NA	NA
Ga01G0770	0.356024	0.842009	-0.149155	0.932771	0.014839	0.99999	0.152573	0.999955	0.640693	0.999371
Ga01G0771	-0.212181	0.856979	-0.0239079	0.987563	0.175091	0.99999	0.0271786	0.999955	0.418819	0.999371
Ga01G0772	NA	NA	NA	NA	NA	NA	NA	NA	NA	NA
Ga01G0773	-1.75166	NA	0.456428	0.895213	0.989235	0.99999	0.421498	0.999955	-0.931318	0.999371
Ga01G0774	-0.145565	NA	-1.29882	0.722365	-0.688199	NA	0.343771	0.999955	0.107035	0.999371
Ga01G0775	NA	NA	NA	NA	NA	NA	NA	NA	NA	NA
Ga01G0776	-2.09643	NA	0.0376828	NA	-2.97313	NA	0.0658933	0.999955	0.91505	0.999371
Ga01G0777	-0.0127765	0.998851	-0.417699	0.828992	0.00638846	0.99999	-0.225932	0.999955	0.448084	0.999371
Ga01G0778	-0.598951	0.265041	-0.646293	0.179569	0.136733	0.99999	-0.000284456	0.999955	-0.164795	0.999371
Ga01G0779	0.0876817	0.980465	-0.270057	0.856215	0.577225	0.961884	0.322329	0.999955	0.126784	0.999371
Ga01G0780	NA	NA	NA	NA	NA	NA	NA	NA	NA	NA
Ga01G0781	-1.61333	NA	4.03415	0.275222	1.52758	NA	-2.82963	0.999955	-0.593533	0.999371
Ga01G0782	-0.0991903	0.954045	1.21174	0.0029552	0.174617	0.99999	0.0938436	0.999955	-0.368527	0.999371
Ga01G0783	0.0657525	0.938948	0.285612	0.388503	-0.0247695	0.99999	0.0963902	0.999955	0.133516	0.999371
Ga01G0784	0.173667	0.880116	0.631112	0.178445	-0.0107487	0.99999	0.0368374	0.999955	-0.00792161	0.999371
Ga01G0785	-0.246625	0.68392	-0.215886	0.688455	-0.0206018	0.99999	-0.171503	0.999955	-0.135235	0.999371
Ga01G0786	0.0262934	0.986924	0.0833665	0.896603	-0.155019	0.99999	0.0671081	0.999955	-0.23427	0.999371
Ga01G0787	-0.343437	0.574279	-0.0240444	0.982241	-0.227221	0.99999	0.0964492	0.999955	-0.164095	0.999371
Ga01G0788	0.493058	0.556116	0.283445	0.760844	0.16415	0.99999	-0.0489191	0.999955	-0.267696	0.999371
Ga01G0789	NA	NA	NA	NA	NA	NA	NA	NA	NA	NA
Ga01G0790	-0.253205	NA	0.954512	NA	-2.41849	NA	-2.01965	0.999955	0.915114	0.999371
Ga01G0791	0.459478	0.821418	0.32437	0.849978	-0.488358	0.99999	0.0624362	0.999955	-0.147356	0.999371
Ga01G0792	1.53683	0.0721092	0.690893	0.53006	-0.317827	0.99999	0.106991	0.999955	-0.0619702	0.999371
Ga01G0793	-0.943167	NA	0.276056	0.916267	-0.385294	0.99999	0.081352	0.999955	0.123129	0.999371
Ga01G0794	-0.0635292	0.920847	0.185119	0.517343	0.177379	0.931186	-0.0682483	0.999955	0.0224293	0.999371
Ga01G0795	-3.45611	NA	0.162301	0.9809	-1.17131	NA	-0.587696	0.999955	-1.59529	0.999371
Ga01G0796	1.6719	0.0359901	0.765811	0.445886	-0.247186	0.99999	0.323545	0.999955	0.451632	0.999371
Ga01G0797	-0.0014473	0.99997	0.0674586	0.949349	-0.197643	0.99999	-0.000258364	0.999955	0.262843	0.999371
Ga01G0798	0.227132	0.764055	-0.0425436	0.96631	0.118105	0.99999	0.0874268	0.999955	-0.00936989	0.999371
Ga01G0799	-0.253197	NA	0.0376818	NA	0.0446806	NA	1.02765	0.999955	-0.0465165	0.999371
Ga01G0800	-0.419624	NA	0.519675	0.891162	1.38146	0.977176	0.294322	0.999955	-1.59417	0.999371
Ga01G0801	NA	NA	NA	NA	NA	NA	NA	NA	NA	NA
Ga01G0802	-0.011298	0.997524	0.207069	0.806631	0.127871	0.99999	-0.131013	0.999955	-0.283258	0.999371
Ga01G0803	-0.482359	0.434831	-0.359389	0.569052	0.123313	0.99999	0.0124994	0.999955	0.16938	0.999371
Ga01G0804	-0.253197	NA	0.0376818	NA	0.0446806	NA	0.0658916	0.999955	-0.0466017	0.999371
Ga01G0805	NA	NA	NA	NA	NA	NA	NA	NA	NA	NA
Ga01G0806	-0.0336332	0.977353	0.0392116	0.950864	0.055426	0.99999	-0.055545	0.999955	0.176308	0.999371
Ga01G0807	-0.185463	0.785029	-0.101882	0.877502	0.130936	0.99999	0.130778	0.999955	0.16728	0.999371
Ga01G0808	-0.253197	NA	0.0376818	NA	0.0446806	NA	0.0658916	0.999955	-0.0465785	0.999371
Ga01G0809	-0.0671749	0.981642	0.449919	0.613725	-0.0703769	0.99999	0.106892	0.999955	0.136167	0.999371
Ga01G0810	0.443268	0.818302	0.0239118	0.994506	0.111123	0.99999	-0.771791	0.999955	0.654364	0.999371
Ga01G0811	-0.351655	0.358833	0.359702	0.259532	0.310517	0.807525	0.0818726	0.999955	-0.0614673	0.999371
Ga01G0812	-0.233621	0.857815	-0.251316	0.790655	0.579789	0.800611	0.0672515	0.999955	-0.464781	0.999371
Ga01G0813	3.03224	0.158143	1.36011	0.633016	0.284926	0.99999	1.33795	0.999955	-1.04913	0.999371
Ga01G0814	-0.253208	NA	0.0376833	NA	2.77652	NA	0.0658942	0.999955	-0.0465254	0.999371
Ga01G0815	0.448258	NA	-0.543462	0.828964	-0.477095	0.99999	0.183288	0.999955	-0.252158	0.999371
Ga01G0816	-0.253197	NA	0.0376818	NA	0.0446806	NA	-0.895864	0.999955	-0.0465165	0.999371
Ga01G0817	-0.253197	NA	-0.924074	NA	-0.917075	NA	2.72982	0.999955	0.914918	0.999371
Ga01G0818	-0.238628	NA	0.60025	0.87272	-2.72994	0.6046	0.539694	0.999955	-0.756445	0.999371
Ga01G0819	-0.23379	0.670505	0.175523	0.742431	-0.0337252	0.99999	-0.195385	0.999955	-0.0312665	0.999371
Ga01G0820	-0.462119	0.871875	-0.401081	0.856691	-0.330804	0.99999	-0.744272	0.999955	0.763504	0.999371
Ga01G0821	NA	NA	NA	NA	NA	NA	NA	NA	NA	NA
Ga01G0822	-0.0781798	0.959496	0.0530766	0.962448	0.232668	0.99999	-0.00986802	0.999955	0.143602	0.999371
Ga01G0823	2.01084	NA	-1.12107	NA	3.62479	NA	0.0168668	0.999955	1.82755	0.999371
Ga01G0824	NA	NA	NA	NA	NA	NA	NA	NA	NA	NA
Ga01G0825	NA	NA	NA	NA	NA	NA	NA	NA	NA	NA
Ga01G0826	NA	NA	NA	NA	NA	NA	NA	NA	NA	NA
Ga01G0827	0.202998	0.797926	0.162985	0.810037	0.0688408	0.99999	0.330353	0.999955	-0.177032	0.999371
Ga01G0828	0.0461958	0.982878	-0.125378	0.887088	0.281541	0.99999	0.00665839	0.999955	0.419052	0.999371
Ga01G0829	0.220352	0.907503	0.0530154	0.977188	-0.69047	0.824893	0.608973	0.999955	-0.334664	0.999371
Ga01G0830	-0.229658	NA	-0.139946	0.94777	-0.0667816	0.99999	0.0745294	0.999955	-0.113661	0.999371
Ga01G0831	0.595186	0.461268	0.292993	0.775766	0.175203	0.99999	0.354758	0.999955	0.218124	0.999371
Ga01G0832	0.66146	0.537874	0.844011	0.293521	0.119354	0.99999	0.585184	0.999955	-0.317136	0.999371
Ga01G0833	NA	NA	NA	NA	NA	NA	NA	NA	NA	NA
Ga01G0834	-0.253197	NA	0.0376818	NA	0.0446806	NA	0.0658916	0.999955	-0.0467336	0.999371
Ga01G0835	-0.928395	0.375792	0.00980049	0.997146	0.382794	0.99999	-0.171861	0.999955	0.208415	0.999371
Ga01G0836	NA	NA	NA	NA	NA	NA	NA	NA	NA	NA
Ga01G0837	0.222432	NA	0.161344	0.972018	-0.184507	NA	0.538263	0.999955	-0.699409	0.999371
Ga01G0838	0.708558	NA	0.0376818	NA	0.0446806	NA	0.0658916	0.999955	-0.0465165	0.999371
Ga01G0839	0.255686	0.809872	0.030772	0.982496	0.110765	0.99999	0.192979	0.999955	-0.267749	0.999371
Ga01G0840	0.37945	0.458619	-0.192024	0.759453	-0.06036	0.99999	0.0844615	0.999955	0.00580098	0.999371
Ga01G0841	0.0477696	0.968825	0.0667755	0.923516	0.0761249	0.99999	0.0125844	0.999955	-0.0255708	0.999371
Ga01G0842	NA	NA	NA	NA	NA	NA	NA	NA	NA	NA
Ga01G0843	NA	NA	NA	NA	NA	NA	NA	NA	NA	NA
Ga01G0844	-0.486952	0.676882	-0.309385	0.791573	0.0740153	0.99999	-0.290743	0.999955	-0.411498	0.999371
Ga01G0845	0.773977	NA	0.501229	0.887088	1.08897	0.99999	0.812995	0.999955	1.06957	0.999371
Ga01G0846	1.17252	NA	0.655305	0.839452	-0.0650323	0.99999	0.531149	0.999955	0.285471	0.999371
Ga01G0847	0.00864713	0.997782	0.370432	0.503857	0.128271	0.99999	-0.161852	0.999955	-0.163809	0.999371
Ga01G0848	0.14981	0.961	-0.138601	0.945842	-0.477738	0.99999	-0.0370748	0.999955	0.0961867	0.999371
Ga01G0849	1.38051	NA	0.647598	NA	1.27779	NA	0.843202	0.999955	1.13822	0.999371
Ga01G0850	-0.0695529	0.962507	0.0642054	0.945642	0.155257	0.99999	0.16277	0.999955	0.0849109	0.999371
Ga01G0851	-0.628164	NA	0.140852	0.980084	2.47143	0.67179	-0.405682	0.999955	1.36686	0.999371
Ga01G0852	-0.59401	0.277761	-0.414074	0.469904	0.0109969	0.99999	-0.234917	0.999955	0.137992	0.999371
Ga01G0853	-0.0980838	0.864367	0.0136411	0.983712	0.0363735	0.99999	-0.00430832	0.999955	-0.00994007	0.999371
Ga01G0854	-0.175158	NA	-0.877995	0.834238	1.72397	NA	-0.208752	0.999955	-0.710721	0.999371
Ga01G0855	-0.462094	0.722311	-0.306189	0.808543	-0.0327107	0.99999	-0.0669075	0.999955	-0.227779	0.999371
Ga01G0856	-0.253197	NA	2.95	NA	0.0446806	NA	1.02765	0.999955	-0.0468337	0.999371
Ga01G0857	0.118997	0.895878	0.0643853	0.931549	-0.0340116	0.99999	-0.0921281	0.999955	-0.170072	0.999371
Ga01G0858	-0.646141	0.375792	0.370654	0.660863	-0.275284	0.99999	-0.263541	0.999955	-0.125768	0.999371
Ga01G0859	-0.253197	NA	0.999437	NA	0.0446806	NA	0.0658916	0.999955	-0.0465165	0.999371
Ga01G0860	2.09416	NA	-0.43915	NA	3.37733	NA	2.76313	0.999955	-1.7988	0.999371
Ga01G0861	-0.312179	0.674101	-0.00897339	0.995524	0.168198	0.99999	-0.0649122	0.999955	0.404815	0.999371
Ga01G0862	0.0813969	0.950295	0.200315	0.75567	0.0804817	0.99999	-0.0013796	0.999955	-0.152395	0.999371
Ga01G0863	-0.329349	0.654552	-0.316577	0.615317	0.0489445	0.99999	-0.319421	0.999955	0.152375	0.999371
Ga01G0864	-0.258393	0.905086	0.453445	0.725448	-0.24927	0.99999	0.313175	0.999955	0.271075	0.999371
Ga01G0865	0.241956	0.760672	0.110227	0.892578	-0.022168	0.99999	0.0374821	0.999955	-0.0740266	0.999371
Ga01G0866	-0.219185	0.900671	-0.46359	0.588603	-0.396973	0.99999	0.158981	0.999955	-0.492344	0.999371
Ga01G0867	0.679551	0.379768	0.905318	0.135447	0.146647	0.99999	-0.0962976	0.999955	-0.451293	0.999371
Ga01G0868	1.43799	NA	0.942159	0.719999	0.213739	0.99999	-1.19254	0.999955	-0.823028	0.999371
Ga01G0869	0.0508317	0.984148	-0.576595	0.339733	0.0857341	0.99999	-0.261535	0.999955	-0.0110099	0.999371
Ga01G0870	-0.253197	NA	0.0376818	NA	0.0446806	NA	0.0658916	0.999955	-0.0468377	0.999371
Ga01G0871	NA	NA	NA	NA	NA	NA	NA	NA	NA	NA
Ga01G0872	-0.795599	0.501782	0.640626	0.577561	-0.0841399	0.99999	0.012448	0.999955	-0.452738	0.999371
Ga01G0873	0.172453	0.958676	0.782129	0.542378	-0.206119	0.99999	0.0373906	0.999955	0.0319029	0.999371
Ga01G0874	-0.204739	0.929458	0.203658	0.895689	-0.241553	0.99999	-0.0103857	0.999955	0.00393642	0.999371
Ga01G0875	-0.140169	0.943097	0.290312	0.785214	-0.073181	0.99999	-0.165277	0.999955	0.001704	0.999371
Ga01G0876	-0.359387	NA	-0.309464	0.918391	-0.601537	0.99999	1.07715	0.999955	0.0535341	0.999371
Ga01G0877	-0.253197	NA	0.0376818	NA	0.0446806	NA	0.0658916	0.999955	-0.0466405	0.999371
Ga01G0878	-0.692354	0.652116	-0.899029	0.407185	-0.0299926	0.99999	-0.0549403	0.999955	0.210666	0.999371
Ga01G0879	-0.117592	0.985905	-0.594197	0.787197	-0.247002	0.99999	0.302299	0.999955	0.13611	0.999371
Ga01G0880	NA	NA	NA	NA	NA	NA	NA	NA	NA	NA
Ga01G0881	-0.253197	NA	0.0376818	NA	0.0446806	NA	0.0658916	0.999955	-0.0465165	0.999371
Ga01G0882	-0.127674	0.980465	-0.241804	0.91718	0.558668	0.99999	-0.289648	0.999955	-0.150557	0.999371
Ga01G0883	-0.181838	0.699657	-0.0653646	0.905648	0.258976	0.850892	-0.138968	0.999955	0.110477	0.999371
Ga01G0884	-0.305564	0.818421	0.144082	0.909844	-0.0529346	0.99999	-0.142416	0.999955	-0.058938	0.999371
Ga01G0885	-0.070798	0.980465	0.171744	0.891858	-0.23104	0.99999	0.226144	0.999955	0.17402	0.999371
Ga01G0886	0.0472748	0.994449	-0.394629	0.862948	0.0582324	0.99999	-0.38929	0.999955	0.0658142	0.999371
Ga01G0887	-0.84067	NA	-0.473404	NA	0.449842	NA	-0.542985	0.999955	-0.07506	0.999371
Ga01G0888	-1.64253	NA	0.523265	0.94777	0.776171	NA	0.0507509	0.999955	-3.99303	0.999371
Ga01G0889	0.175126	0.980465	-0.57382	0.850038	0.941859	0.99999	-0.764425	0.999955	0.124407	0.999371
Ga01G0890	-0.540789	NA	-0.0951434	0.983006	0.310562	0.99999	0.305109	0.999955	-0.892202	0.999371
Ga01G0891	-0.0576277	0.967653	-0.121694	0.866227	0.0436166	0.99999	-0.196319	0.999955	0.330892	0.999371
Ga01G0892	-0.28751	0.964928	-0.157865	0.972018	-0.238349	0.99999	-0.61528	0.999955	-0.185346	0.999371
Ga01G0893	-0.253207	NA	0.0376832	NA	2.13626	NA	-1.79717	0.999955	-0.590685	0.999371
Ga01G0894	-0.320268	0.877706	0.938683	0.305001	0.564385	0.986252	1.12991	0.999955	0.399144	0.999371
Ga01G0895	NA	NA	NA	NA	NA	NA	NA	NA	NA	NA
Ga01G0896	0.150475	0.79245	-0.0941982	0.856582	0.0434693	0.99999	-0.0179265	0.999955	-0.020094	0.999371
Ga01G0897	0.379852	0.910437	-0.764595	0.668267	-0.0342566	0.99999	0.138064	0.999955	0.0978658	0.999371
Ga01G0898	0.19945	0.796232	0.0931987	0.902214	0.196546	0.99999	0.14555	0.999955	-0.0932973	0.999371
Ga01G0899	0.237929	0.905588	0.501855	0.643157	-0.709466	0.856535	0.0745256	0.999955	0.0814351	0.999371
Ga01G0900	-0.133374	NA	0.0201313	0.995237	0.197226	0.99999	-0.526214	0.999955	0.283592	0.999371
Ga01G0901	0.387512	0.720298	0.215268	0.846695	0.593508	0.834628	0.195421	0.999955	-0.115552	0.999371
Ga01G0902	0.192512	0.907691	-0.267423	0.799205	0.209462	0.99999	-0.326421	0.999955	-0.279549	0.999371
Ga01G0903	1.6223	NA	1.48569	0.547088	1.70338	NA	-0.479763	0.999955	0.36875	0.999371
Ga01G0904	0.058936	0.972521	-0.327649	0.56644	-0.171911	0.99999	-0.0241904	0.999955	0.0160027	0.999371
Ga01G0905	0.0921075	0.932573	0.0993031	0.887626	0.114656	0.99999	-0.0180249	0.999955	0.325747	0.999371
Ga01G0906	-0.253197	NA	-0.924074	NA	0.0446806	NA	0.0658916	0.999955	-0.0468414	0.999371
Ga01G0907	0.338863	0.859363	-0.000465661	0.999605	0.329276	0.99999	0.471173	0.999955	-0.629048	0.999371
Ga01G0908	0.161862	0.893004	0.237575	0.742769	-0.0921002	0.99999	-0.0800076	0.999955	-0.325131	0.999371
Ga01G0909	0.0330443	0.988264	0.0585896	0.954578	-0.00732143	0.99999	-0.129145	0.999955	0.306585	0.999371
Ga01G0910	-0.358405	0.746363	0.0450249	0.977321	0.341294	0.99999	-0.21004	0.999955	0.0866384	0.999371
Ga01G0911	-0.0563102	0.936714	-0.168737	0.604846	0.227377	0.834628	-0.0139209	0.999955	0.185681	0.999371
Ga01G0912	-0.121008	0.890661	-0.040429	0.961272	-0.293489	0.891336	-0.195038	0.999955	0.13318	0.999371
Ga01G0913	-0.962178	0.699118	-1.16686	0.528688	0.387524	0.99999	-0.164951	0.999955	0.00802931	0.999371
Ga01G0914	-0.253197	NA	0.0376818	NA	0.0446806	NA	0.0658916	0.999955	-0.0465165	0.999371
Ga01G0915	-0.0102853	0.997524	-0.575577	0.248179	0.15638	0.99999	-0.173879	0.999955	-0.0093525	0.999371
Ga01G0916	-0.203966	0.859955	-0.133493	0.889817	0.220159	0.99999	0.0269332	0.999955	-0.0016351	0.999371
Ga01G0917	-0.320233	0.45759	-0.171894	0.748869	0.357516	0.761107	-0.0193088	0.999955	0.0249082	0.999371
Ga01G0918	-0.0401659	0.977391	-0.42467	0.216051	-0.216808	0.988977	0.141288	0.999955	-0.199192	0.999371
Ga01G0919	-0.872989	NA	0.63008	0.857483	0.438042	NA	-0.274662	0.999955	-1.39921	0.999371
Ga01G0920	-0.145166	0.892303	0.554504	0.194097	-0.0562053	0.99999	0.14256	0.999955	0.0484781	0.999371
Ga01G0921	-1.23415	NA	-0.792419	0.733972	-0.413816	0.99999	1.02857	0.999955	0.783275	0.999371
Ga01G0922	-0.196129	0.82815	0.328249	0.553539	-0.0334813	0.99999	-0.0823636	0.999955	-0.0938377	0.999371
Ga01G0923	NA	NA	NA	NA	NA	NA	NA	NA	NA	NA
Ga01G0924	0.282233	0.734521	0.329279	0.597848	0.310669	0.985141	0.212584	0.999955	-0.235414	0.999371
Ga01G0925	0.225448	0.819219	0.172147	0.836372	-0.0580542	0.99999	0.132989	0.999955	-0.266918	0.999371
Ga01G0926	0.0215175	0.984274	-0.057286	0.901515	0.171953	0.952952	-0.0464062	0.999955	-0.0517833	0.999371
Ga01G0927	-2.20042	NA	-0.505661	NA	1.91825	NA	0.265591	0.999955	-1.79908	0.999371
Ga01G0928	-0.473039	0.437409	0.105789	0.911674	0.13493	0.99999	-0.199163	0.999955	0.046497	0.999371
Ga01G0929	0.16478	0.655473	0.326445	0.149251	-0.00531043	0.99999	-0.0471054	0.999955	0.0458128	0.999371
Ga01G0930	-0.155662	0.893095	0.119731	0.888738	0.328068	0.952952	-0.108719	0.999955	-0.0498005	0.999371
Ga01G0931	1.6452	NA	-0.843927	NA	1.44585	NA	-0.436197	0.999955	-2.17339	0.999371
Ga01G0932	-1.71216	NA	-2.5986	0.452013	0.100057	NA	0.24273	0.999955	-1.37681	0.999371
Ga01G0933	-0.155047	0.823874	-0.0296142	0.971654	0.0545095	0.99999	0.231299	0.999955	0.253134	0.999371
Ga01G0934	0.231008	0.929651	0.471176	0.75567	-0.160247	0.99999	-0.187695	0.999955	0.254692	0.999371
Ga01G0935	0.222692	NA	-0.479338	NA	1.47729	NA	-0.216786	0.999955	-0.682497	0.999371
Ga01G0936	0.353873	NA	-1.11916	0.31303	-0.57264	0.99999	0.520876	0.999955	0.287576	0.999371
Ga01G0937	0.0184578	0.994092	-0.832866	0.0685774	0.0120099	0.99999	-0.312394	0.999955	0.0798523	0.999371
Ga01G0938	-0.0461023	0.972839	0.222497	0.658302	0.0322934	0.99999	-0.108971	0.999955	0.0896244	0.999371
Ga01G0939	-0.253205	NA	-3.65738	NA	1.00647	NA	0.0658936	0.999955	-2.69495	0.999371
Ga01G0940	-3.90127	NA	2.85355	NA	-2.94327	NA	0.0658916	0.999955	2.80445	0.999371
Ga01G0941	-0.704418	NA	-0.673834	0.802789	0.0329782	0.99999	-0.60927	0.999955	1.05966	0.999371
Ga01G0942	0.51996	0.833248	-0.462682	0.823053	0.184196	0.99999	0.0879236	0.999955	0.624542	0.999371
Ga01G0943	NA	NA	NA	NA	NA	NA	NA	NA	NA	NA
Ga01G0944	0.490544	0.743866	0.144995	0.937321	0.210063	0.99999	0.125306	0.999955	-0.375666	0.999371
Ga01G0945	-0.480954	0.560274	-0.739544	0.206664	-0.0827992	0.99999	-0.375333	0.999955	0.177195	0.999371
Ga01G0946	NA	NA	NA	NA	NA	NA	NA	NA	NA	NA
Ga01G0947	NA	NA	NA	NA	NA	NA	NA	NA	NA	NA
Ga01G0948	0.433437	0.837295	-0.170378	0.937148	-0.276828	0.99999	0.721847	0.999955	-0.332113	0.999371
Ga01G0949	1.62369	NA	-0.707654	0.847585	0.628309	0.99999	1.14629	0.999955	-0.396236	0.999371
Ga01G0950	-0.62531	0.868667	-1.35427	0.484925	0.30324	0.99999	0.095032	0.999955	0.563537	0.999371
Ga01G0951	-0.942191	NA	0.383047	0.948231	-0.35136	NA	-0.840863	0.999955	-0.0701498	0.999371
Ga01G0952	0.505561	0.382945	0.511113	0.296252	0.38032	0.897176	0.00293625	0.999955	-0.13056	0.999371
Ga01G0953	0.0569888	0.977215	0.0889351	0.928325	-0.156821	0.99999	-0.357498	0.999955	0.0303968	0.999371
Ga01G0954	0.411896	NA	0.258263	0.963709	-0.0812528	NA	-0.117069	0.999955	-0.765339	0.999371
Ga01G0955	0.0483342	0.949673	0.141193	0.689835	0.225044	0.834628	0.00707586	0.999955	0.0232941	0.999371
Ga01G0956	-0.106372	0.919269	0.0161206	0.988572	-0.0519628	0.99999	-0.0473517	0.999955	0.013078	0.999371
Ga01G0957	0.385662	0.677779	0.560259	0.363158	-0.111207	0.99999	0.533546	0.999955	-0.28786	0.999371
Ga01G0958	0.0149354	0.995956	-0.322273	0.638371	0.0231334	0.99999	0.110396	0.999955	-0.29239	0.999371
Ga01G0959	0.465585	0.719727	0.415987	0.704992	-0.207634	0.99999	0.230058	0.999955	-0.673157	0.999371
Ga01G0960	0.523137	NA	0.447664	0.911528	-1.70515	NA	-0.18584	0.999955	-0.897429	0.999371
Ga01G0961	0.19664	0.849197	0.282238	0.679268	0.0101237	0.99999	0.224294	0.999955	0.0201623	0.999371
Ga01G0962	1.37669	0.100857	-0.191499	0.91158	-0.255557	0.99999	0.597384	0.999955	0.240874	0.999371
Ga01G0963	0.239013	0.663795	0.0494577	0.948293	0.128874	0.99999	0.0321956	0.999955	-0.0213085	0.999371
Ga01G0964	1.10918	NA	-0.376052	0.882416	-0.628143	0.99999	-0.316793	0.999955	0.666222	0.999371
Ga01G0965	-0.253197	NA	1.91829	NA	-0.917075	NA	0.0658916	0.999955	-0.0468877	0.999371
Ga01G0966	0.379861	0.806119	0.424433	0.715898	0.339587	0.99999	0.529132	0.999955	0.110739	0.999371
Ga01G0967	0.0892549	0.955068	-0.287826	0.682482	-0.636855	0.505473	0.076542	0.999955	-0.0454928	0.999371
Ga01G0968	0.146225	0.941705	-0.0180846	0.993902	-0.268968	0.99999	0.0607012	0.999955	0.213537	0.999371
Ga01G0969	0.158308	0.847602	-0.366567	0.375929	-0.18978	0.99999	0.12062	0.999955	0.031844	0.999371
Ga01G0970	NA	NA	NA	NA	NA	NA	NA	NA	NA	NA
Ga01G0971	NA	NA	NA	NA	NA	NA	NA	NA	NA	NA
Ga01G0972	0.708558	NA	0.0376818	NA	0.0446806	NA	0.0658916	0.999955	-0.0466081	0.999371
Ga01G0973	0.475784	0.824042	0.0969774	0.96857	0.666273	0.986512	1.26847	0.999955	-0.643189	0.999371
Ga01G0974	NA	NA	NA	NA	NA	NA	NA	NA	NA	NA
Ga01G0975	-0.212137	0.895878	-0.591061	0.404001	-0.26656	0.99999	0.0187128	0.999955	-0.0733579	0.999371
Ga01G0976	-0.208278	0.903775	-0.619252	0.390576	-0.431796	0.979101	0.207088	0.999955	-0.342278	0.999371
Ga01G0977	0.30339	0.55499	-0.0169235	0.987158	-0.138196	0.99999	-0.0424125	0.999955	-0.104748	0.999371
Ga01G0978	8.3743e-05	0.999973	0.0413662	0.99138	-0.261122	0.99999	-0.0940975	0.999955	0.983067	0.999371
Ga01G0979	-0.0178476	0.990878	-0.038912	0.961024	0.126251	0.99999	-0.0318718	0.999955	0.170095	0.999371
Ga01G0980	0.33046	0.856979	-0.285044	0.851999	-0.331825	0.99999	0.598639	0.999955	0.440192	0.999371
Ga01G0981	0.087004	NA	0.0927939	0.986933	-0.44922	0.99999	-1.4983	0.999955	-0.427717	0.999371
Ga01G0982	-0.18611	0.896798	0.171674	0.861568	-0.156157	0.99999	-0.126231	0.999955	0.0842312	0.999371
Ga01G0983	-0.454791	0.295675	0.162878	0.79091	0.107941	0.99999	-0.0678968	0.999955	-0.106016	0.999371
Ga01G0984	-0.447919	0.562195	0.147669	0.885002	0.0360998	0.99999	-0.294949	0.999955	-0.0978733	0.999371
Ga01G0985	-0.269549	0.56442	-0.0363913	0.96271	0.233313	0.952952	-0.182295	0.999955	0.216418	0.999371
Ga01G0986	0.139744	0.856486	-0.0948248	0.883614	0.0154495	0.99999	-0.156596	0.999955	0.105789	0.999371
Ga01G0987	0.197958	0.830151	0.307974	0.594171	0.213934	0.99999	-0.0922892	0.999955	-0.0591191	0.999371
Ga01G0988	0.144673	0.797926	-0.101826	0.841081	0.15074	0.99999	0.0259498	0.999955	0.127515	0.999371
Ga01G0989	-0.349216	0.755149	-0.0826005	0.953072	0.176118	0.99999	-0.119453	0.999955	-0.0836027	0.999371
Ga01G0990	-0.343937	0.548645	-0.509594	0.215117	-0.121885	0.99999	-0.174775	0.999955	-0.081413	0.999371
Ga01G0991	0.261806	0.645185	0.1452	0.815243	0.11461	0.99999	-0.145896	0.999955	-0.0940554	0.999371
Ga01G0992	-3.10574	NA	0.0376818	NA	0.0446806	NA	0.0658916	0.999955	-0.0467189	0.999371
Ga01G0993	0.0261478	0.988823	-0.289854	0.547088	0.263343	0.962106	-0.110354	0.999955	0.239846	0.999371
Ga01G0994	-1.15302	0.898672	4.00081	0.143232	-4.01127	0.448189	-0.172382	0.999955	0.500955	0.999371
Ga01G0995	0.100343	0.95556	0.611891	0.283964	-0.259108	0.99999	0.271649	0.999955	0.518957	0.999371
Ga01G0996	-0.855053	0.12238	0.572895	0.352633	0.402669	0.95565	-0.352493	0.999955	0.389957	0.999371
Ga01G0997	-0.569728	NA	-0.428679	0.934038	-1.12306	NA	0.764217	0.999955	-1.89962	0.999371
Ga01G0998	-0.121323	0.935417	0.629548	0.250176	0.0474518	0.99999	0.112993	0.999955	0.00334014	0.999371
Ga01G0999	-0.0143606	0.993765	-0.335248	0.452631	0.376642	0.808325	-0.0709079	0.999955	-0.132309	0.999371
Ga01G1000	0.62711	NA	0.426997	0.963993	0.617199	NA	0.409648	0.999955	0.627809	0.999371
Ga01G1001	-0.0326661	0.989859	-0.0792788	0.948046	-0.034262	0.99999	0.0989387	0.999955	0.0938861	0.999371
Ga01G1002	-0.125344	0.913936	-0.766819	0.0409765	0.146211	0.99999	-0.109766	0.999955	0.132313	0.999371
Ga01G1003	0.0439846	0.992155	0.559221	0.699911	0.185399	0.99999	0.652362	0.999955	0.261698	0.999371
Ga01G1004	0.513831	0.38861	0.273342	0.702794	0.0372614	0.99999	0.554907	0.999955	-0.085153	0.999371
Ga01G1005	-0.21765	0.91602	0.0215071	0.993454	-0.274655	0.99999	0.00566943	0.999955	-0.313773	0.999371
Ga01G1006	NA	NA	NA	NA	NA	NA	NA	NA	NA	NA
Ga01G1007	-0.274547	0.543122	-0.124175	0.82271	0.24808	0.933824	0.28746	0.999955	0.0808564	0.999371
Ga01G1008	-0.0252546	0.984148	0.0292454	0.964095	0.117831	0.99999	-0.0667505	0.999955	-0.094168	0.999371
Ga01G1009	0.131154	NA	0.0637034	0.991822	0.0951208	0.99999	-0.366342	0.999955	0.569951	0.999371
Ga01G1010	-1.21498	NA	0.999459	NA	1.79161	NA	0.065893	0.999955	2.42848	0.999371
Ga01G1011	NA	NA	NA	NA	NA	NA	NA	NA	NA	NA
Ga01G1012	NA	NA	NA	NA	NA	NA	NA	NA	NA	NA
Ga01G1013	0.957564	NA	2.29891	NA	-4.31819	NA	1.05557	0.999955	1.95835	0.999371
Ga01G1014	-0.951832	NA	0.0376833	NA	-1.86802	NA	0.505426	0.999955	-1.00822	0.999371
Ga01G1015	NA	NA	NA	NA	NA	NA	NA	NA	NA	NA
Ga01G1016	-0.253206	NA	3.85422	NA	0.0446821	NA	1.04991	0.999955	-0.0465985	0.999371
Ga01G1017	NA	NA	NA	NA	NA	NA	NA	NA	NA	NA
Ga01G1018	NA	NA	NA	NA	NA	NA	NA	NA	NA	NA
Ga01G1019	0.802905	NA	2.22191	NA	-2.64128	NA	0.109042	0.999955	2.81625	0.999371
Ga01G1020	-0.12863	0.969042	0.329806	0.85069	-0.105915	0.99999	0.0853788	0.999955	0.56192	0.999371
Ga01G1021	0.150554	0.816956	0.128316	0.810494	0.161503	0.99999	0.00888103	0.999955	0.0611661	0.999371
Ga01G1022	-0.756216	0.400611	-0.291944	0.810494	0.104596	0.99999	-0.089656	0.999955	0.309511	0.999371
Ga01G1023	-0.270726	0.783233	0.0510466	0.966891	0.00675941	0.99999	-0.0886938	0.999955	-0.209313	0.999371
Ga01G1024	NA	NA	NA	NA	NA	NA	NA	NA	NA	NA
Ga01G1025	0.339147	NA	-0.242944	0.929263	-0.303035	0.99999	-0.787906	0.999955	0.144673	0.999371
Ga01G1026	-0.124308	0.890732	-0.020021	0.983641	0.264639	0.952952	0.292438	0.999955	-0.0739397	0.999371
Ga01G1027	-0.473168	0.734184	-0.0204515	0.994109	0.116707	0.99999	0.105486	0.999955	0.0607459	0.999371
Ga01G1028	NA	NA	NA	NA	NA	NA	NA	NA	NA	NA
Ga01G1029	-0.654918	0.422316	-0.425016	0.637852	-0.345059	0.99999	0.0373922	0.999955	0.0743635	0.999371
Ga01G1030	-0.686188	0.451562	-0.405741	0.699911	-0.372507	0.99999	0.190637	0.999955	0.0558661	0.999371
Ga01G1031	-0.277182	NA	-0.909637	0.828153	1.46177	NA	0.147752	0.999955	1.40694	0.999371
Ga01G1032	-0.00344432	0.99997	-0.268274	0.745578	-0.732446	0.444516	0.322756	0.999955	-0.27784	0.999371
Ga01G1033	-0.195742	0.974073	-0.470133	0.873507	-1.13248	0.968115	-0.626231	0.999955	-1.43874	0.999371
Ga01G1034	-0.0276817	0.992225	-0.726571	0.306258	0.18674	0.99999	0.312455	0.999955	-0.0444082	0.999371
Ga01G1035	-0.145738	0.954918	-0.0677033	0.972915	0.103993	0.99999	-0.170061	0.999955	0.333368	0.999371
Ga01G1036	NA	NA	NA	NA	NA	NA	NA	NA	NA	NA
Ga01G1037	NA	NA	NA	NA	NA	NA	NA	NA	NA	NA
Ga01G1038	NA	NA	NA	NA	NA	NA	NA	NA	NA	NA
Ga01G1039	NA	NA	NA	NA	NA	NA	NA	NA	NA	NA
Ga01G1040	NA	NA	NA	NA	NA	NA	NA	NA	NA	NA
Ga01G1041	NA	NA	NA	NA	NA	NA	NA	NA	NA	NA
Ga01G1042	-0.0495495	0.989309	0.880092	0.26086	-0.26183	0.99999	0.43631	0.999955	0.398741	0.999371
Ga01G1043	0.0451204	0.947473	-0.0140996	0.980524	0.0165047	0.99999	-0.0966382	0.999955	0.0544442	0.999371
Ga01G1044	NA	NA	NA	NA	NA	NA	NA	NA	NA	NA
Ga01G1045	-0.0935612	0.989194	-0.255076	0.934038	0.625892	0.99999	1.33349	0.999955	-0.316158	0.999371
Ga01G1046	-0.0802379	0.945907	-0.0770924	0.920174	0.131526	0.99999	0.0425715	0.999955	-0.106994	0.999371
Ga01G1047	0.118722	0.898672	-0.137351	0.822159	-0.0148149	0.99999	-0.0871898	0.999955	-0.0542607	0.999371
Ga01G1048	0.708559	NA	0.999439	NA	2.13589	NA	-0.895865	0.999955	-0.0471753	0.999371
Ga01G1049	-1.98473	NA	-0.881193	0.776488	0.0627405	0.99999	-2.33628	0.999955	-1.36376	0.999371
Ga01G1050	-0.586808	0.787218	-0.984863	0.504056	0.965374	0.879284	-0.577148	0.999955	-0.0799758	0.999371
Ga01G1051	-0.533646	0.616719	-0.524613	0.560157	0.867911	0.60658	0.328232	0.999955	0.380603	0.999371
Ga01G1052	-0.395408	0.832435	-0.708378	0.48797	-0.261063	0.99999	0.0881613	0.999955	-0.224403	0.999371
Ga01G1053	-1.21495	NA	0.0376818	NA	0.0446806	NA	0.0658916	0.999955	-0.0466405	0.999371
Ga01G1054	-0.253197	NA	-0.924074	NA	1.00644	NA	-3.55131	0.999955	-0.0468187	0.999371
Ga01G1055	3.13999	NA	2.23957	NA	0.816651	NA	0.0658939	0.999955	-2.51455	0.999371
Ga01G1056	0.498381	0.684155	-0.197958	0.892058	-0.0528923	0.99999	0.418445	0.999955	-0.438576	0.999371
Ga01G1057	-0.136292	0.954466	0.0852999	0.962697	-0.27245	0.99999	0.290692	0.999955	0.00418671	0.999371
Ga01G1058	-0.112908	NA	1.91828	NA	3.1877	NA	-0.895864	0.999955	-4.23435	0.999371
Ga01G1059	0.39628	0.865889	0.211538	0.922118	0.0612934	0.99999	0.213027	0.999955	-1.28946	0.999371
Ga01G1060	-0.142477	0.928592	-0.194677	0.850446	0.0360442	0.99999	0.204711	0.999955	-0.104423	0.999371
Ga01G1061	-0.266982	0.859955	-0.599937	0.442945	-0.174524	0.99999	0.326096	0.999955	-0.37457	0.999371
Ga01G1062	0.389897	0.830609	0.589317	0.62888	0.175117	0.99999	0.957113	0.999955	0.216296	0.999371
Ga01G1063	-0.172325	0.778846	0.226574	0.610448	0.12687	0.99999	-0.122045	0.999955	-0.0577183	0.999371
Ga01G1064	-0.343574	0.192952	-0.0441174	0.933607	-0.0194741	0.99999	-0.168825	0.999955	0.0188894	0.999371
Ga01G1065	2.68569	NA	3.66332	NA	0.799182	NA	-0.0457969	0.999955	-0.660819	0.999371
Ga01G1066	0.00101013	0.99997	0.23849	0.54939	-0.0169334	0.99999	0.0905549	0.999955	-0.104079	0.999371
Ga01G1067	-0.253197	NA	-2.88372	NA	-0.917075	NA	-0.895864	0.999955	-3.49943	0.999371
Ga01G1068	-0.253197	NA	0.0376818	NA	-0.917075	NA	-0.895864	0.999955	-0.0466405	0.999371
Ga01G1069	NA	NA	NA	NA	NA	NA	NA	NA	NA	NA
Ga01G1070	-0.0432772	0.986354	0.35975	0.634601	0.100453	0.99999	-0.20409	0.999955	0.287303	0.999371
Ga01G1071	0.272787	0.824288	0.110494	0.930875	0.0722972	0.99999	0.0548474	0.999955	-0.283869	0.999371
Ga01G1072	-0.0794316	NA	0.415617	0.851157	0.397761	0.99999	-0.148309	0.999955	0.389288	0.999371
Ga01G1073	0.250954	0.871968	0.488489	0.566622	-0.215621	0.99999	-0.0199058	0.999955	0.273616	0.999371
Ga01G1074	NA	NA	NA	NA	NA	NA	NA	NA	NA	NA
Ga01G1075	-0.210971	0.856979	0.406614	0.543927	-0.305911	0.99999	-0.196125	0.999955	0.101439	0.999371
Ga01G1076	-0.0453325	0.953916	0.00524525	0.995049	0.125215	0.99999	-0.0741695	0.999955	-0.0162228	0.999371
Ga01G1077	-0.00618379	0.998851	-0.147364	0.860882	-0.223179	0.99999	0.324042	0.999955	0.251139	0.999371
Ga01G1078	-0.473577	0.832427	-1.38457	0.188836	-0.123318	0.99999	-0.189004	0.999955	0.138197	0.999371
Ga01G1079	-0.0722288	0.94883	0.161548	0.782759	-0.0338387	0.99999	-0.324076	0.999955	0.0352585	0.999371
Ga01G1080	0.163502	0.740882	0.00426692	0.996943	0.0579064	0.99999	0.108614	0.999955	-0.126439	0.999371
Ga01G1081	2.27904	NA	-1.91447	NA	-0.52809	NA	-0.208213	0.999955	0.915278	0.999371
Ga01G1082	-0.00880556	0.996755	-0.131122	0.807992	0.237207	0.952952	0.104698	0.999955	0.152701	0.999371
Ga01G1083	-0.0570323	0.985189	-0.0521481	0.974493	0.321168	0.99999	0.641262	0.999955	0.18546	0.999371
Ga01G1084	0.557083	0.767247	0.23554	0.906074	0.0160785	0.99999	-0.521312	0.999955	0.120408	0.999371
Ga01G1085	-0.460366	0.733764	-0.145073	0.92817	0.305452	0.99999	-0.0696642	0.999955	-0.0769207	0.999371
Ga01G1086	-0.159355	0.781412	-0.0227056	0.976143	0.115474	0.99999	-0.0559831	0.999955	0.15487	0.999371
Ga01G1087	NA	NA	NA	NA	NA	NA	NA	NA	NA	NA
Ga01G1088	0.221279	0.833248	-0.128145	0.891233	-0.593329	0.643243	-0.0233326	0.999955	-0.0574787	0.999371
Ga01G1089	0.131449	0.860883	0.104853	0.862443	0.137451	0.99999	0.111072	0.999955	-0.0622527	0.999371
Ga01G1090	0.118833	0.934619	0.366762	0.580054	0.0751697	0.99999	0.237639	0.999955	0.206658	0.999371
Ga01G1091	-0.37385	NA	0.0857633	0.98961	-0.671175	NA	1.44628	0.999955	-0.475186	0.999371
Ga01G1092	0.094449	0.933037	0.193981	0.751811	0.0125229	0.99999	0.280051	0.999955	0.0273036	0.999371
Ga01G1093	0.0307631	0.98773	0.18679	0.772742	-0.125707	0.99999	-0.0284755	0.999955	0.175125	0.999371
Ga01G1094	NA	NA	NA	NA	NA	NA	NA	NA	NA	NA
Ga01G1095	-0.0355512	0.977391	0.292131	0.380037	-0.0492019	0.99999	0.18039	0.999955	-0.189649	0.999371
Ga01G1096	-0.775797	NA	0.0832375	0.988618	-0.665056	NA	1.70262	0.999955	-1.49175	0.999371
Ga01G1097	0.0545455	0.980465	-0.660108	0.188836	-0.11364	0.99999	0.111242	0.999955	-0.156561	0.999371
Ga01G1098	0.428885	0.674591	0.358661	0.70439	0.633469	0.79054	0.123283	0.999955	-0.723611	0.999371
Ga01G1099	-0.00795809	0.998851	-0.345726	0.668033	-0.169026	0.99999	0.128652	0.999955	0.096828	0.999371
Ga01G1100	0.316926	NA	-0.232595	0.934388	0.510698	0.99999	0.181045	0.999955	0.617353	0.999371
Ga01G1101	-1.14421	NA	-1.5692	NA	-2.66743	NA	-2.83862	0.999955	-0.874366	0.999371
Ga01G1102	-0.0792688	0.955533	0.171766	0.810494	-0.351542	0.894261	-0.05582	0.999955	-0.162193	0.999371
Ga01G1103	-1.21495	NA	-0.924074	NA	-2.15642	NA	1.02765	0.999955	-0.0470244	0.999371
Ga01G1104	-0.101933	0.920765	-0.209975	0.702166	0.142868	0.99999	-0.1429	0.999955	0.236695	0.999371
Ga01G1105	0.427887	0.646251	-0.348193	0.690222	-0.170735	0.99999	0.210632	0.999955	0.163367	0.999371
Ga01G1106	0.0582294	0.970947	0.191014	0.785353	0.0432299	0.99999	0.0234526	0.999955	0.0315857	0.999371
Ga01G1107	0.108461	0.980465	-0.0487814	0.988298	0.104094	0.99999	-0.650031	0.999955	-0.80344	0.999371
Ga01G1108	0.140281	0.759056	0.0644678	0.891222	-0.0660663	0.99999	0.127947	0.999955	0.0565864	0.999371
Ga01G1109	-0.0660738	0.915129	0.0757956	0.855093	0.1402	0.99999	-0.0966874	0.999955	0.060229	0.999371
Ga01G1110	NA	NA	NA	NA	NA	NA	NA	NA	NA	NA
Ga01G1111	-0.0190304	0.995541	0.296674	0.760636	0.0676489	0.99999	-0.0518944	0.999955	-0.0108293	0.999371
Ga01G1112	-0.0276865	0.968184	-0.0831395	0.795028	0.112247	0.99999	-0.109828	0.999955	0.0479576	0.999371
Ga01G1113	3.28458	NA	-0.532813	NA	0.931207	NA	-1.86548	0.999955	-0.0464351	0.999371
Ga01G1114	0.153218	0.959031	0.311812	0.846932	0.0783149	0.99999	0.0678153	0.999955	-0.00345115	0.999371
Ga01G1115	-0.958085	NA	1.48261	0.568319	-0.214305	NA	-0.445192	0.999955	1.85781	0.999371
Ga01G1116	-0.253197	NA	0.999437	NA	0.0446806	NA	0.0658916	0.999955	-0.0460629	0.999371
Ga01G1117	-0.117987	0.896151	0.451174	0.195605	0.0724089	0.99999	-0.0691118	0.999955	-0.0786137	0.999371
Ga01G1118	-0.485232	NA	-1.02891	0.728928	-0.266093	NA	0.626493	0.999955	-0.608457	0.999371
Ga01G1119	0.397263	NA	1.22736	NA	-1.6682	NA	4.87506	0.999955	-0.865642	0.999371
Ga01G1120	4.08478	NA	0.271368	0.975697	2.14215	0.983234	-3.66098	0.999955	-0.698997	0.999371
Ga01G1121	0.272517	0.869466	0.63688	0.41027	0.530852	0.925052	0.169851	0.999955	0.0474773	0.999371
Ga01G1122	NA	NA	NA	NA	NA	NA	NA	NA	NA	NA
Ga01G1123	0.264384	0.637845	0.1902	0.737025	0.18426	0.99999	0.0789212	0.999955	0.199375	0.999371
Ga01G1124	0.131362	0.948086	0.235079	0.836372	-0.286571	0.99999	0.201469	0.999955	0.066646	0.999371
Ga01G1125	-0.195826	0.840405	0.0318246	0.978839	0.248617	0.99999	-0.0371971	0.999955	-0.0740928	0.999371
Ga01G1126	-0.239711	0.729421	0.142787	0.835395	-0.00133044	0.99999	-0.236054	0.999955	0.246885	0.999371
Ga01G1127	NA	NA	NA	NA	NA	NA	NA	NA	NA	NA
Ga01G1128	2.8139	NA	-1.88065	NA	-2.16688	NA	0.36469	0.999955	3.02766	0.999371
Ga01G1129	-0.235961	0.90446	-0.0141795	0.995652	-1.16545	0.242208	-0.132752	0.999955	-0.123253	0.999371
Ga01G1130	-0.10538	0.93717	0.149826	0.853276	-0.0910244	0.99999	-0.155289	0.999955	0.048288	0.999371
Ga01G1131	-0.0132474	0.997524	0.288659	0.780058	0.0220341	0.99999	0.294742	0.999955	0.100547	0.999371
Ga01G1132	-0.0599447	0.961585	0.328618	0.431256	-0.114257	0.99999	0.179937	0.999955	-0.0756751	0.999371
Ga01G1133	0.0209193	0.99158	0.0364261	0.972018	0.134531	0.99999	-0.0119367	0.999955	-0.0186679	0.999371
Ga01G1134	NA	NA	NA	NA	NA	NA	NA	NA	NA	NA
Ga01G1135	0.218741	0.92122	-0.224018	0.886898	0.35715	0.99999	0.164591	0.999955	-0.177012	0.999371
Ga01G1136	NA	NA	NA	NA	NA	NA	NA	NA	NA	NA
Ga01G1137	-0.472096	0.410454	0.334517	0.569052	-0.281311	0.996262	-0.109499	0.999955	-0.0642438	0.999371
Ga01G1138	-1.32582	0.398288	-1.88556	0.113626	-0.301365	0.99999	-0.0612027	0.999955	0.307283	0.999371
Ga01G1139	-1.14709	NA	-1.80643	NA	-1.94045	NA	-1.0038	0.999955	1.77755	0.999371
Ga01G1140	NA	NA	NA	NA	NA	NA	NA	NA	NA	NA
Ga01G1141	-0.253197	NA	0.0376818	NA	0.0446806	NA	-0.895864	0.999955	-0.0465165	0.999371
Ga01G1142	0.0555509	0.984148	-0.00882417	0.996943	-0.212541	0.99999	0.312374	0.999955	-0.145373	0.999371
Ga01G1143	-0.024672	0.988264	0.136985	0.807992	0.19245	0.99999	-0.176739	0.999955	-0.107879	0.999371
Ga01G1144	0.20337	0.893978	-0.0336558	0.983204	0.289725	0.99999	0.105147	0.999955	-0.201613	0.999371
Ga01G1145	-0.395882	0.851359	0.176624	0.928699	-0.121461	0.99999	0.284192	0.999955	-0.601942	0.999371
Ga01G1146	-0.601285	0.513565	0.258101	0.827704	0.572768	0.890308	0.26145	0.999955	0.354668	0.999371
Ga01G1147	-0.174917	NA	0.866699	0.578969	-0.0567049	0.99999	0.193787	0.999955	-0.339433	0.999371
Ga01G1148	-0.18266	0.96345	-1.06642	0.405064	-0.00010885	0.99999	-0.163592	0.999955	-0.260282	0.999371
Ga01G1149	1.15582	0.00465455	-0.0409964	0.973366	-0.41992	0.88636	0.765291	0.999955	0.253548	0.999371
Ga01G1150	0.403871	0.429964	0.127732	0.861568	0.103351	0.99999	0.0998775	0.999955	-0.0671039	0.999371
Ga01G1151	-0.359046	NA	-2.89273	NA	-0.905788	NA	-1.00995	0.999955	-0.618544	0.999371
Ga01G1152	-0.139362	NA	-0.342156	0.938138	-1.11854	0.978557	-1.30965	0.999955	-0.314642	0.999371
Ga01G1153	-1.99404	NA	0.193298	0.965793	1.68701	NA	-0.397726	0.999955	0.86084	0.999371
Ga01G1154	-2.76122	NA	-3.79176	0.242406	-1.58778	0.99999	-0.440468	0.999955	1.48279	0.999371
Ga01G1155	-0.2953	0.714078	0.242901	0.744731	-0.16551	0.99999	-0.231582	0.999955	0.124331	0.999371
Ga01G1156	-0.565374	0.444975	-0.145403	0.895689	-0.693004	0.656887	-0.19094	0.999955	0.586718	0.999371
Ga01G1157	NA	NA	NA	NA	NA	NA	NA	NA	NA	NA
Ga01G1158	0.241023	0.834286	0.473501	0.46155	0.163961	0.99999	-0.0120868	0.999955	-0.0623416	0.999371
Ga01G1159	NA	NA	NA	NA	NA	NA	NA	NA	NA	NA
Ga01G1160	NA	NA	NA	NA	NA	NA	NA	NA	NA	NA
Ga01G1161	-0.253197	NA	0.0376818	NA	-0.917075	NA	0.573041	0.999955	-0.0467923	0.999371
Ga01G1162	-0.163658	0.913936	-0.00213696	0.998213	-0.184288	0.99999	-0.28874	0.999955	0.00520186	0.999371
Ga01G1163	0.412541	0.782542	0.00458339	0.997582	-0.168145	0.99999	0.0422653	0.999955	0.190405	0.999371
Ga01G1164	0.291741	0.674591	-0.605322	0.14982	-0.3535	0.893086	0.0214433	0.999955	0.118716	0.999371
Ga01G1165	-0.299579	0.428618	-0.387279	0.199653	0.174461	0.99999	-0.164148	0.999955	0.0732765	0.999371
Ga01G1166	-0.450691	0.913773	-1.30259	0.481823	-0.355524	0.99999	-0.134518	0.999955	1.16143	0.999371
Ga01G1167	NA	NA	NA	NA	NA	NA	NA	NA	NA	NA
Ga01G1168	0.180838	0.84081	0.093965	0.909304	0.138525	0.99999	0.123198	0.999955	-0.0797235	0.999371
Ga01G1169	0.0536927	0.989064	-0.0382962	0.986659	0.18344	0.99999	0.0981438	0.999955	0.555628	0.999371
Ga01G1170	1.45193	NA	2.1147	NA	0.855426	NA	2.01208	0.999955	1.87959	0.999371
Ga01G1171	0.138346	0.869466	0.401559	0.288776	-0.0544688	0.99999	0.17124	0.999955	-0.00646585	0.999371
Ga01G1172	0.403077	0.510301	0.131566	0.87712	-0.147515	0.99999	0.306752	0.999955	-0.0321253	0.999371
Ga01G1173	0.878171	0.422316	0.0608724	0.979208	0.493523	0.99999	-0.414106	0.999955	0.540243	0.999371
Ga01G1174	-0.0648554	0.950473	-0.00740848	0.994857	-0.000700059	0.99999	-0.0133667	0.999955	0.100094	0.999371
Ga01G1175	0.502307	0.522884	0.776983	0.157864	0.0823131	0.99999	0.171793	0.999955	0.33436	0.999371
Ga01G1176	-0.136376	0.859376	-0.360691	0.316705	-0.0648569	0.99999	0.0589312	0.999955	-0.0913273	0.999371
Ga01G1177	0.0121144	0.997524	0.206326	0.809083	-0.170323	0.99999	0.149071	0.999955	-0.222586	0.999371
Ga01G1178	-0.271129	0.799149	-0.00356514	0.997458	-0.00922307	0.99999	0.189538	0.999955	-0.28547	0.999371
Ga01G1179	0.0157969	NA	-0.44276	0.900636	-0.300157	0.99999	0.110837	0.999955	-0.871703	0.999371
Ga01G1180	NA	NA	NA	NA	NA	NA	NA	NA	NA	NA
Ga01G1181	0.162138	0.805413	-0.0366211	0.962749	-0.0732215	0.99999	0.086809	0.999955	0.0435057	0.999371
Ga01G1182	-0.253197	NA	-2.50043	NA	0.0446806	NA	0.0658916	0.999955	0.914964	0.999371
Ga01G1183	-0.112301	0.948842	0.0109391	0.995292	-0.00574852	0.99999	-0.166849	0.999955	0.340077	0.999371
Ga01G1184	-2.0858	NA	0.0376822	NA	0.0446811	NA	0.0658923	0.999955	-3.23269	0.999371
Ga01G1185	0.19466	0.803603	-0.207631	0.736532	-0.121136	0.99999	0.0601299	0.999955	0.0581869	0.999371
Ga01G1186	-0.414322	0.756803	0.108365	0.948155	0.415034	0.99999	-0.128777	0.999955	0.340059	0.999371
Ga01G1187	0.0717063	0.98828	0.0614757	0.981406	-0.100857	0.99999	0.0717142	0.999955	0.129431	0.999371
Ga01G1188	-0.105127	0.954098	0.504049	0.438477	0.167888	0.99999	0.12757	0.999955	-0.825748	0.758915
Ga01G1189	-0.461888	0.671567	-1.10792	0.111368	0.720826	0.737858	0.57058	0.999955	-0.175487	0.999371
Ga01G1190	NA	NA	NA	NA	NA	NA	NA	NA	NA	NA
Ga01G1191	-0.0590988	NA	0.373523	0.887494	-0.423929	0.99999	-0.0756553	0.999955	-0.403669	0.999371
Ga01G1192	NA	NA	NA	NA	NA	NA	NA	NA	NA	NA
Ga01G1193	NA	NA	NA	NA	NA	NA	NA	NA	NA	NA
Ga01G1194	0.638053	0.524535	0.252228	0.848167	-0.138485	0.99999	0.249756	0.999955	-0.0294064	0.999371
Ga01G1195	0.126286	0.942385	0.313551	0.728456	-0.0301445	0.99999	0.0757455	0.999955	-0.330553	0.999371
Ga01G1196	-0.473927	0.828534	0.714101	0.613725	0.717999	0.969887	0.395036	0.999955	0.000732424	0.999668
Ga01G1197	-0.0451012	0.989423	0.0751401	0.96631	0.372244	0.99999	0.375334	0.999955	-0.102036	0.999371
Ga01G1198	0.683739	0.308182	-0.62257	0.300616	-0.164224	0.99999	0.25482	0.999955	0.147974	0.999371
Ga01G1199	3.00483	NA	0.280253	NA	0.862338	NA	1.01934	0.999955	-3.11089	0.999371
Ga01G1200	-0.253208	NA	-0.92411	NA	1.00278	NA	-0.755206	0.999955	1.18484	0.999371
Ga01G1201	0.097101	0.949958	-0.0824539	0.935714	0.065533	0.99999	-0.00593221	0.999955	-0.16645	0.999371
Ga01G1202	-0.253197	NA	-3.07712	NA	0.0446806	NA	0.0658916	0.999955	-0.0466917	0.999371
Ga01G1203	0.135442	NA	-2.57575	0.291597	-2.42496	NA	0.951174	0.999955	-0.272055	0.999371
Ga01G1204	NA	NA	NA	NA	NA	NA	NA	NA	NA	NA
Ga01G1205	-0.207406	0.96065	-0.415861	0.853276	-1.50149	0.645197	0.592949	0.999955	0.651152	0.999371
Ga01G1206	0.281578	0.629761	-0.0746505	0.924544	0.197734	0.99999	0.0328196	0.999955	-0.0213387	0.999371
Ga01G1207	NA	NA	NA	NA	NA	NA	NA	NA	NA	NA
Ga01G1208	NA	NA	NA	NA	NA	NA	NA	NA	NA	NA
Ga01G1209	-0.259201	0.861925	0.165762	0.896987	-0.267021	0.99999	0.108672	0.999955	0.069537	0.999371
Ga01G1210	0.259487	0.757766	0.569988	0.222058	0.145832	0.99999	0.187777	0.999955	-0.216418	0.999371
Ga01G1211	0.0078918	0.997524	-0.178362	0.722189	0.173279	0.99999	-0.0278891	0.999955	-0.0601754	0.999371
Ga01G1212	-0.057595	0.961	-0.0146777	0.988572	-0.108746	0.99999	-0.0805717	0.999955	0.239442	0.999371
Ga01G1213	0.0333891	0.974743	0.157568	0.691806	0.0958706	0.99999	0.0532106	0.999955	-0.181252	0.999371
Ga01G1214	0.109323	0.927559	-0.0398937	0.967562	0.0415052	0.99999	-0.0335793	0.999955	0.258613	0.999371
Ga01G1215	0.181491	0.578363	0.175129	0.531059	0.138746	0.997416	0.00355264	0.999955	0.0558665	0.999371
Ga01G1216	-0.609404	0.880065	-1.59982	0.38508	0.761934	0.99999	-0.123291	0.999955	-0.100593	0.999371
Ga01G1217	-0.0101724	0.997524	-0.0890222	0.921166	0.17503	0.99999	-0.199636	0.999955	0.181019	0.999371
Ga01G1218	NA	NA	NA	NA	NA	NA	NA	NA	NA	NA
Ga01G1219	-0.173217	0.635062	-0.0254159	0.963728	-0.0245622	0.99999	-0.00564656	0.999955	-0.0891275	0.999371
Ga01G1220	NA	NA	NA	NA	NA	NA	NA	NA	NA	NA
Ga01G1221	NA	NA	NA	NA	NA	NA	NA	NA	NA	NA
Ga01G1222	NA	NA	NA	NA	NA	NA	NA	NA	NA	NA
Ga01G1223	NA	NA	NA	NA	NA	NA	NA	NA	NA	NA
Ga01G1224	-0.0194659	NA	0.622684	0.862098	-0.201766	0.99999	0.165056	0.999955	0.614862	0.999371
Ga01G1225	NA	NA	NA	NA	NA	NA	NA	NA	NA	NA
Ga01G1226	NA	NA	NA	NA	NA	NA	NA	NA	NA	NA
Ga01G1227	0.581972	0.587837	0.357647	0.749927	0.02402	0.99999	1.07525	0.999955	0.607412	0.999371
Ga01G1228	-0.00530552	0.998851	-0.442263	0.292401	-0.144742	0.99999	-0.006661	0.999955	0.0110984	0.999371
Ga01G1229	-0.398123	0.3809	-0.0611997	0.938844	0.219396	0.99999	-0.0216368	0.999955	0.112473	0.999371
Ga01G1230	0.306752	0.764055	-0.103894	0.928325	-0.219859	0.99999	-0.143589	0.999955	-0.0997533	0.999371
Ga01G1231	-0.519262	NA	-0.112295	0.961127	0.163091	0.99999	-0.712896	0.999955	0.445093	0.999371
Ga01G1232	0.190194	NA	0.239753	0.901978	0.228876	0.99999	-0.0546776	0.999955	-0.0116078	0.999371
Ga01G1233	0.0646179	0.972839	0.343932	0.597254	0.146356	0.99999	-0.159082	0.999955	-0.138458	0.999371
Ga01G1234	NA	NA	NA	NA	NA	NA	NA	NA	NA	NA
Ga01G1235	NA	NA	NA	NA	NA	NA	NA	NA	NA	NA
Ga01G1236	-2.70375	NA	0.910502	NA	2.08706	NA	-2.26294	0.999955	0.714991	0.999371
Ga01G1237	0.157948	0.963721	0.250623	0.897635	-0.166136	0.99999	0.118644	0.999955	0.172928	0.999371
Ga01G1238	NA	NA	NA	NA	NA	NA	NA	NA	NA	NA
Ga01G1239	-1.03168	0.613286	-0.204273	0.942133	-0.188999	0.99999	0.460133	0.999955	-0.198603	0.999371
Ga01G1240	NA	NA	NA	NA	NA	NA	NA	NA	NA	NA
Ga01G1241	-0.559478	NA	-1.60413	NA	-4.18999	NA	-0.287308	0.999955	-0.929335	0.999371
Ga01G1242	-0.253197	NA	0.0376818	NA	0.0446806	NA	0.0658916	0.999955	-0.0465165	0.999371
Ga01G1243	NA	NA	NA	NA	NA	NA	NA	NA	NA	NA
Ga01G1244	NA	NA	NA	NA	NA	NA	NA	NA	NA	NA
Ga01G1245	0.340699	0.951911	0.241979	0.943054	-0.859264	0.99999	-0.985187	0.999955	0.232389	0.999371
Ga01G1246	-0.103805	0.867796	0.0227439	0.972018	-0.0595212	0.99999	0.0819512	0.999955	-0.0564686	0.999371
Ga01G1247	-0.200789	0.699939	-0.0296373	0.967471	-0.103202	0.99999	-0.0215068	0.999955	-0.0889219	0.999371
Ga01G1248	0.674409	0.426574	0.112175	0.938543	-0.196133	0.99999	-0.506689	0.999955	0.192707	0.999371
Ga01G1249	-0.0788492	0.973	-0.192364	0.861109	0.162696	0.99999	0.188602	0.999955	0.680213	0.999371
Ga01G1250	NA	NA	NA	NA	NA	NA	NA	NA	NA	NA
Ga01G1251	-0.842909	NA	-0.805096	0.894104	-0.176543	NA	-0.737444	0.999955	0.756888	0.999371
Ga01G1252	NA	NA	NA	NA	NA	NA	NA	NA	NA	NA
Ga01G1253	-0.91845	NA	1.72414	NA	-2.8988	NA	1.18793	0.999955	1.06534	0.999371
Ga01G1254	0.184902	0.767247	0.019661	0.982241	0.205631	0.99999	0.161548	0.999955	-0.0690213	0.999371
Ga01G1255	NA	NA	NA	NA	NA	NA	NA	NA	NA	NA
Ga01G1256	0.710837	0.626011	0.747368	0.54054	-0.00364879	0.99999	0.534213	0.999955	-0.28869	0.999371
Ga01G1257	0.349044	0.77346	-0.368477	0.700757	0.000811644	0.99999	0.0317854	0.999955	-0.631005	0.999371
Ga01G1258	0.052196	0.953886	0.0139371	0.985868	-0.0131316	0.99999	-0.0637499	0.999955	0.0182973	0.999371
Ga01G1259	NA	NA	NA	NA	NA	NA	NA	NA	NA	NA
Ga01G1260	0.366505	0.570552	-0.164928	0.833082	-0.0634136	0.99999	-0.113761	0.999955	0.187412	0.999371
Ga01G1261	-1.21495	NA	0.0376818	NA	0.0446806	NA	0.0658916	0.999955	-1.00773	0.999371
Ga01G1262	-5.00976	NA	2.98081	NA	0.0446806	NA	-1.68273	0.999955	-0.0471334	0.999371
Ga01G1263	0.104569	0.98828	0.558525	0.826406	-0.945003	0.979101	0.331747	0.999955	0.139314	0.999371
Ga01G1264	-0.0591307	0.95387	0.127696	0.802789	0.141551	0.99999	0.0513547	0.999955	-0.231852	0.999371
Ga01G1265	-0.274239	0.434831	-0.0160662	0.982241	0.21194	0.943749	-0.223486	0.999955	-0.0270157	0.999371
Ga01G1266	-0.258143	0.700824	0.00326625	0.997255	-0.145822	0.99999	-0.0790006	0.999955	-0.0926617	0.999371
Ga01G1267	-0.0786101	0.978849	0.180258	0.887088	-0.147828	0.99999	0.414764	0.999955	-0.207958	0.999371
Ga01G1268	-0.542401	NA	-0.395313	0.858895	0.00330533	0.99999	-0.69526	0.999955	-0.112626	0.999371
Ga01G1269	0.467975	NA	0.235293	0.946688	0.288732	NA	0.243873	0.999955	-0.223916	0.999371
Ga01G1270	-0.108252	NA	0.644369	0.721008	-0.247104	0.99999	-0.159835	0.999955	0.590243	0.999371
Ga01G1271	NA	NA	NA	NA	NA	NA	NA	NA	NA	NA
Ga01G1272	0.402356	0.45895	0.101425	0.901822	-0.0814615	0.99999	0.283326	0.999955	0.155807	0.999371
Ga01G1273	-0.179918	0.96948	-0.462451	0.847671	0.342819	0.99999	-0.33578	0.999955	0.247642	0.999371
Ga01G1274	NA	NA	NA	NA	NA	NA	NA	NA	NA	NA
Ga01G1275	-0.126461	0.865889	-0.0518789	0.941688	0.21432	0.985141	0.039808	0.999955	0.138715	0.999371
Ga01G1276	NA	NA	NA	NA	NA	NA	NA	NA	NA	NA
Ga01G1277	-0.0749333	0.964753	0.190121	0.827366	-0.118579	0.99999	-0.183344	0.999955	-0.0586439	0.999371
Ga01G1278	-0.294076	0.861619	-0.322655	0.799523	-0.136927	0.99999	0.417306	0.999955	-0.177321	0.999371
Ga01G1279	-0.571502	0.379858	-0.249478	0.770339	-0.0984532	0.99999	-0.43482	0.999955	0.214304	0.999371
Ga01G1280	-0.115071	0.924772	-0.0245593	0.982618	0.0696968	0.99999	0.0430582	0.999955	-0.243011	0.999371
Ga01G1281	-0.117531	0.957284	-0.414592	0.655912	-0.167924	0.99999	0.123165	0.999955	-0.00344908	0.999371
Ga01G1282	-1.23226	0.536285	-1.67778	0.257136	-0.220371	0.99999	0.036652	0.999955	0.126982	0.999371
Ga01G1283	NA	NA	NA	NA	NA	NA	NA	NA	NA	NA
Ga01G1284	0.501346	0.752447	-0.373168	0.795595	0.32966	0.99999	0.421218	0.999955	-0.420849	0.999371
Ga01G1285	-0.11295	0.89803	-0.198523	0.690439	-0.109396	0.99999	-0.0120744	0.999955	-0.184301	0.999371
Ga01G1286	-0.0546529	0.951336	-0.0304107	0.963709	0.129392	0.99999	-0.141247	0.999955	0.11717	0.999371
Ga01G1287	0.165348	0.863281	-0.118551	0.881129	-0.0786228	0.99999	-0.0460079	0.999955	0.319331	0.999371
Ga01G1288	-0.0406812	0.992225	0.152695	0.93871	0.273115	0.99999	-0.568971	0.999955	0.18617	0.999371
Ga01G1289	NA	NA	NA	NA	NA	NA	NA	NA	NA	NA
Ga01G1290	-0.253197	NA	0.0376818	NA	0.0446806	NA	0.0658916	0.999955	-1.0074	0.999371
Ga01G1291	-0.0301495	0.988264	-0.324864	0.528074	0.0884708	0.99999	-0.125957	0.999955	0.14468	0.999371
Ga01G1292	0.0131683	0.99648	-0.131982	0.88144	0.107863	0.99999	-0.106041	0.999955	0.0475635	0.999371
Ga01G1293	-0.0204557	0.992155	-0.399996	0.407837	-0.137607	0.99999	-0.0102725	0.999955	0.0859196	0.999371
Ga01G1294	NA	NA	NA	NA	NA	NA	NA	NA	NA	NA
Ga01G1295	0.425128	0.492347	0.0425289	0.969754	-0.129771	0.99999	0.192358	0.999955	-0.24666	0.999371
Ga01G1296	0.553065	NA	0.600765	0.842352	0.141483	0.99999	-0.485685	0.999955	0.507188	0.999371
Ga01G1297	-0.117644	0.949673	-0.0750543	0.956554	-0.11562	0.99999	0.28005	0.999955	0.0589591	0.999371
Ga01G1298	NA	NA	NA	NA	NA	NA	NA	NA	NA	NA
Ga01G1299	NA	NA	NA	NA	NA	NA	NA	NA	NA	NA
Ga01G1300	NA	NA	NA	NA	NA	NA	NA	NA	NA	NA
Ga01G1301	NA	NA	NA	NA	NA	NA	NA	NA	NA	NA
Ga01G1302	0.201976	0.763383	0.425568	0.266714	0.127603	0.99999	-0.136753	0.999955	0.070123	0.999371
Ga01G1303	NA	NA	NA	NA	NA	NA	NA	NA	NA	NA
Ga01G1304	NA	NA	NA	NA	NA	NA	NA	NA	NA	NA
Ga01G1305	-0.125384	0.95556	0.0161117	0.994857	0.00893863	0.99999	-0.200663	0.999955	0.196462	0.999371
Ga01G1306	-0.0340619	0.981642	0.313835	0.404924	0.150531	0.99999	-0.143702	0.999955	0.062643	0.999371
Ga01G1307	1.37082	NA	1.49546	NA	-0.133996	NA	0.383983	0.999955	0.627918	0.999371
Ga01G1308	NA	NA	NA	NA	NA	NA	NA	NA	NA	NA
Ga01G1309	0.267591	0.763383	-0.783491	0.0770385	0.238055	0.99999	0.0833564	0.999955	0.0357983	0.999371
Ga01G1310	-0.240487	0.840691	0.175479	0.860506	0.773841	0.448189	-0.0481549	0.999955	0.397086	0.999371
Ga01G1311	0.708558	NA	0.0376818	NA	0.0446806	NA	1.02765	0.999955	-0.0465578	0.999371
Ga01G1312	-4.78763	NA	-0.82359	NA	-1.11926	NA	0.219342	0.999955	-1.46036	0.999371
Ga01G1313	0.540102	0.616719	0.403934	0.699911	0.0155579	0.99999	0.265325	0.999955	0.0850562	0.999371
Ga01G1314	NA	NA	NA	NA	NA	NA	NA	NA	NA	NA
Ga01G1315	-0.0341465	0.977391	0.185744	0.646297	0.22392	0.930556	0.139414	0.999955	-0.0633765	0.999371
Ga01G1316	0.0155634	0.992155	-0.0220378	0.9809	0.270419	0.925323	0.110383	0.999955	0.0115258	0.999371
Ga01G1317	0.206419	NA	0.999477	NA	2.1751	NA	-0.627818	0.999955	-3.09714	0.999371
Ga01G1318	-0.670858	NA	-1.3509	0.630704	0.384772	0.99999	-0.126289	0.999955	1.0181	0.999371
Ga01G1319	NA	NA	NA	NA	NA	NA	NA	NA	NA	NA
Ga01G1320	-0.0532402	0.979864	0.00210909	0.998082	0.0456596	0.99999	-0.108345	0.999955	0.138263	0.999371
Ga01G1321	NA	NA	NA	NA	NA	NA	NA	NA	NA	NA
Ga01G1322	NA	NA	NA	NA	NA	NA	NA	NA	NA	NA
Ga01G1323	-0.293322	0.915129	-0.444817	0.799523	-0.673631	0.988136	0.0694978	0.999955	-0.58767	0.999371
Ga01G1324	-0.892626	0.613097	-0.374498	0.856691	1.37019	0.678015	-0.0700136	0.999955	-0.195152	0.999371
Ga01G1325	0.0383208	0.980465	-0.487813	0.163616	-0.342074	0.824893	0.201484	0.999955	0.0232033	0.999371
Ga01G1326	-0.253207	NA	0.559895	NA	2.23823	NA	-0.414247	0.999955	-2.44964	0.999371
Ga01G1327	0.244426	0.63394	-0.116986	0.839716	-0.0843672	0.99999	0.0111148	0.999955	-0.0725257	0.999371
Ga01G1328	-0.238797	0.779723	-0.0644453	0.949457	0.0945044	0.99999	0.138527	0.999955	0.166038	0.999371
Ga01G1329	NA	NA	NA	NA	NA	NA	NA	NA	NA	NA
Ga01G1330	-0.315948	0.884237	0.41231	0.761516	-0.311324	0.99999	0.59354	0.999955	0.0828375	0.999371
Ga01G1331	0.272808	0.453803	0.13648	0.761516	0.0320592	0.99999	-0.170712	0.999955	-0.0479733	0.999371
Ga01G1332	0.102861	0.927693	0.113239	0.878397	0.152457	0.99999	-0.129961	0.999955	0.189982	0.999371
Ga01G1333	NA	NA	NA	NA	NA	NA	NA	NA	NA	NA
Ga01G1334	-0.239979	0.824145	-0.316122	0.67334	-0.101827	0.99999	-0.163767	0.999955	-0.0886919	0.999371
Ga01G1335	-0.209685	0.945926	-0.00677543	0.997458	-0.130231	0.99999	0.126326	0.999955	0.434481	0.999371
Ga01G1336	-0.0987021	0.868667	-0.0501175	0.924626	0.118707	0.99999	-0.106978	0.999955	0.204793	0.999371
Ga01G1337	0.440618	0.763383	0.0804614	0.966891	1.06384	0.509242	-0.0652431	0.999955	-0.286857	0.999371
Ga01G1338	0.691665	0.131292	-0.155369	0.855719	0.0129713	0.99999	0.205886	0.999955	-0.0807823	0.999371
Ga01G1339	-0.253197	NA	0.0376818	NA	0.0446806	NA	0.0658916	0.999955	0.915239	0.999371
Ga01G1340	NA	NA	NA	NA	NA	NA	NA	NA	NA	NA
Ga01G1341	-0.253197	NA	0.0376818	NA	-2.15642	NA	0.0658916	0.999955	-0.0466111	0.999371
Ga01G1342	-0.0832414	0.960474	-0.197873	0.813184	0.0735043	0.99999	-0.12418	0.999955	0.13435	0.999371
Ga01G1343	NA	NA	NA	NA	NA	NA	NA	NA	NA	NA
Ga01G1344	NA	NA	NA	NA	NA	NA	NA	NA	NA	NA
Ga01G1345	NA	NA	NA	NA	NA	NA	NA	NA	NA	NA
Ga01G1346	-0.028966	0.988647	-0.248667	0.670919	-0.0638973	0.99999	0.120274	0.999955	-0.120034	0.999371
Ga01G1347	0.134473	0.93717	-0.127347	0.917572	-0.419949	0.956173	0.0430067	0.999955	0.00737758	0.999371
Ga01G1348	0.0122442	0.994587	0.212114	0.686652	0.213657	0.99999	-0.0809134	0.999955	-0.357183	0.999371
Ga01G1349	0.0282862	0.976557	0.0525987	0.90966	0.0968645	0.99999	-0.0859936	0.999955	0.0788143	0.999371
Ga01G1350	-0.00149916	0.99997	-0.205661	0.660863	-0.0723635	0.99999	0.00966699	0.999955	-0.176391	0.999371
Ga01G1351	NA	NA	NA	NA	NA	NA	NA	NA	NA	NA
Ga01G1352	NA	NA	NA	NA	NA	NA	NA	NA	NA	NA
Ga01G1353	NA	NA	NA	NA	NA	NA	NA	NA	NA	NA
Ga01G1354	NA	NA	NA	NA	NA	NA	NA	NA	NA	NA
Ga01G1355	0.0822664	0.972943	0.445591	0.623	0.0376742	0.99999	0.481966	0.999955	0.314312	0.999371
Ga01G1356	-0.216597	NA	0.613391	0.797468	-0.684342	0.99999	-0.527012	0.999955	0.809951	0.999371
Ga01G1357	-0.0763949	0.931924	0.0466404	0.946418	0.141299	0.99999	0.110684	0.999955	-0.13974	0.999371
Ga01G1358	0.163891	NA	0.281085	0.905909	0.425082	0.99999	0.0556903	0.999955	0.197039	0.999371
Ga01G1359	-1.90824	NA	-1.32458	0.770399	-2.04961	0.99999	-0.804662	0.999955	0.291678	0.999371
Ga01G1360	0.819846	NA	0.13497	0.974018	-0.534966	0.99999	-0.631168	0.999955	0.172613	0.999371
Ga01G1361	0.143994	0.924858	0.197234	0.836372	-0.112675	0.99999	0.373934	0.999955	0.263451	0.999371
Ga01G1362	NA	NA	NA	NA	NA	NA	NA	NA	NA	NA
Ga01G1363	-0.253197	NA	0.0376818	NA	0.0446806	NA	0.0658916	0.999955	-1.00745	0.999371
Ga01G1364	0.833101	0.459469	0.518451	0.698285	-0.648748	0.952952	0.430787	0.999955	0.3833	0.999371
Ga01G1365	0.217122	0.856979	0.0708196	0.954715	0.137516	0.99999	0.2002	0.999955	-0.102613	0.999371
Ga01G1366	-0.178494	0.956532	-0.0595061	0.982391	-0.432463	0.99999	0.418431	0.999955	0.112046	0.999371
Ga01G1367	0.00189261	NA	-0.473743	NA	-1.30247	NA	-0.547037	0.999955	-0.43895	0.999371
Ga01G1368	-2.44653	NA	1.30044	NA	-2.49648	NA	0.551562	0.999955	-1.2023	0.999371
Ga01G1369	-0.382342	0.789232	-0.357348	0.752785	-0.714955	0.824893	0.0444263	0.999955	-0.458805	0.999371
Ga01G1370	-0.332026	0.38861	-0.29279	0.404001	0.0413631	0.99999	-0.0367335	0.999955	0.0812182	0.999371
Ga01G1371	0.14011	0.869466	-0.0514197	0.950965	-0.186683	0.99999	-0.00318566	0.999955	-0.14904	0.999371
Ga01G1372	0.0467868	0.980318	-0.31702	0.568422	0.027137	0.99999	-0.25929	0.999955	-0.11902	0.999371
Ga01G1373	0.382567	0.658214	0.00730866	0.996994	-0.190373	0.99999	0.183693	0.999955	-0.0963372	0.999371
Ga01G1374	0.922641	0.283162	0.271445	0.835485	0.468635	0.996482	-0.0903619	0.999955	-0.701874	0.999371
Ga01G1375	NA	NA	NA	NA	NA	NA	NA	NA	NA	NA
Ga01G1376	NA	NA	NA	NA	NA	NA	NA	NA	NA	NA
Ga01G1377	0.052748	NA	0.80383	0.82555	0.885953	0.99999	0.777025	0.999955	-0.759469	0.999371
Ga01G1378	0.462314	0.869276	-0.496821	0.824739	0.184845	0.99999	0.141598	0.999955	-0.856875	0.999371
Ga01G1379	-0.217843	0.797166	0.271208	0.662146	0.0948533	0.99999	0.10665	0.999955	0.0270916	0.999371
Ga01G1380	NA	NA	NA	NA	NA	NA	NA	NA	NA	NA
Ga01G1381	-0.0719776	0.970609	0.094453	0.932981	0.0377048	0.99999	0.186544	0.999955	0.00151212	0.999371
Ga01G1382	0.478814	0.620058	0.136257	0.915186	0.252726	0.99999	0.0761547	0.999955	0.228385	0.999371
Ga01G1383	NA	NA	NA	NA	NA	NA	NA	NA	NA	NA
Ga01G1384	NA	NA	NA	NA	NA	NA	NA	NA	NA	NA
Ga01G1385	-0.253197	NA	0.0376818	NA	-0.917075	NA	0.0658916	0.999955	-0.0465578	0.999371
Ga01G1386	NA	NA	NA	NA	NA	NA	NA	NA	NA	NA
Ga01G1387	NA	NA	NA	NA	NA	NA	NA	NA	NA	NA
Ga01G1388	0.418984	NA	0.471738	0.777756	0.430036	0.99999	-0.151511	0.999955	-0.625435	0.999371
Ga01G1389	0.670954	0.62658	-0.177673	0.923516	0.464425	0.99999	-0.14597	0.999955	-0.160417	0.999371
Ga01G1390	-0.105642	0.937855	-0.339502	0.568319	-0.133599	0.99999	-0.167585	0.999955	-0.117197	0.999371
Ga01G1391	0.18834	0.950881	-0.770691	0.521701	0.00322609	0.99999	-0.256838	0.999955	0.0104706	0.999371
Ga01G1392	-0.440126	0.320185	-0.467182	0.217289	0.0964937	0.99999	-0.0608724	0.999955	-0.145586	0.999371
Ga01G1393	NA	NA	NA	NA	NA	NA	NA	NA	NA	NA
Ga01G1394	NA	NA	NA	NA	NA	NA	NA	NA	NA	NA
Ga01G1395	0.699666	NA	1.17273	0.644214	0.628369	0.99999	-0.192643	0.999955	0.101385	0.999371
Ga01G1396	-0.253197	NA	0.999437	NA	0.0446806	NA	0.0658916	0.999955	-0.0469552	0.999371
Ga01G1397	-0.0845281	NA	0.0678526	0.986548	-0.261545	0.99999	0.760631	0.999955	0.0993813	0.999371
Ga01G1398	-0.253197	NA	0.0376818	NA	0.0446806	NA	-0.895864	0.999955	-0.0465165	0.999371
Ga01G1399	-0.330153	0.659554	0.0244506	0.98459	0.130902	0.99999	0.014018	0.999955	0.422157	0.999371
Ga01G1400	NA	NA	NA	NA	NA	NA	NA	NA	NA	NA
Ga01G1401	NA	NA	NA	NA	NA	NA	NA	NA	NA	NA
Ga01G1402	NA	NA	NA	NA	NA	NA	NA	NA	NA	NA
Ga01G1403	NA	NA	NA	NA	NA	NA	NA	NA	NA	NA
Ga01G1404	-0.0333839	0.971283	0.062367	0.896987	0.0596534	0.99999	-0.0784924	0.999955	-0.1512	0.999371
Ga01G1405	NA	NA	NA	NA	NA	NA	NA	NA	NA	NA
Ga01G1406	-0.293255	0.830609	0.814019	0.219673	-0.281126	0.99999	0.617244	0.999955	-0.191256	0.999371
Ga01G1407	NA	NA	NA	NA	NA	NA	NA	NA	NA	NA
Ga01G1408	NA	NA	NA	NA	NA	NA	NA	NA	NA	NA
Ga01G1409	-0.275127	0.203777	-0.00852938	0.988572	0.195458	0.824893	0.0294246	0.999955	-0.000805033	0.999371
Ga01G1410	0.575943	0.500089	-0.345366	0.719281	-0.35634	0.99999	0.223039	0.999955	-0.131105	0.999371
Ga01G1411	NA	NA	NA	NA	NA	NA	NA	NA	NA	NA
Ga01G1412	-0.388652	0.766989	0.567783	0.518313	0.434667	0.99999	0.558339	0.999955	0.119536	0.999371
Ga01G1413	0.451765	0.594998	0.497485	0.485223	-0.221242	0.99999	-0.0321733	0.999955	-0.159949	0.999371
Ga01G1414	0.33834	0.821418	-0.221565	0.866227	-0.526825	0.952952	-0.236598	0.999955	0.0172892	0.999371
Ga01G1415	-0.417369	0.736497	-0.774045	0.296726	0.363541	0.99999	-0.802186	0.999955	-0.0861022	0.999371
Ga01G1416	0.164792	0.913768	-0.518165	0.415817	-0.215859	0.99999	-0.251581	0.999955	0.296241	0.999371
Ga01G1417	-0.172131	0.843937	0.000254762	0.999585	0.290047	0.952952	-0.33441	0.999955	0.378401	0.999371
Ga01G1418	0.0332446	0.976637	0.0148395	0.983876	0.0301975	0.99999	-0.0798843	0.999955	0.069	0.999371
Ga01G1419	-0.268693	NA	-2.45489	0.444531	-0.578534	NA	-1.17079	0.999955	-2.71618	0.999371
Ga01G1420	0.08558	NA	-1.56712	0.641681	1.34168	NA	-0.532566	0.999955	-0.502321	0.999371
Ga01G1421	NA	NA	NA	NA	NA	NA	NA	NA	NA	NA
Ga01G1422	0.0145789	0.992225	-0.0966231	0.87712	0.00773122	0.99999	0.0476907	0.999955	-0.191385	0.999371
Ga01G1423	2.141	NA	0.273198	NA	2.65543	NA	0.513434	0.999955	-0.213795	0.999371
Ga01G1424	NA	NA	NA	NA	NA	NA	NA	NA	NA	NA
Ga01G1425	NA	NA	NA	NA	NA	NA	NA	NA	NA	NA
Ga01G1426	-0.0833309	0.930815	0.194684	0.701201	0.453995	0.500119	-0.200486	0.999955	0.0147741	0.999371
Ga01G1427	0.36818	0.524535	0.043456	0.966891	-0.310827	0.952952	0.00720779	0.999955	-0.219725	0.999371
Ga01G1428	0.132325	0.969362	-0.464651	0.768432	-0.221766	0.99999	-0.0864441	0.999955	0.0691073	0.999371
Ga01G1429	-0.39338	0.822062	-0.64409	0.557624	0.346332	0.99999	-0.068381	0.999955	-0.346002	0.999371
Ga01G1430	-1.16186	NA	0.0376818	NA	-0.917075	NA	0.0658916	0.999955	-0.0469609	0.999371
Ga01G1431	-0.503403	0.651084	0.415212	0.688455	0.40185	0.99999	-0.395542	0.999955	-0.0935806	0.999371
Ga01G1432	-0.270091	NA	-0.0285172	0.996943	0.459724	NA	0.205731	0.999955	1.50975	0.999371
Ga01G1433	NA	NA	NA	NA	NA	NA	NA	NA	NA	NA
Ga01G1434	-0.517395	0.421582	0.154952	0.863393	0.142528	0.99999	0.0482696	0.999955	-0.165706	0.999371
Ga01G1435	0.27182	NA	-0.168717	0.945642	-0.505422	0.99999	0.37971	0.999955	-1.01188	0.999371
Ga01G1436	-0.13897	NA	-0.0388978	0.990223	-0.119413	0.99999	0.199531	0.999955	0.206899	0.999371
Ga01G1437	0.0610056	NA	-0.39472	NA	-0.422664	NA	0.793397	0.999955	-0.361402	0.999371
Ga01G1438	-0.342928	NA	0.502214	0.794744	-0.64518	0.99999	0.23252	0.999955	0.868639	0.999371
Ga01G1439	0.708558	NA	0.0376818	NA	0.0446806	NA	4.16333	0.999955	0.915021	0.999371
Ga01G1440	-0.253197	NA	0.0376818	NA	0.0446806	NA	1.02765	0.999955	-0.0465165	0.999371
Ga01G1441	0.17454	0.827699	0.175907	0.772234	-0.0869668	0.99999	-0.0542191	0.999955	-0.0145775	0.999371
Ga01G1442	-0.518879	0.830153	0.149982	0.953072	-0.452252	0.99999	0.0895832	0.999955	1.38624	0.999371
Ga01G1443	0.216892	0.796368	0.150695	0.841974	0.284725	0.983397	0.134716	0.999955	0.0534373	0.999371
Ga01G1444	0.72058	0.399238	0.59143	0.468785	0.231896	0.99999	0.33004	0.999955	0.133268	0.999371
Ga01G1445	0.270094	0.91821	-0.573724	0.699596	-1.26897	0.561056	-0.478446	0.999955	-0.136954	0.999371
Ga01G1446	0.199193	0.767247	0.0866565	0.901822	-0.00259039	0.99999	0.040602	0.999955	-0.157382	0.999371
Ga01G1447	NA	NA	NA	NA	NA	NA	NA	NA	NA	NA
Ga01G1448	NA	NA	NA	NA	NA	NA	NA	NA	NA	NA
Ga01G1449	-0.200796	NA	1.54738	NA	-4.12508	NA	-2.32295	0.999955	-2.33038	0.999371
Ga01G1450	0.052172	0.990666	0.174392	0.925067	-0.101299	0.99999	0.0649165	0.999955	-0.224793	0.999371
Ga01G1451	0.165066	0.895705	0.117611	0.904332	-0.0322216	0.99999	0.107972	0.999955	-0.00390193	0.999371
Ga01G1452	-0.416312	0.585539	-0.00793049	0.996943	-0.126103	0.99999	0.184149	0.999955	0.425279	0.999371
Ga01G1453	NA	NA	NA	NA	NA	NA	NA	NA	NA	NA
Ga01G1454	-0.498307	0.878266	-0.6274	0.773884	-0.32205	0.99999	-0.575209	0.999955	-0.0976235	0.999371
Ga01G1455	-0.116565	0.880116	0.0533508	0.938844	0.268247	0.890308	0.0628943	0.999955	0.18157	0.999371
Ga01G1456	-0.0905074	0.933696	-0.101516	0.88574	-0.00420465	0.99999	-0.00870946	0.999955	-0.155365	0.999371
Ga01G1457	NA	NA	NA	NA	NA	NA	NA	NA	NA	NA
Ga01G1458	0.492371	0.596615	0.23411	0.834614	0.0712586	0.99999	0.324104	0.999955	-0.212367	0.999371
Ga01G1459	0.70856	NA	0.270026	NA	0.0446807	NA	-1.68298	0.999955	-0.0470563	0.999371
Ga01G1460	0.624489	0.676088	0.71687	0.542678	-0.645683	0.960497	0.489522	0.999955	-0.291219	0.999371
Ga01G1461	-0.217929	0.910895	0.101667	0.951076	-0.118468	0.99999	-0.144465	0.999955	-0.0368775	0.999371
Ga01G1462	-0.099838	NA	-2.19063	0.438107	-0.132194	0.99999	1.62574	0.999955	-0.962353	0.999371
Ga01G1463	-0.0314178	0.984274	0.0417561	0.960287	0.236034	0.977176	0.0791021	0.999955	0.197598	0.999371
Ga01G1464	0.0470168	0.98958	0.282884	0.834774	-0.494394	0.991232	-0.118777	0.999955	0.0821236	0.999371
Ga01G1465	0.288468	0.609559	0.0201876	0.983375	0.133431	0.99999	0.11744	0.999955	0.108744	0.999371
Ga01G1466	-0.171683	0.90896	-0.0351399	0.9809	0.0291085	0.99999	0.0247929	0.999955	-0.180511	0.999371
Ga01G1467	-0.99545	NA	-0.602309	0.760495	-0.00485694	0.99999	-0.152495	0.999955	0.911016	0.999371
Ga01G1468	-0.13436	0.707096	0.0133284	0.9809	0.0158949	0.99999	0.00417973	0.999955	0.0914221	0.999371
Ga01G1469	NA	NA	NA	NA	NA	NA	NA	NA	NA	NA
Ga01G1470	-0.253197	NA	0.0376818	NA	0.0446806	NA	0.0658916	0.999955	-2.81699	0.999371
Ga01G1471	-0.431592	0.804379	-0.729243	0.492507	-0.125152	0.99999	-0.599466	0.999955	0.142413	0.999371
Ga01G1472	-0.317214	0.690556	0.213107	0.788936	0.582468	0.67179	-0.171747	0.999955	-0.140703	0.999371
Ga01G1473	0.181545	0.927687	0.299302	0.804149	0.0168756	0.99999	-0.116517	0.999955	-0.0925611	0.999371
Ga01G1474	-0.269142	NA	-0.899135	0.778312	1.21153	NA	-0.542851	0.999955	0.625821	0.999371
Ga01G1475	-0.150564	0.884933	-0.323531	0.543273	0.212783	0.99999	0.0237121	0.999955	-0.157958	0.999371
Ga01G1476	2.52504	NA	1.78526	0.663665	0.105182	NA	-3.05366	0.999955	-3.26783	0.999371
Ga01G1477	-0.0352134	0.974325	0.0346633	0.957459	0.209062	0.952952	-0.0855161	0.999955	0.0427155	0.999371
Ga01G1478	NA	NA	NA	NA	NA	NA	NA	NA	NA	NA
Ga01G1479	NA	NA	NA	NA	NA	NA	NA	NA	NA	NA
Ga01G1480	-0.015053	0.990878	-0.0244865	0.971663	0.118957	0.99999	-0.148216	0.999955	-0.142869	0.999371
Ga01G1481	0.0848232	0.953904	0.287196	0.659935	0.255883	0.99999	-0.069326	0.999955	-0.191539	0.999371
Ga01G1482	-0.816968	NA	-0.11166	0.980303	0.355506	0.99999	-0.206644	0.999955	0.345152	0.999371
Ga01G1483	0.102169	0.910941	-0.178258	0.734284	0.0138208	0.99999	-0.0939036	0.999955	-0.0395051	0.999371
Ga01G1484	-0.128634	NA	0.405881	0.842422	0.221683	0.99999	0.288807	0.999955	-0.0665404	0.999371
Ga01G1485	0.230168	0.728892	-0.0285307	0.976724	0.0437563	0.99999	0.0949998	0.999955	0.115736	0.999371
Ga01G1486	1.55248	NA	-0.203755	0.967471	2.44829	NA	0.0537586	0.999955	1.02858	0.999371
Ga01G1487	-0.253207	NA	-0.924108	NA	0.0446822	NA	-0.909116	0.999955	1.61133	0.999371
Ga01G1488	-0.264753	0.645793	0.169723	0.77164	0.161201	0.99999	-0.0270103	0.999955	0.15662	0.999371
Ga01G1489	-0.694488	0.203659	0.0787043	0.946255	0.143353	0.99999	-0.150829	0.999955	0.416349	0.999371
Ga01G1490	-0.149649	0.821418	-0.0493571	0.944394	-0.233863	0.952952	-0.00515165	0.999955	-0.0902291	0.999371
Ga01G1491	-0.354163	0.586568	-0.186107	0.799518	-0.226443	0.99999	-0.0404842	0.999955	-0.19081	0.999371
Ga01G1492	0.0976352	NA	0.760742	0.638661	1.0745	0.824893	-0.205766	0.999955	0.522311	0.999371
Ga01G1493	1.14476	0.250106	0.193751	0.90995	0.161573	0.99999	-0.437922	0.999955	0.219254	0.999371
Ga01G1494	0.548447	0.747046	0.171544	0.930188	-0.0793687	0.99999	-0.535192	0.999955	0.104265	0.999371
Ga01G1495	-0.259904	0.872198	-0.475552	0.604557	-0.165456	0.99999	-0.429668	0.999955	0.253246	0.999371
Ga01G1496	0.485581	0.637653	-0.116538	0.931557	-0.011224	0.99999	-0.482368	0.999955	0.17489	0.999371
Ga01G1497	-0.147377	0.954297	-0.889981	0.277769	-0.256747	0.99999	-0.501223	0.999955	0.148823	0.999371
Ga01G1498	-0.20583	0.905086	-0.383127	0.686652	-0.0649375	0.99999	-0.250898	0.999955	0.0453953	0.999371
Ga01G1499	0.063452	0.960437	0.451372	0.243394	-0.165345	0.99999	-0.424264	0.999955	-0.144966	0.999371
Ga01G1500	-0.605672	0.321475	-0.212298	0.80897	0.295362	0.99999	0.191355	0.999955	0.475954	0.999371
Ga01G1501	-0.283677	0.526958	0.104734	0.859064	0.255057	0.928135	0.0627068	0.999955	0.0437417	0.999371
Ga01G1502	0.303648	0.922156	-0.484971	0.795595	-0.117975	0.99999	-0.496312	0.999955	0.228581	0.999371
Ga01G1503	1.52019	NA	0.0376831	NA	-2.18331	NA	-2.95389	0.999955	-0.0465673	0.999371
Ga01G1504	NA	NA	NA	NA	NA	NA	NA	NA	NA	NA
Ga01G1505	-0.744121	0.312441	0.64606	0.33769	-0.0751198	0.99999	-0.407171	0.999955	-0.249651	0.999371
Ga01G1506	NA	NA	NA	NA	NA	NA	NA	NA	NA	NA
Ga01G1507	NA	NA	NA	NA	NA	NA	NA	NA	NA	NA
Ga01G1508	NA	NA	NA	NA	NA	NA	NA	NA	NA	NA
Ga01G1509	NA	NA	NA	NA	NA	NA	NA	NA	NA	NA
Ga01G1510	-0.157271	0.738932	-0.0711903	0.887088	0.166471	0.994089	0.161773	0.999955	-0.0897835	0.999371
Ga01G1511	NA	NA	NA	NA	NA	NA	NA	NA	NA	NA
Ga01G1512	0.13285	NA	0.557234	0.819656	-0.241796	0.99999	0.115952	0.999955	0.299659	0.999371
Ga01G1513	NA	NA	NA	NA	NA	NA	NA	NA	NA	NA
Ga01G1514	-1.01371	NA	0.63231	NA	-3.50672	NA	0.102986	0.999955	-0.0896983	0.999371
Ga01G1515	0.843803	NA	-2.23204	NA	-0.817789	NA	0.0330983	0.999955	-0.668604	0.999371
Ga01G1516	-0.0319566	0.994587	-0.431111	0.774945	-0.629058	0.983564	0.32383	0.999955	-0.914719	0.999371
Ga01G1517	-0.253208	NA	-0.92411	0.937814	0.0446823	NA	0.312809	0.999955	2.12807	0.999371
Ga01G1518	NA	NA	NA	NA	NA	NA	NA	NA	NA	NA
Ga01G1519	0.37357	NA	1.63295	0.313349	-0.131132	0.99999	-0.171604	0.999955	-0.26087	0.999371
Ga01G1520	-0.109897	0.833248	0.153549	0.665845	0.205352	0.891336	0.0127929	0.999955	0.0159783	0.999371
Ga01G1521	0.0623117	0.979864	-0.228352	0.807411	-0.0185139	0.99999	-0.193708	0.999955	0.07483	0.999371
Ga01G1522	NA	NA	NA	NA	NA	NA	NA	NA	NA	NA
Ga01G1523	-0.129035	0.736521	0.285363	0.193311	-0.198702	0.854752	-0.00964545	0.999955	0.0508611	0.999371
Ga01G1524	0.872419	NA	-0.0412588	NA	4.1126	NA	-0.0772747	0.999955	-2.4533	0.999371
Ga01G1525	NA	NA	NA	NA	NA	NA	NA	NA	NA	NA
Ga01G1526	0.561156	0.47618	0.206095	0.847931	-0.114835	0.99999	0.539167	0.999955	0.158775	0.999371
Ga01G1527	NA	NA	NA	NA	NA	NA	NA	NA	NA	NA
Ga01G1528	0.939919	NA	-1.26242	0.277816	-0.392109	0.99999	-0.7292	0.999955	0.982123	0.999371
Ga01G1529	0.157899	0.913936	0.248272	0.776488	-0.0901535	0.99999	-0.359903	0.999955	-0.163138	0.999371
Ga01G1530	NA	NA	NA	NA	NA	NA	NA	NA	NA	NA
Ga01G1531	0.291786	0.507214	-0.0778985	0.900138	0.0917216	0.99999	-0.0434898	0.999955	0.266845	0.999371
Ga01G1532	NA	NA	NA	NA	NA	NA	NA	NA	NA	NA
Ga01G1533	NA	NA	NA	NA	NA	NA	NA	NA	NA	NA
Ga01G1534	-0.253197	NA	-0.924074	NA	0.0446806	NA	0.0658916	0.999955	0.914985	0.999371
Ga01G1535	-0.811014	NA	-0.291492	0.960287	-1.82848	0.952952	-1.94296	0.999955	2.3005	0.999371
Ga01G1536	NA	NA	NA	NA	NA	NA	NA	NA	NA	NA
Ga01G1537	NA	NA	NA	NA	NA	NA	NA	NA	NA	NA
Ga01G1538	NA	NA	NA	NA	NA	NA	NA	NA	NA	NA
Ga01G1539	NA	NA	NA	NA	NA	NA	NA	NA	NA	NA
Ga01G1540	-0.253197	NA	0.0376818	NA	0.0446806	NA	-0.895864	0.999955	-0.0466813	0.999371
Ga01G1541	-0.390095	0.784088	-0.476531	0.65282	0.655226	0.863668	-0.103626	0.999955	-0.43762	0.999371
Ga01G1542	0.373991	0.883419	-0.630683	0.661008	0.0698695	0.99999	-0.147139	0.999955	0.417535	0.999371
Ga01G1543	-0.0529648	0.96345	-0.161496	0.755141	-0.143029	0.99999	-0.138365	0.999955	-0.216364	0.999371
Ga01G1544	NA	NA	NA	NA	NA	NA	NA	NA	NA	NA
Ga01G1545	0.0446716	0.967375	-0.101112	0.856582	0.144579	0.99999	-0.0333949	0.999955	0.00609687	0.999371
Ga01G1546	NA	NA	NA	NA	NA	NA	NA	NA	NA	NA
Ga01G1547	-0.253197	NA	0.0376818	NA	0.0446806	NA	0.0658916	0.999955	-0.0465165	0.999371
Ga01G1548	NA	NA	NA	NA	NA	NA	NA	NA	NA	NA
Ga01G1549	1.81753	NA	1.57694	NA	0.696159	NA	1.10672	0.999955	0.42383	0.999371
Ga01G1550	0.156265	0.900671	0.0881437	0.928705	0.0724428	0.99999	0.325683	0.999955	-0.0978435	0.999371
Ga01G1551	-1.24868	0.585458	-2.51851	0.160175	0.18775	0.99999	0.141232	0.999955	0.414821	0.999371
Ga01G1552	NA	NA	NA	NA	NA	NA	NA	NA	NA	NA
Ga01G1553	-0.253197	NA	0.0376818	NA	0.0446806	NA	0.0658916	0.999955	-0.0465578	0.999371
Ga01G1554	-0.677367	NA	1.0283	NA	0.596747	NA	2.38294	0.999955	-2.7028	0.999371
Ga01G1555	NA	NA	NA	NA	NA	NA	NA	NA	NA	NA
Ga01G1556	-1.18055	NA	-3.205	NA	3.99313	NA	3.05524	0.999955	0.915015	0.999371
Ga01G1557	NA	NA	NA	NA	NA	NA	NA	NA	NA	NA
Ga01G1558	NA	NA	NA	NA	NA	NA	NA	NA	NA	NA
Ga01G1559	-1.24389	NA	-0.567032	0.928325	2.62633	NA	-0.926195	0.999955	-0.772959	0.999371
Ga01G1560	-0.110894	0.91857	0.0771387	0.923861	-0.0268088	0.99999	0.00788056	0.999955	-0.270166	0.999371
Ga01G1561	-0.00492415	0.998851	-0.255469	0.629919	-0.325369	0.889095	-0.0284925	0.999955	-0.0100396	0.999371
Ga01G1562	-0.579629	0.28056	-0.000458521	0.999452	0.167252	0.99999	-0.170176	0.999955	-0.633313	0.937764
Ga01G1563	-0.474625	0.440178	-0.039731	0.974018	0.263402	0.99999	-0.0915527	0.999955	0.145804	0.999371
Ga01G1564	0.124	0.847602	-0.0489711	0.938844	-0.082443	0.99999	0.0040632	0.999955	0.00353298	0.999371
Ga01G1565	-0.0358039	0.986679	0.0999715	0.90966	-0.0902843	0.99999	0.112455	0.999955	-0.1294	0.999371
Ga01G1566	-0.123243	0.918046	-0.0745871	0.937148	0.182395	0.99999	-0.0887798	0.999955	0.0656029	0.999371
Ga01G1567	0.15987	0.868667	0.0953509	0.908296	0.164293	0.99999	0.0577697	0.999955	-0.0211532	0.999371
Ga01G1568	NA	NA	NA	NA	NA	NA	NA	NA	NA	NA
Ga01G1569	-0.275707	0.714078	0.134384	0.866227	0.197612	0.99999	0.351778	0.999955	0.696516	0.609523
Ga01G1570	2.32957	NA	-0.702848	NA	1.26516	NA	0.504137	0.999955	-1.28798	0.999371
Ga01G1571	-0.253197	NA	-0.924074	NA	0.0446806	NA	0.0658916	0.999955	-0.0465578	0.999371
Ga01G1572	0.626825	0.691789	-0.332477	0.844976	0.0172117	0.99999	0.521868	0.999955	-0.342668	0.999371
Ga01G1573	NA	NA	NA	NA	NA	NA	NA	NA	NA	NA
Ga01G1574	-0.167728	0.846185	0.346779	0.45737	-0.0672481	0.99999	-0.108548	0.999955	-0.157806	0.999371
Ga01G1575	-0.800735	0.756803	-0.939176	0.624682	-0.740651	0.99999	-0.295934	0.999955	0.092359	0.999371
Ga01G1576	-0.226728	0.660526	-0.149308	0.777934	0.100711	0.99999	0.115164	0.999955	0.131451	0.999371
Ga01G1577	NA	NA	NA	NA	NA	NA	NA	NA	NA	NA
Ga01G1578	0.105039	0.916241	0.249918	0.613725	-0.175406	0.99999	-0.0613307	0.999955	-0.255119	0.999371
Ga01G1579	NA	NA	NA	NA	NA	NA	NA	NA	NA	NA
Ga01G1580	NA	NA	NA	NA	NA	NA	NA	NA	NA	NA
Ga01G1581	NA	NA	NA	NA	NA	NA	NA	NA	NA	NA
Ga01G1582	NA	NA	NA	NA	NA	NA	NA	NA	NA	NA
Ga01G1583	-0.239472	0.8082	0.0631254	0.956249	0.000350364	0.99999	-0.630252	0.999955	0.180634	0.999371
Ga01G1584	-0.253197	NA	0.0376818	NA	1.01523	NA	0.0658916	0.999955	1.70507	0.999371
Ga01G1585	0.0352677	0.974694	-0.0803502	0.879827	0.330112	0.677062	-0.0978458	0.999955	0.106056	0.999371
Ga01G1586	0.519084	NA	-1.50475	NA	1.53664	NA	0.570541	0.999955	0.0692364	0.999371
Ga01G1587	NA	NA	NA	NA	NA	NA	NA	NA	NA	NA
Ga01G1588	NA	NA	NA	NA	NA	NA	NA	NA	NA	NA
Ga01G1589	2.32618	NA	3.17787	NA	-3.16688	NA	-0.587495	0.999955	-0.26605	0.999371
Ga01G1590	NA	NA	NA	NA	NA	NA	NA	NA	NA	NA
Ga01G1591	NA	NA	NA	NA	NA	NA	NA	NA	NA	NA
Ga01G1592	-1.215	0.932573	-1.3267	0.83088	-2.03185	0.99999	-0.504398	0.999955	1.87278	0.999371
Ga01G1593	NA	NA	NA	NA	NA	NA	NA	NA	NA	NA
Ga01G1594	-0.105842	0.963441	-0.536743	0.498045	0.0274456	0.99999	-0.32801	0.999955	-0.232224	0.999371
Ga01G1595	0.157716	0.880116	-0.187744	0.790198	0.078865	0.99999	0.157021	0.999955	0.0191827	0.999371
Ga01G1596	0.250263	0.793322	-0.264677	0.725766	0.0603635	0.99999	0.0168689	0.999955	0.105986	0.999371
Ga01G1597	1.4466	0.0921377	0.345616	0.815309	-0.894909	0.787136	0.541407	0.999955	0.487142	0.999371
Ga01G1598	0.940351	NA	-1.0733	0.42797	-0.545804	0.99999	-0.192442	0.999955	0.715302	0.999371
Ga01G1599	0.0820526	0.964348	0.00165477	0.998463	-0.190022	0.99999	0.160546	0.999955	0.0116515	0.999371
Ga01G1600	-0.754411	0.655473	-0.348964	0.85465	-0.455189	0.99999	0.231415	0.999955	1.57189	0.718797
Ga01G1601	NA	NA	NA	NA	NA	NA	NA	NA	NA	NA
Ga01G1602	NA	NA	NA	NA	NA	NA	NA	NA	NA	NA
Ga01G1603	NA	NA	NA	NA	NA	NA	NA	NA	NA	NA
Ga01G1604	0.120322	0.90974	-0.262347	0.636214	-0.0960147	0.99999	0.206632	0.999955	-0.149465	0.999371
Ga01G1605	-0.0819731	0.929651	0.190475	0.694633	0.126681	0.99999	0.131922	0.999955	-0.123704	0.999371
Ga01G1606	0.435707	NA	-0.0868201	0.98412	-0.150397	NA	-1.41738	0.999955	-0.620069	0.999371
Ga01G1607	-0.0344863	0.989521	0.0821425	0.948155	0.0769004	0.99999	-0.166909	0.999955	0.0322373	0.999371
Ga01G1608	NA	NA	NA	NA	NA	NA	NA	NA	NA	NA
Ga01G1609	NA	NA	NA	NA	NA	NA	NA	NA	NA	NA
Ga01G1610	0.832214	0.516115	0.607138	0.650123	0.313472	0.99999	0.612317	0.999955	-0.574438	0.999371
Ga01G1611	0.0212556	0.984881	0.080412	0.852489	0.221106	0.837505	0.0961661	0.999955	-0.000643384	0.999371
Ga01G1612	-0.0750454	0.910895	0.0932953	0.830911	-4.59287e-05	0.99999	-0.0233699	0.999955	0.109913	0.999371
Ga01G1613	NA	NA	NA	NA	NA	NA	NA	NA	NA	NA
Ga01G1614	0.14477	0.937354	0.537058	0.502016	0.282561	0.99999	-0.0466042	0.999955	0.348314	0.999371
Ga01G1615	-0.213099	0.86923	-0.107519	0.926467	0.164009	0.99999	0.0279739	0.999955	-0.127744	0.999371
Ga01G1616	-3.45582	NA	-0.924102	NA	-1.92596	NA	0.0658936	0.999955	-1.82787	0.999371
Ga01G1617	NA	NA	NA	NA	NA	NA	NA	NA	NA	NA
Ga01G1618	-0.0959766	0.837557	-0.170926	0.535967	0.174008	0.911455	0.0187381	0.999955	0.114284	0.999371
Ga01G1619	NA	NA	NA	NA	NA	NA	NA	NA	NA	NA
Ga01G1620	-1.21495	NA	0.0376818	NA	0.0446806	NA	0.0658916	0.999955	-0.0465578	0.999371
Ga01G1621	1.82543	NA	-0.0141609	NA	-1.0242	NA	1.30492	0.999955	-2.99213	0.999371
Ga01G1622	0.603141	NA	0.758534	0.680604	-0.583331	0.99999	0.489261	0.999955	0.190553	0.999371
Ga01G1623	0.150821	NA	1.29285	0.39978	-0.132635	0.99999	-0.133614	0.999955	-0.232551	0.999371
Ga01G1624	-0.564515	NA	-0.380159	0.802789	0.307884	0.99999	0.446339	0.999955	0.00541981	0.999371
Ga01G1625	NA	NA	NA	NA	NA	NA	NA	NA	NA	NA
Ga01G1626	-1.21495	NA	0.999437	NA	0.0446806	NA	1.57256	0.999955	1.60353	0.999371
Ga01G1627	NA	NA	NA	NA	NA	NA	NA	NA	NA	NA
Ga01G1628	0.440342	0.518791	-0.23241	0.767556	0.134718	0.99999	0.203994	0.999955	-0.0221526	0.999371
Ga01G1629	0.183884	0.894422	-0.196144	0.838351	-0.201961	0.99999	0.15228	0.999955	0.0684802	0.999371
Ga01G1630	0.0303121	0.992155	-0.284253	0.794744	0.174091	0.99999	-0.101398	0.999955	0.0234617	0.999371
Ga01G1631	0.0669544	0.956532	-0.026316	0.979208	-0.123217	0.99999	-0.0714197	0.999955	0.0070076	0.999371
Ga01G1632	NA	NA	NA	NA	NA	NA	NA	NA	NA	NA
Ga01G1633	NA	NA	NA	NA	NA	NA	NA	NA	NA	NA
Ga01G1634	0.300839	0.888522	-0.542026	0.660863	0.0503069	0.99999	0.245917	0.999955	0.601647	0.999371
Ga01G1635	-0.188849	0.578572	-0.000868636	0.998262	0.0375563	0.99999	0.0727308	0.999955	0.167441	0.999371
Ga01G1636	1.04438	0.124431	0.439294	0.620941	-0.143681	0.99999	0.294562	0.999955	-0.432291	0.999371
Ga01G1637	NA	NA	NA	NA	NA	NA	NA	NA	NA	NA
Ga01G1638	0.24538	NA	-1.81096	NA	-3.69838	NA	0.815996	0.999955	0.915236	0.999371
Ga01G1639	-1.07544	0.236913	-0.547249	0.621773	0.176591	0.99999	-0.0146226	0.999955	1.19848	0.702176
Ga01G1640	NA	NA	NA	NA	NA	NA	NA	NA	NA	NA
Ga01G1641	-1.70237	NA	-0.343124	0.937148	-0.998238	NA	0.0397868	0.999955	0.400339	0.999371
Ga01G1642	-0.782338	NA	0.830058	0.722189	0.168464	0.99999	-0.245597	0.999955	1.25175	0.999371
Ga01G1643	0.104397	0.830291	-0.0956881	0.807411	0.0146316	0.99999	0.143226	0.999955	-0.0788177	0.999371
Ga01G1644	NA	NA	NA	NA	NA	NA	NA	NA	NA	NA
Ga01G1645	-0.113623	0.979864	0.0317859	0.99259	0.0217057	0.99999	-0.651227	0.999955	-0.177607	0.999371
Ga01G1646	-0.431778	0.41239	-0.594725	0.142462	-0.413435	0.808325	0.0126615	0.999955	-0.10686	0.999371
Ga01G1647	-0.894827	0.729421	-1.51266	0.333196	-0.281387	0.99999	-0.218203	0.999955	0.161539	0.999371
Ga01G1648	0.0714008	0.959496	-0.360836	0.467312	0.056112	0.99999	0.0202165	0.999955	-0.148745	0.999371
Ga01G1649	NA	NA	NA	NA	NA	NA	NA	NA	NA	NA
Ga01G1650	0.116626	0.89803	0.0131488	0.990503	0.0621602	0.99999	0.129099	0.999955	0.03148	0.999371
Ga01G1651	0.52495	0.23549	0.0250619	0.981406	-0.0176755	0.99999	0.289737	0.999955	0.0394481	0.999371
Ga01G1652	NA	NA	NA	NA	NA	NA	NA	NA	NA	NA
Ga01G1653	NA	NA	NA	NA	NA	NA	NA	NA	NA	NA
Ga01G1654	NA	NA	NA	NA	NA	NA	NA	NA	NA	NA
Ga01G1655	1.0701	NA	-0.21169	0.981944	-0.917112	NA	-2.79413	0.999955	0.507018	0.999371
Ga01G1656	0.366892	0.665472	0.306722	0.706403	0.588433	0.738099	0.0274472	0.999955	-0.161924	0.999371
Ga01G1657	NA	NA	NA	NA	NA	NA	NA	NA	NA	NA
Ga01G1658	NA	NA	NA	NA	NA	NA	NA	NA	NA	NA
Ga01G1659	NA	NA	NA	NA	NA	NA	NA	NA	NA	NA
Ga01G1660	-0.0441317	NA	0.208343	0.961127	-0.510648	0.99999	0.12322	0.999955	0.874756	0.999371
Ga01G1661	-0.106903	0.976557	0.552331	0.683336	0.226919	0.99999	0.288666	0.999955	-0.434677	0.999371
Ga01G1662	-0.138987	0.77414	-0.0631499	0.899526	0.209426	0.907279	-0.130291	0.999955	0.0329568	0.999371
Ga01G1663	NA	NA	NA	NA	NA	NA	NA	NA	NA	NA
Ga01G1664	NA	NA	NA	NA	NA	NA	NA	NA	NA	NA
Ga01G1665	NA	NA	NA	NA	NA	NA	NA	NA	NA	NA
Ga01G1666	-0.368776	0.731475	0.186061	0.867618	0.305347	0.99999	-0.361693	0.999955	-0.216452	0.999371
Ga01G1667	1.0391	0.549739	0.91631	0.559501	-0.610062	0.99999	0.313353	0.999955	-0.670088	0.999371
Ga01G1668	0.209265	0.671171	-0.00745215	0.994506	-0.0455797	0.99999	-0.00430013	0.999955	-0.0607881	0.999371
Ga01G1669	-0.291389	0.749289	0.185486	0.837614	0.160651	0.99999	-0.0343186	0.999955	0.132313	0.999371
Ga01G1670	0.208056	0.733847	0.0348283	0.966891	-0.200239	0.99999	0.131604	0.999955	-0.064191	0.999371
Ga01G1671	-0.0767731	0.981846	-0.422294	0.716609	-0.167412	0.99999	-0.192243	0.999955	0.0778486	0.999371
Ga01G1672	0.0918187	0.948967	-0.0400595	0.970733	-0.0875068	0.99999	0.0417964	0.999955	0.120773	0.999371
Ga01G1673	NA	NA	NA	NA	NA	NA	NA	NA	NA	NA
Ga01G1674	0.112078	0.900671	-0.316439	0.416817	0.0346231	0.99999	-0.204898	0.999955	0.122448	0.999371
Ga01G1675	NA	NA	NA	NA	NA	NA	NA	NA	NA	NA
Ga01G1676	NA	NA	NA	NA	NA	NA	NA	NA	NA	NA
Ga01G1677	0.0622533	0.984274	-0.214582	0.867585	-0.589548	0.88636	0.109008	0.999955	-0.184161	0.999371
Ga01G1678	0.560417	0.665891	-0.478935	0.718442	-0.616177	0.952952	0.00466106	0.999955	-0.20063	0.999371
Ga01G1679	0.288473	0.798421	-0.0307072	0.98444	-0.01086	0.99999	0.0891281	0.999955	0.131891	0.999371
Ga01G1680	0.12723	NA	-0.689197	0.757963	-0.360497	0.99999	-0.459223	0.999955	-0.289786	0.999371
Ga01G1681	0.0385945	0.971017	-0.0246661	0.972267	0.0848003	0.99999	0.0179979	0.999955	0.0644945	0.999371
Ga01G1682	NA	NA	NA	NA	NA	NA	NA	NA	NA	NA
Ga01G1683	NA	NA	NA	NA	NA	NA	NA	NA	NA	NA
Ga01G1684	NA	NA	NA	NA	NA	NA	NA	NA	NA	NA
Ga01G1685	NA	NA	NA	NA	NA	NA	NA	NA	NA	NA
Ga01G1686	NA	NA	NA	NA	NA	NA	NA	NA	NA	NA
Ga01G1687	1.03267	0.1736	0.463029	0.643899	0.167236	0.99999	0.550465	0.999955	-0.192776	0.999371
Ga01G1688	0.0897295	0.923078	0.10291	0.866743	-0.0695538	0.99999	-0.0231283	0.999955	-0.0760823	0.999371
Ga01G1689	0.121789	0.940756	0.0282637	0.985162	-0.151383	0.99999	0.111586	0.999955	0.0549962	0.999371
Ga01G1690	-0.181679	0.722412	-0.385338	0.187852	0.031815	0.99999	-0.0670476	0.999955	-0.173546	0.999371
Ga01G1691	-0.697021	0.308182	-0.0411813	0.979208	0.0687884	0.99999	0.169572	0.999955	-0.0696701	0.999371
Ga01G1692	-0.0508937	0.94883	0.208839	0.488122	0.17366	0.962106	-0.0497118	0.999955	0.0203846	0.999371
Ga01G1693	0.417747	0.797166	0.178952	0.918558	-0.698334	0.910216	0.427828	0.999955	-0.315329	0.999371
Ga01G1694	-0.426475	0.264484	-0.109111	0.85677	-0.074557	0.99999	0.169436	0.999955	-0.108728	0.999371
Ga01G1695	-0.395273	0.78179	-0.218317	0.878176	-0.146713	0.99999	-0.369812	0.999955	0.396519	0.999371
Ga01G1696	0.00913364	0.996755	-0.207502	0.662146	0.0675289	0.99999	-0.0443197	0.999955	0.00528984	0.999371
Ga01G1697	-0.220114	0.524535	0.109393	0.789799	0.118573	0.99999	-0.0616708	0.999955	-0.0475532	0.999371
Ga01G1698	-1.12737	NA	-0.149063	0.974018	-1.00085	NA	-1.23787	0.999955	-0.96416	0.999371
Ga01G1699	0.0724059	0.981208	0.336	0.758365	0.321764	0.99999	0.0723594	0.999955	-0.107816	0.999371
Ga01G1700	0.981447	NA	-0.133933	0.95913	0.189427	0.99999	1.10945	0.999955	0.386997	0.999371
Ga01G1701	-0.961334	NA	-0.262161	0.950713	0.885514	NA	-0.61369	0.999955	-0.130668	0.999371
Ga01G1702	0.70002	0.700408	1.78888	0.0685774	-0.145924	0.99999	0.508732	0.999955	0.282038	0.999371
Ga01G1703	0.672721	0.261034	0.637564	0.249764	0.192788	0.99999	0.381756	0.999955	-0.203204	0.999371
Ga01G1704	-0.253197	NA	-3.0838	NA	1.00644	NA	-3.07515	0.999955	-0.0467856	0.999371
Ga01G1705	0.21666	0.943097	-0.0264424	0.993968	-0.0865494	0.99999	0.0462809	0.999955	-0.0445235	0.999371
Ga01G1706	-2.125	NA	0.0376831	NA	1.83231	NA	0.356079	0.999955	-2.92981	0.999371
Ga01G1707	-0.0598082	0.940756	-0.106741	0.812811	-0.0168468	0.99999	0.0473551	0.999955	-0.0404057	0.999371
Ga01G1708	0.11296	0.950295	0.480345	0.475199	0.517063	0.840002	0.164672	0.999955	-0.492671	0.999371
Ga01G1709	0.292082	0.637182	0.204502	0.749146	-0.04205	0.99999	0.157165	0.999955	0.0335799	0.999371
Ga01G1710	0.0666379	0.946345	0.0836024	0.888848	0.0565984	0.99999	0.0518334	0.999955	-0.0442266	0.999371
Ga01G1711	0.0194372	0.992811	0.110435	0.917503	-0.272877	0.99999	-0.13525	0.999955	-0.217094	0.999371
Ga01G1712	1.85778	NA	0.0376818	NA	3.05527	NA	-1.6554	0.999955	0.914779	0.999371
Ga01G1713	-0.253197	NA	0.999437	NA	0.0446806	NA	0.0658916	0.999955	-0.0465991	0.999371
Ga01G1714	1.2254	NA	0.902613	NA	-3.85463	NA	-0.895899	0.999955	-1.05968	0.999371
Ga01G1715	0.0952491	0.884986	0.26911	0.354375	0.311629	0.679993	0.0658626	0.999955	0.0870981	0.999371
Ga01G1716	-0.253197	NA	0.0376818	NA	0.0446806	NA	0.0658916	0.999955	-0.0466389	0.999371
Ga01G1717	0.799484	0.400049	-0.250103	0.855074	-0.737379	0.824893	0.206036	0.999955	0.0182628	0.999371
Ga01G1718	-0.382006	0.886695	0.596372	0.715587	0.141943	0.99999	0.196091	0.999955	-0.490716	0.999371
Ga01G1719	NA	NA	NA	NA	NA	NA	NA	NA	NA	NA
Ga01G1720	NA	NA	NA	NA	NA	NA	NA	NA	NA	NA
Ga01G1721	NA	NA	NA	NA	NA	NA	NA	NA	NA	NA
Ga01G1722	NA	NA	NA	NA	NA	NA	NA	NA	NA	NA
Ga01G1723	0.270786	0.855757	0.451965	0.613725	0.662409	0.800611	-0.16997	0.999955	-0.485542	0.999371
Ga01G1724	NA	NA	NA	NA	NA	NA	NA	NA	NA	NA
Ga01G1725	NA	NA	NA	NA	NA	NA	NA	NA	NA	NA
Ga01G1726	-0.329101	0.817587	-0.386056	0.712925	0.849479	0.631652	0.238485	0.999955	0.0390095	0.999371
Ga01G1727	-1.00513	NA	0.999473	NA	0.0446822	NA	-0.24432	0.999955	-4.28404	0.999371
Ga01G1728	NA	NA	NA	NA	NA	NA	NA	NA	NA	NA
Ga01G1729	-0.634917	0.616719	-0.307253	0.831475	0.398653	0.99999	0.218189	0.999955	1.31387	0.570987
Ga01G1730	NA	NA	NA	NA	NA	NA	NA	NA	NA	NA
Ga01G1731	NA	NA	NA	NA	NA	NA	NA	NA	NA	NA
Ga01G1732	0.244161	0.920064	-0.388208	0.784426	-0.268715	0.99999	0.290181	0.999955	0.0753902	0.999371
Ga01G1733	-0.281858	0.840691	-0.271602	0.802789	0.110495	0.99999	-0.169306	0.999955	0.240778	0.999371
Ga01G1734	NA	NA	NA	NA	NA	NA	NA	NA	NA	NA
Ga01G1735	NA	NA	NA	NA	NA	NA	NA	NA	NA	NA
Ga01G1736	-0.0948375	0.878501	0.211926	0.503857	0.0739768	0.99999	-0.112249	0.999955	-0.139273	0.999371
Ga01G1737	NA	NA	NA	NA	NA	NA	NA	NA	NA	NA
Ga01G1738	0.313736	0.911067	0.247558	0.902214	-0.453702	0.99999	0.749118	0.999955	0.304861	0.999371
Ga01G1739	NA	NA	NA	NA	NA	NA	NA	NA	NA	NA
Ga01G1740	0.161706	0.924858	-0.0817267	0.950888	0.184451	0.99999	0.372039	0.999955	-0.882881	0.768534
Ga01G1741	NA	NA	NA	NA	NA	NA	NA	NA	NA	NA
Ga01G1742	0.193305	0.773562	-0.353592	0.370675	-0.129431	0.99999	-0.0121174	0.999955	0.0497796	0.999371
Ga01G1743	0.306116	NA	-0.747819	0.861568	-0.773123	NA	-0.19015	0.999955	-1.34615	0.999371
Ga01G1744	-0.201475	0.796368	-0.0695647	0.935176	0.0135427	0.99999	-0.000984332	0.999955	-0.0113912	0.999371
Ga01G1745	-0.975661	0.585539	-0.609407	0.758655	0.151727	0.99999	0.268903	0.999955	0.373544	0.999371
Ga01G1746	0.248528	0.56442	-0.164115	0.720842	0.364328	0.631266	-0.109296	0.999955	0.128296	0.999371
Ga01G1747	-0.305833	0.77346	0.239537	0.803027	0.317595	0.99999	-0.109668	0.999955	0.0705822	0.999371
Ga01G1748	-0.253197	NA	0.0376818	NA	0.0446806	NA	0.0658916	0.999955	-0.0467429	0.999371
Ga01G1749	NA	NA	NA	NA	NA	NA	NA	NA	NA	NA
Ga01G1750	NA	NA	NA	NA	NA	NA	NA	NA	NA	NA
Ga01G1751	-0.0275832	0.992155	-0.22742	0.832197	-0.142493	0.99999	0.0311568	0.999955	0.223927	0.999371
Ga01G1752	0.472863	0.585458	-0.188139	0.857533	-0.214515	0.99999	0.139743	0.999955	0.0977924	0.999371
Ga01G1753	-2.17201	NA	0.669176	0.90966	2.57333	NA	3.15568	0.999955	-0.382433	0.999371
Ga01G1754	0.112081	0.95872	-0.131604	0.920418	-0.0264036	0.99999	0.153311	0.999955	0.247528	0.999371
Ga01G1755	-0.163964	0.785029	0.0139146	0.988346	-0.0187993	0.99999	-0.134268	0.999955	0.218532	0.999371
Ga01G1756	-0.00456933	0.998851	-0.140074	0.839452	-0.200761	0.99999	0.177542	0.999955	0.0647189	0.999371
Ga01G1757	-0.716692	NA	0.953431	NA	4.25639	NA	3.75108	0.999955	0.68913	0.999371
Ga01G1758	NA	NA	NA	NA	NA	NA	NA	NA	NA	NA
Ga01G1759	-0.552777	NA	-0.955699	0.606412	0.21768	0.99999	0.787153	0.999955	0.711859	0.999371
Ga01G1760	0.55764	0.77346	0.373448	0.838622	0.0575385	0.99999	-0.161952	0.999955	-0.194542	0.999371
Ga01G1761	NA	NA	NA	NA	NA	NA	NA	NA	NA	NA
Ga01G1762	-0.803889	0.433181	-0.821006	0.34524	1.08826	0.520372	-0.0336109	0.999955	0.889567	0.999371
Ga01G1763	-1.75352	NA	-0.195078	0.968652	0.358077	0.99999	0.198858	0.999955	1.03113	0.999371
Ga01G1764	NA	NA	NA	NA	NA	NA	NA	NA	NA	NA
Ga01G1765	-2.10604	NA	4.15081	NA	1.03803	NA	2.57664	0.999955	-4.80226	0.999371
Ga01G1766	NA	NA	NA	NA	NA	NA	NA	NA	NA	NA
Ga01G1767	-0.253197	NA	0.0376818	NA	0.0446806	NA	0.0658916	0.999955	-1.00761	0.999371
Ga01G1768	-0.170352	0.895705	0.1646	0.856215	-0.0322482	0.99999	0.0477425	0.999955	0.14915	0.999371
Ga01G1769	-0.519329	0.766989	-0.353177	0.831942	-0.366595	0.99999	0.144743	0.999955	0.152171	0.999371
Ga01G1770	0.318894	0.745459	-0.102744	0.930581	-0.229845	0.99999	-0.134155	0.999955	-0.196691	0.999371
Ga01G1771	NA	NA	NA	NA	NA	NA	NA	NA	NA	NA
Ga01G1772	NA	NA	NA	NA	NA	NA	NA	NA	NA	NA
Ga01G1773	-0.491024	NA	-0.501673	0.87043	-0.119629	0.99999	0.191347	0.999955	0.153854	0.999371
Ga01G1774	0.0969741	0.935541	-0.128749	0.860002	-0.00634804	0.99999	0.0507895	0.999955	0.0377321	0.999371
Ga01G1775	0.357987	0.649394	0.364123	0.568422	-0.214037	0.99999	0.295857	0.999955	-0.0297966	0.999371
Ga01G1776	2.15547	NA	2.40122	NA	4.94913	NA	4.24876	0.999955	-0.354453	0.999371
Ga01G1777	NA	NA	NA	NA	NA	NA	NA	NA	NA	NA
Ga01G1778	0.120906	0.915117	0.222279	0.745578	0.0788309	0.99999	0.423756	0.999955	0.169299	0.999371
Ga01G1779	-0.200466	0.702151	0.0982421	0.861568	0.107833	0.99999	-0.105839	0.999955	-0.173482	0.999371
Ga01G1780	0.443801	0.731066	1.33574	0.0362741	-0.186976	0.99999	-0.185266	0.999955	-0.0814923	0.999371
Ga01G1781	-0.179324	0.797926	0.137088	0.822666	0.247473	0.961884	-0.0218285	0.999955	0.08063	0.999371
Ga01G1782	0.130181	0.948293	0.374451	0.686044	0.26025	0.99999	-0.0021898	0.999955	-0.582007	0.999371
Ga01G1783	NA	NA	NA	NA	NA	NA	NA	NA	NA	NA
Ga01G1784	NA	NA	NA	NA	NA	NA	NA	NA	NA	NA
Ga01G1785	1.39333	0.164036	0.465491	0.755962	-0.730574	0.938807	0.677512	0.999955	0.21598	0.999371
Ga01G1786	0.140658	0.890661	-0.255532	0.656709	-0.105625	0.99999	-0.105024	0.999955	-0.392963	0.999371
Ga01G1787	0.420945	0.658214	-0.63059	0.30401	0.61206	0.75304	-0.0927792	0.999955	0.412327	0.999371
Ga01G1788	NA	NA	NA	NA	NA	NA	NA	NA	NA	NA
Ga01G1789	-0.324177	0.868667	-0.246441	0.872318	-0.214404	0.99999	-0.487005	0.999955	-0.733968	0.999371
Ga01G1790	NA	NA	NA	NA	NA	NA	NA	NA	NA	NA
Ga01G1791	0.301105	0.923424	0.67405	0.679268	-0.198248	0.99999	0.537533	0.999955	-0.526939	0.999371
Ga01G1792	-1.21498	NA	-0.924095	NA	0.0446816	NA	-1.16863	0.999955	2.11075	0.999371
Ga01G1793	0.708558	NA	0.0376818	NA	0.0446806	NA	0.0658916	0.999955	-0.0465578	0.999371
Ga01G1794	NA	NA	NA	NA	NA	NA	NA	NA	NA	NA
Ga01G1795	-0.661452	0.736464	-1.2178	0.296252	-0.192826	0.99999	0.196025	0.999955	-0.168875	0.999371
Ga01G1796	0.155044	0.880116	0.346072	0.539125	0.219219	0.99999	0.386914	0.999955	0.0370997	0.999371
Ga01G1797	NA	NA	NA	NA	NA	NA	NA	NA	NA	NA
Ga01G1798	-0.00928613	0.997524	0.134393	0.862443	0.431216	0.800611	0.137171	0.999955	0.145432	0.999371
Ga01G1799	-0.0645509	0.986354	0.0818529	0.966889	0.722822	0.834628	-0.398145	0.999955	-0.059177	0.999371
Ga01G1800	0.178664	0.902721	0.109265	0.92745	-0.149324	0.99999	-0.674492	0.999955	-0.0447437	0.999371
Ga01G1801	0.174413	0.905051	0.287263	0.745532	0.0442856	0.99999	-0.188986	0.999955	0.094745	0.999371
Ga01G1802	0.202674	0.677966	0.153422	0.742388	0.29455	0.808325	0.066167	0.999955	0.00344346	0.999371
Ga01G1803	-0.252348	0.937666	-1.29982	0.249438	-0.0096961	0.99999	-0.125697	0.999955	0.132196	0.999371
Ga01G1804	0.351505	0.688963	-0.0508664	0.968378	-0.213229	0.99999	0.03609	0.999955	-0.124869	0.999371
Ga01G1805	0.279422	0.899866	-0.551936	0.665601	-0.443784	0.99999	0.323755	0.999955	0.0472642	0.999371
Ga01G1806	-0.0495395	0.96262	-0.0948655	0.861888	-0.0655723	0.99999	-0.108846	0.999955	-0.0311823	0.999371
Ga01G1807	-0.117554	0.96723	0.289549	0.853646	0.370732	0.99999	0.263516	0.999955	0.335279	0.999371
Ga01G1808	-1.52783	0.431016	-0.0396051	0.994005	-1.31881	0.888699	-1.18537	0.999955	-0.0276403	0.999371
Ga01G1809	-0.0323817	0.987548	-0.0233222	0.983403	0.0698956	0.99999	0.064542	0.999955	-0.287498	0.999371
Ga01G1810	NA	NA	NA	NA	NA	NA	NA	NA	NA	NA
Ga01G1811	NA	NA	NA	NA	NA	NA	NA	NA	NA	NA
Ga01G1812	-2.94091	NA	0.202141	NA	-1.62912	NA	1.9996	0.999955	-1.00823	0.999371
Ga01G1813	-0.311963	0.574279	0.191695	0.751565	-0.00315916	0.99999	-0.187716	0.999955	-0.0391517	0.999371
Ga01G1814	NA	NA	NA	NA	NA	NA	NA	NA	NA	NA
Ga01G1815	-0.0596705	0.960474	0.229916	0.65111	0.206309	0.99999	0.189068	0.999955	-0.0839735	0.999371
Ga01G1816	-0.557892	NA	0.194073	0.94777	-0.11449	0.99999	0.337412	0.999955	-0.131697	0.999371
Ga01G1817	NA	NA	NA	NA	NA	NA	NA	NA	NA	NA
Ga01G1818	-0.398983	0.172817	0.413532	0.119558	0.0420043	0.99999	0.0901919	0.999955	0.128187	0.999371
Ga01G1819	0.102417	NA	-0.922055	0.749927	-0.970666	0.99999	0.0174159	0.999955	-1.35746	0.999371
Ga01G1820	0.632973	NA	0.939728	0.76578	-0.990024	0.99999	0.190383	0.999955	0.0649899	0.999371
Ga01G1821	-0.68326	NA	-4.06235	NA	1.25034	NA	-1.35789	0.999955	-1.46908	0.999371
Ga01G1822	NA	NA	NA	NA	NA	NA	NA	NA	NA	NA
Ga01G1823	-0.210091	0.809217	-0.16637	0.824576	0.0166502	0.99999	0.0719289	0.999955	0.445176	0.999371
Ga01G1824	NA	NA	NA	NA	NA	NA	NA	NA	NA	NA
Ga01G1825	-0.392617	0.874027	0.115697	0.963709	0.20159	0.99999	0.247855	0.999955	0.589241	0.999371
Ga01G1826	-0.123365	0.938834	0.351787	0.649001	0.267747	0.99999	0.114343	0.999955	-0.169803	0.999371
Ga01G1827	-0.292835	0.789232	0.0763145	0.952569	-0.0890132	0.99999	-0.1017	0.999955	1.07315	0.172128
Ga01G1828	-0.255105	0.743269	-0.737	0.0643899	0.0971737	0.99999	-0.0395263	0.999955	0.127987	0.999371
Ga01G1829	NA	NA	NA	NA	NA	NA	NA	NA	NA	NA
Ga01G1830	0.753478	0.749477	1.11477	0.466289	0.446658	0.99999	0.48062	0.999955	0.456777	0.999371
Ga01G1831	-0.219167	0.757233	-0.21409	0.716855	-0.0285227	0.99999	-0.0945148	0.999955	0.241715	0.999371
Ga01G1832	-0.253201	NA	0.0376823	NA	0.0446812	NA	1.86863	0.999955	-1.00809	0.999371
Ga01G1833	1.21311	0.131292	0.0497183	0.982241	-0.0480157	0.99999	1.06311	0.999955	0.0812831	0.999371
Ga01G1834	1.55283	NA	2.85162	NA	0.0446806	NA	0.0658916	0.999955	-0.0468822	0.999371
Ga01G1835	-0.00544918	0.998851	-0.152445	0.810494	-0.224697	0.99999	-0.136199	0.999955	0.00699829	0.999371
Ga01G1836	-0.923541	0.1736	0.166869	0.892578	0.352903	0.99999	-0.0318962	0.999955	-0.118592	0.999371
Ga01G1837	-1.44345	NA	-0.152848	0.980205	-0.161035	NA	1.11178	0.999955	0.492383	0.999371
Ga01G1838	0.594595	0.914728	1.00951	0.755582	1.93881	0.831379	-0.776457	0.999955	-0.15331	0.999371
Ga01G1839	0.270152	0.658214	0.193551	0.750228	0.156875	0.99999	0.2035	0.999955	0.0603478	0.999371
Ga01G1840	-0.191343	0.856979	0.0343311	0.979004	0.231013	0.99999	-0.0117733	0.999955	-0.411033	0.999371
Ga01G1841	-0.175268	0.933359	-0.569194	0.522233	-0.036065	0.99999	0.00682538	0.999955	-0.115811	0.999371
Ga01G1842	0.105793	0.862603	-0.0649279	0.901231	0.128926	0.99999	-0.0428363	0.999955	0.108253	0.999371
Ga01G1843	-0.0379505	0.983564	-0.0958446	0.901273	-0.184141	0.99999	0.146576	0.999955	-0.154579	0.999371
Ga01G1844	NA	NA	NA	NA	NA	NA	NA	NA	NA	NA
Ga01G1845	0.33285	0.397867	-0.0727144	0.906074	-0.264094	0.889095	0.138022	0.999955	-0.144447	0.999371
Ga01G1846	0.2255	0.91821	-0.572275	0.620144	-0.0708204	0.99999	0.208541	0.999955	-0.208395	0.999371
Ga01G1847	0.323457	0.733281	-0.317022	0.687708	0.351634	0.985997	-0.291567	0.999955	0.157407	0.999371
Ga01G1848	NA	NA	NA	NA	NA	NA	NA	NA	NA	NA
Ga01G1849	NA	NA	NA	NA	NA	NA	NA	NA	NA	NA
Ga01G1850	NA	NA	NA	NA	NA	NA	NA	NA	NA	NA
Ga01G1851	NA	NA	NA	NA	NA	NA	NA	NA	NA	NA
Ga01G1852	NA	NA	NA	NA	NA	NA	NA	NA	NA	NA
Ga01G1853	NA	NA	NA	NA	NA	NA	NA	NA	NA	NA
Ga01G1854	NA	NA	NA	NA	NA	NA	NA	NA	NA	NA
Ga01G1855	0.439239	NA	-1.04229	0.753744	-0.011699	0.99999	0.132302	0.999955	0.557462	0.999371
Ga01G1856	0.230148	0.809336	-0.105808	0.910846	0.0998079	0.99999	0.118292	0.999955	-0.178472	0.999371
Ga01G1857	-0.676809	NA	-0.0956316	0.971274	-0.00798165	0.99999	-0.00197702	0.999955	-0.853897	0.999371
Ga01G1858	-0.118657	0.927693	-0.329763	0.577109	-0.363994	0.910216	-0.0135076	0.999955	-0.117591	0.999371
Ga01G1859	-0.104391	0.90446	-0.179645	0.722189	0.0178045	0.99999	-0.31284	0.999955	-0.0727851	0.999371
Ga01G1860	-0.0291525	0.980827	-0.232944	0.495578	0.277421	0.815593	0.0794313	0.999955	0.32794	0.999371
Ga01G1861	-0.450502	0.322651	0.0431456	0.96271	0.204124	0.99999	0.13872	0.999955	-0.0278784	0.999371
Ga01G1862	-0.0257711	0.98677	0.358031	0.293814	-0.122172	0.99999	-0.0322695	0.999955	-0.12403	0.999371
Ga01G1863	0.222315	0.868162	0.49199	0.506684	-0.0727208	0.99999	0.264338	0.999955	0.242463	0.999371
Ga01G1864	0.80344	0.455438	0.520634	0.665601	0.207982	0.99999	0.257178	0.999955	-0.131129	0.999371
Ga01G1865	0.667045	0.661179	1.15913	0.239304	-0.373637	0.99999	0.487664	0.999955	-0.431591	0.999371
Ga01G1866	NA	NA	NA	NA	NA	NA	NA	NA	NA	NA
Ga01G1867	0.215097	0.893217	-0.0970412	0.945642	-0.0460667	0.99999	0.0430811	0.999955	0.100029	0.999371
Ga01G1868	-0.347433	0.570697	-0.113099	0.886898	0.367064	0.87776	-0.0295694	0.999955	-0.10971	0.999371
Ga01G1869	-2.45884	NA	3.1809	NA	1.00648	NA	1.85101	0.999955	-3.24774	0.999371
Ga01G1870	0.178483	0.953904	-0.76952	0.50971	-0.00374322	0.99999	-0.0555976	0.999955	0.347518	0.999371
Ga01G1871	-0.740812	NA	-1.36057	0.656709	0.807532	0.99999	0.385035	0.999955	-0.151223	0.999371
Ga01G1872	-0.294843	0.654358	-0.366451	0.452872	-0.161345	0.99999	-0.200468	0.999955	0.0240955	0.999371
Ga01G1873	0.724286	0.0177093	0.0153881	0.987638	-0.183471	0.99999	0.129091	0.999955	-0.0330185	0.999371
Ga01G1874	0.0369943	0.977391	-0.0209691	0.980069	0.175166	0.99999	0.0236483	0.999955	-0.0239356	0.999371
Ga01G1875	NA	NA	NA	NA	NA	NA	NA	NA	NA	NA
Ga01G1876	NA	NA	NA	NA	NA	NA	NA	NA	NA	NA
Ga01G1877	0.264005	0.932573	-0.420096	0.83102	-1.11688	0.811332	0.415944	0.999955	0.470278	0.999371
Ga01G1878	0.240305	0.929458	-0.464041	0.77572	0.0704934	0.99999	0.160217	0.999955	0.106745	0.999371
Ga01G1879	0.105755	0.884407	0.156982	0.733438	0.0564312	0.99999	-0.0311011	0.999955	0.168463	0.999371
Ga01G1880	-0.253197	NA	0.0376818	NA	3.10797	NA	-0.895864	0.999955	-1.00778	0.999371
Ga01G1881	-0.253197	NA	0.0376818	NA	1.00644	NA	2.63268	0.999955	-0.0468252	0.999371
Ga01G1882	NA	NA	NA	NA	NA	NA	NA	NA	NA	NA
Ga01G1883	-0.0963787	NA	-3.11571	NA	0.774589	NA	0.487514	0.999955	-0.655498	0.999371
Ga01G1884	NA	NA	NA	NA	NA	NA	NA	NA	NA	NA
Ga01G1885	0.732407	NA	1.64975	0.667188	0.58755	NA	-0.254735	0.999955	-0.292019	0.999371
Ga01G1886	NA	NA	NA	NA	NA	NA	NA	NA	NA	NA
Ga01G1887	0.180496	0.902449	0.126397	0.905909	0.297293	0.99999	-0.148693	0.999955	0.441805	0.999371
Ga01G1888	0.016974	0.992155	-0.243505	0.633248	-0.373504	0.801769	0.231109	0.999955	0.162269	0.999371
Ga01G1889	-0.181851	0.807653	0.297716	0.519136	-0.154195	0.99999	-0.129835	0.999955	0.100646	0.999371
Ga01G1890	-0.0695736	0.955527	-0.464979	0.229071	-0.079513	0.99999	0.0197248	0.999955	-0.0899953	0.999371
Ga01G1891	0.0151813	0.998851	0.0651742	0.98459	-0.11158	0.99999	0.453861	0.999955	-0.221852	0.999371
Ga01G1892	-0.290966	0.87599	-0.32685	0.795595	-0.240035	0.99999	0.376559	0.999955	0.286212	0.999371
Ga01G1893	NA	NA	NA	NA	NA	NA	NA	NA	NA	NA
Ga01G1894	-0.0482284	0.976533	0.535693	0.172405	-0.156456	0.99999	-0.289239	0.999955	-0.188845	0.999371
Ga01G1895	0.169911	0.868667	-0.442609	0.358104	-0.141468	0.99999	-0.035629	0.999955	0.0591032	0.999371
Ga01G1896	2.14005	NA	1.92406	NA	-2.52261	NA	1.02768	0.999955	-3.22547	0.999371
Ga01G1897	NA	NA	NA	NA	NA	NA	NA	NA	NA	NA
Ga01G1898	NA	NA	NA	NA	NA	NA	NA	NA	NA	NA
Ga01G1899	0.708563	NA	0.0376821	NA	0.0446809	NA	0.065892	0.999955	3.43327	0.999371
Ga01G1900	-0.253197	NA	0.0376818	NA	0.0446806	NA	-0.895864	0.999955	-0.0465165	0.999371
Ga01G1901	0.266578	0.565294	0.283121	0.454427	-0.00752635	0.99999	0.0686981	0.999955	-0.0931439	0.999371
Ga01G1902	-0.152685	0.889057	0.612733	0.160175	-0.101314	0.99999	-0.156746	0.999955	-0.235616	0.999371
Ga01G1903	NA	NA	NA	NA	NA	NA	NA	NA	NA	NA
Ga01G1904	0.136975	0.794844	-0.0393295	0.948133	0.155434	0.99999	0.134667	0.999955	0.190573	0.999371
Ga01G1905	NA	NA	NA	NA	NA	NA	NA	NA	NA	NA
Ga01G1906	-0.130924	0.892298	-0.174406	0.772504	-0.142603	0.99999	0.0607486	0.999955	-0.191829	0.999371
Ga01G1907	0.188683	0.942385	0.185492	0.915186	-0.792144	0.834628	-0.552323	0.999955	-1.0325	0.999371
Ga01G1908	0.128915	0.956429	-0.35263	0.751988	0.320611	0.99999	0.0177966	0.999955	-0.1553	0.999371
Ga01G1909	0.137662	0.88539	-0.141406	0.834238	0.127024	0.99999	0.0577823	0.999955	-0.155694	0.999371
Ga01G1910	NA	NA	NA	NA	NA	NA	NA	NA	NA	NA
Ga01G1911	-0.483142	NA	-0.35487	0.938009	-0.558827	0.99999	-0.0354883	0.999955	0.603712	0.999371
Ga01G1912	0.768051	NA	-1.31111	0.54939	0.026514	0.99999	0.195516	0.999955	0.323137	0.999371
Ga01G1913	0.283192	0.844458	0.167461	0.896155	0.521351	0.928561	0.213806	0.999955	0.193465	0.999371
Ga01G1914	NA	NA	NA	NA	NA	NA	NA	NA	NA	NA
Ga01G1915	-0.253197	NA	0.0376818	NA	0.0446806	NA	0.0658916	0.999955	-0.0466344	0.999371
Ga01G1916	0.558369	0.623424	-0.0525372	0.979624	0.168156	0.99999	-0.218332	0.999955	-0.119066	0.999371
Ga01G1917	-0.0517081	0.995052	-1.94731	0.229944	0.47846	0.99999	-0.430201	0.999955	-0.504995	0.999371
Ga01G1918	1.28965	0.455264	1.59689	0.248283	-0.678309	0.99999	0.222633	0.999955	1.65947	0.999371
Ga01G1919	NA	NA	NA	NA	NA	NA	NA	NA	NA	NA
Ga01G1920	0.0650186	0.937976	0.128118	0.780058	0.194152	0.972762	-0.021643	0.999955	0.0962099	0.999371
Ga01G1921	-0.0135228	0.991707	-0.066062	0.900372	0.1244	0.99999	-0.0270331	0.999955	-0.107273	0.999371
Ga01G1922	-0.181618	0.92078	-0.0953894	0.950713	0.299849	0.99999	-0.0672453	0.999955	0.357233	0.999371
Ga01G1923	-0.00550754	0.999065	0.243262	0.774986	0.077955	0.99999	-0.296552	0.999955	-0.210079	0.999371
Ga01G1924	-0.105897	0.93868	-0.383492	0.49908	-0.131443	0.99999	0.0394015	0.999955	-0.297548	0.999371
Ga01G1925	0.708558	NA	0.0376818	NA	-0.917075	NA	0.0658916	0.999955	-0.0465578	0.999371
Ga01G1926	NA	NA	NA	NA	NA	NA	NA	NA	NA	NA
Ga01G1927	-0.0406151	0.984148	0.0015873	0.998294	0.0997892	0.99999	-0.0126453	0.999955	-0.182266	0.999371
Ga01G1928	-0.0726697	0.941783	0.278399	0.487643	-0.0939185	0.99999	-0.00944867	0.999955	-0.162884	0.999371
Ga01G1929	0.0317849	0.986291	-0.0519978	0.952457	0.217599	0.99999	-0.0556209	0.999955	-0.139116	0.999371
Ga01G1930	-0.0749798	0.967477	-0.390761	0.551479	-0.380196	0.952952	0.170224	0.999955	-0.0635182	0.999371
Ga01G1931	NA	NA	NA	NA	NA	NA	NA	NA	NA	NA
Ga01G1932	0.589379	0.677229	0.428058	0.753542	-0.215649	0.99999	0.165374	0.999955	0.522743	0.999371
Ga01G1933	-0.301862	0.614066	0.0187281	0.986646	0.225744	0.99999	-0.0618391	0.999955	-0.206244	0.999371
Ga01G1934	-0.257927	0.462993	-0.0521827	0.92547	0.11736	0.99999	-0.102875	0.999955	0.235778	0.999371
Ga01G1935	-0.382636	0.845987	-0.134029	0.946688	-0.686861	0.907279	-0.352982	0.999955	-0.272515	0.999371
Ga01G1936	0.164809	0.830609	0.09584	0.889817	0.00115818	0.99999	0.00858871	0.999955	0.331877	0.999371
Ga01G1937	0.600502	0.524535	0.060985	0.968878	-0.107198	0.99999	0.223119	0.999955	0.216529	0.999371
Ga01G1938	-0.145845	0.90446	0.381727	0.505645	0.126113	0.99999	0.244759	0.999955	0.134389	0.999371
Ga01G1939	0.0705031	0.937976	-0.133223	0.788936	0.127301	0.99999	0.112248	0.999955	0.0772249	0.999371
Ga01G1940	-0.246695	0.766989	0.42289	0.405895	0.0421144	0.99999	0.240974	0.999955	-0.363472	0.999371
Ga01G1941	0.0910213	0.96345	-0.394295	0.605343	-0.28249	0.99999	-0.173555	0.999955	-0.0541879	0.999371
Ga01G1942	0.952155	0.526283	0.82428	0.554065	0.548339	0.99999	-0.16129	0.999955	-0.410348	0.999371
Ga01G1943	NA	NA	NA	NA	NA	NA	NA	NA	NA	NA
Ga01G1944	NA	NA	NA	NA	NA	NA	NA	NA	NA	NA
Ga01G1945	NA	NA	NA	NA	NA	NA	NA	NA	NA	NA
Ga01G1946	0.0862995	NA	0.300579	0.917646	0.389954	0.99999	-0.466959	0.999955	0.171155	0.999371
Ga01G1947	0.140737	0.95872	-0.562881	0.637814	0.0667749	0.99999	-0.985835	0.999955	0.181322	0.999371
Ga01G1948	0.261852	0.910895	0.0789292	0.970056	0.0513295	0.99999	-0.0643313	0.999955	0.118738	0.999371
Ga01G1949	-0.110484	0.83518	-0.0670518	0.886898	0.0489996	0.99999	-0.104704	0.999955	-0.00151719	0.999371
Ga01G1950	-0.253197	NA	0.0376818	NA	0.0446806	NA	0.0658916	0.999955	-1.0074	0.999371
Ga01G1951	-0.118992	0.893217	-0.190106	0.718726	-0.107589	0.99999	0.038702	0.999955	-0.192873	0.999371
Ga01G1952	-0.216948	0.949673	0.547695	0.743272	-0.202255	0.99999	-0.272284	0.999955	-0.0525661	0.999371
Ga01G1953	1.84516	0.121863	0.980897	0.484194	-1.18899	0.770906	0.476271	0.999955	1.30686	0.999371
Ga01G1954	NA	NA	NA	NA	NA	NA	NA	NA	NA	NA
Ga01G1955	-0.109289	0.914108	0.255276	0.616105	0.0113631	0.99999	-0.00992066	0.999955	-0.115476	0.999371
Ga01G1956	-0.197149	0.791776	0.0611425	0.942067	0.065379	0.99999	-0.161246	0.999955	0.0796135	0.999371
Ga01G1957	-0.0176788	0.992225	-0.147127	0.8392	0.043744	0.99999	-0.167591	0.999955	0.064846	0.999371
Ga01G1958	-0.253197	NA	0.0376818	NA	1.00644	NA	0.0658916	0.999955	-0.0465165	0.999371
Ga01G1959	-0.253206	NA	3.76942	NA	0.044682	NA	-0.895893	0.999955	-1.00829	0.999371
Ga01G1960	-0.197221	0.857815	-0.814423	0.0685774	0.0798077	0.99999	0.067905	0.999955	0.263161	0.999371
Ga01G1961	0.34557	0.651084	0.352248	0.575578	0.152411	0.99999	0.148167	0.999955	-0.0453285	0.999371
Ga01G1962	-0.0221727	0.993497	0.0390196	0.979624	-0.04713	0.99999	-0.00233759	0.999955	-0.27159	0.999371
Ga01G1963	0.406019	0.61646	0.259622	0.757884	0.207314	0.99999	0.136975	0.999955	0.0606901	0.999371
Ga01G1964	-0.542843	NA	-0.171987	0.966891	-0.277	NA	-0.0383232	0.999955	-0.025624	0.999371
Ga01G1965	-0.694969	NA	0.302359	0.952138	0.224918	NA	1.52038	0.999955	1.90812	0.999371
Ga01G1966	-0.00544751	0.99997	0.261328	0.890376	-0.270799	0.99999	-0.159134	0.999955	0.699215	0.999371
Ga01G1967	0.507809	0.717956	0.426574	0.734284	-0.580304	0.953956	0.501659	0.999955	0.100207	0.999371
Ga01G1968	0.152061	0.840126	-0.404405	0.26086	0.00471925	0.99999	0.126185	0.999955	-0.0532686	0.999371
Ga01G1969	NA	NA	NA	NA	NA	NA	NA	NA	NA	NA
Ga01G1970	-0.246696	0.671964	-0.0154984	0.988572	-0.154744	0.99999	0.0950785	0.999955	-0.270997	0.999371
Ga01G1971	0.137482	0.930507	-0.00974201	0.996156	-0.171411	0.99999	0.27996	0.999955	-0.0117174	0.999371
Ga01G1972	0.0532675	0.980827	0.445293	0.45295	0.179735	0.99999	0.150109	0.999955	-0.275211	0.999371
Ga01G1973	-0.110474	0.911181	-0.0016586	0.998082	0.0796679	0.99999	0.165659	0.999955	-0.128336	0.999371
Ga01G1974	1.5531	NA	-1.81621	NA	-2.94304	NA	0.065892	0.999955	2.07171	0.999371
Ga01G1975	-0.0537553	NA	0.794064	0.807199	1.16237	0.99999	3.78348	0.999955	-0.171873	0.999371
Ga01G1976	NA	NA	NA	NA	NA	NA	NA	NA	NA	NA
Ga01G1977	NA	NA	NA	NA	NA	NA	NA	NA	NA	NA
Ga01G1978	-0.215779	0.749477	-0.092379	0.898489	0.167082	0.99999	-0.159148	0.999955	-0.167046	0.999371
Ga01G1979	-0.139442	0.83086	-0.0663364	0.915713	-0.12149	0.99999	-0.0298268	0.999955	-0.144258	0.999371
Ga01G1980	-0.253208	NA	0.0376833	NA	0.0446824	NA	0.0658943	0.999955	-0.0464652	0.999371
Ga01G1981	-0.253208	0.98874	6.1538	0.00349597	0.0446824	0.99999	0.0658943	0.999955	-0.0465451	0.999371
Ga01G1982	NA	NA	NA	NA	NA	NA	NA	NA	NA	NA
Ga01G1983	NA	NA	NA	NA	NA	NA	NA	NA	NA	NA
Ga01G1984	0.219433	0.756803	0.142326	0.832197	-0.0757962	0.99999	0.0665806	0.999955	-0.235407	0.999371
Ga01G1985	0.145941	0.844871	0.0943756	0.886898	0.247994	0.955957	0.0224899	0.999955	0.247729	0.999371
Ga01G1986	0.202222	0.90896	0.361137	0.704357	-0.583684	0.856765	0.0115844	0.999955	0.290669	0.999371
Ga01G1987	NA	NA	NA	NA	NA	NA	NA	NA	NA	NA
Ga01G1988	NA	NA	NA	NA	NA	NA	NA	NA	NA	NA
Ga01G1989	-1.01829	0.457111	-0.780139	0.560756	-0.185574	0.99999	-0.0109455	0.999955	0.08114	0.999371
Ga01G1990	-0.0520783	0.974258	0.280176	0.616414	0.158058	0.99999	0.126531	0.999955	-0.302316	0.999371
Ga01G1991	0.01882	0.992225	0.197453	0.77391	-0.171456	0.99999	-0.178481	0.999955	0.0165114	0.999371
Ga01G1992	0.0183974	0.997524	0.362062	0.819291	-0.615353	0.979101	0.887333	0.999955	0.47686	0.999371
Ga01G1993	NA	NA	NA	NA	NA	NA	NA	NA	NA	NA
Ga01G1994	NA	NA	NA	NA	NA	NA	NA	NA	NA	NA
Ga01G1995	0.528746	0.686694	0.758178	0.401526	-0.153564	0.99999	0.206235	0.999955	-0.249831	0.999371
Ga01G1996	0.259589	NA	-0.186883	0.954763	0.188173	0.99999	0.460909	0.999955	-0.634715	0.999371
Ga01G1997	0.0548745	0.972985	0.36741	0.470428	0.0108201	0.99999	0.347212	0.999955	-0.0176548	0.999371
[truncated: 38,963 more rows]

## Sheet: Table S4 Gene expression data f
Table S4 Gene expression data for YZ (Infected/Uninfected)
	2 DPI		3 DPI		5 DPI		7 DPI		10 DPI
Gene	log2FoldChange	padj	log2FoldChange	padj	log2FoldChange	padj	log2FoldChange	padj	log2FoldChange	padj
Ga01G0001	0.90835	0.794506	-0.00790956	0.998708	-1.04246	0.708915	0.523135	0.865845	0.366322	0.857995
Ga01G0002	1.94643	0.263287	1.23639	0.621266	-0.149356	0.947087	0.110144	0.96182	1.30557	0.155526
Ga01G0003	1.21675	0.442947	-0.159237	0.965527	-0.416033	0.795764	0.619616	0.634144	0.463505	0.63478
Ga01G0004	0.0682543	0.89685	-0.209218	0.606735	0.0631792	0.869016	0.198283	0.425749	0.339009	0.0464435
Ga01G0005	0.13689	0.915437	-0.120091	0.940111	-0.400104	0.535661	-0.364491	0.628232	-0.314629	0.532152
Ga01G0006	-0.0553197	0.937192	-0.0653036	0.939923	-0.650581	0.00182672	-0.245856	0.427531	0.264607	0.25069
Ga01G0007	-0.310256	0.717839	-0.0880411	0.953923	-0.278608	0.658395	-0.0857593	0.916742	-0.539214	0.141944
Ga01G0008	NA	NA	NA	NA	NA	NA	NA	NA	NA	NA
Ga01G0009	0.198777	0.844687	0.371033	0.704864	-0.537608	0.305443	0.0259663	0.980828	0.289912	0.514836
Ga01G0010	0.32734	0.636714	0.31244	0.700456	-0.224171	0.687587	0.0458434	0.953287	-0.177818	0.647425
Ga01G0011	0.180337	0.855542	-0.0298167	0.986618	-0.553095	0.239343	-0.721389	0.0831072	-0.968672	0.00311889
Ga01G0012	0.0642354	0.955064	-0.113461	0.929575	0.390323	0.445708	-0.0245492	0.979925	0.681703	0.0350961
Ga01G0013	0.0565376	0.95419	0.0996895	0.927574	0.0622244	0.92596	0.229762	0.631091	0.164404	0.64724
Ga01G0014	0.941422	0.715073	-0.685332	0.840878	-0.614274	0.790625	0.824522	0.650068	0.456578	0.753795
Ga01G0015	1.38777	0.17875	0.203303	0.926824	0.0779985	0.957662	0.310035	0.777406	0.279246	0.710249
Ga01G0016	-1.68684	0.54334	-1.09218	0.711442	2.40465	0.113931	1.73221	0.219869	0.236068	0.882177
Ga01G0017	0.58684	0.652277	-0.0257488	0.99208	1.13675	0.130973	1.58972	0.00960144	2.79853	3.12424e-07
Ga01G0018	-0.209795	NA	-0.230069	NA	0.051006	NA	0.0306036	NA	0.14838	NA
Ga01G0019	0.577749	0.892377	2.71969	0.380436	-1.67321	0.440534	1.99164	0.28746	4.34878	0.0046195
Ga01G0020	-0.0067829	0.996935	-0.0529585	0.983252	0.0517488	0.962744	0.378827	0.584036	0.0735708	0.909544
Ga01G0021	0.735469	0.251518	0.279079	0.785007	-0.362976	0.524188	0.0203339	0.985756	0.386864	0.320096
Ga01G0022	-0.00720765	0.994108	-0.233605	0.74073	-0.269757	0.517599	-0.112701	0.835749	-0.259207	0.379615
Ga01G0023	-0.346537	0.670537	-0.178876	0.885033	-0.319413	0.590327	-0.609707	0.15174	-0.0342969	0.951929
Ga01G0024	0.0390479	NA	-1.19187	NA	-1.58425	NA	1.0259	NA	4.83661	NA
Ga01G0025	-0.209795	NA	-0.230069	NA	0.051006	NA	0.992359	NA	0.14838	NA
Ga01G0026	-0.187382	0.677108	-0.0937591	0.891881	-0.107322	0.779694	-0.161787	0.610501	-0.143503	0.539351
Ga01G0027	-0.579306	0.214901	0.0635225	0.953331	-0.417211	0.215177	0.0602035	0.920107	-0.246275	0.397237
Ga01G0028	0.0657861	0.96357	0.321407	0.793589	0.678911	0.219361	0.863233	0.0565715	1.17611	0.00232271
Ga01G0029	-2.89974	NA	-0.230077	NA	-0.963081	NA	1.66175	NA	0.148386	NA
Ga01G0030	-0.297835	0.677108	0.127059	0.90764	-0.302093	0.525089	0.131698	0.833859	-0.224853	0.523202
Ga01G0031	-0.160183	0.937192	1.7918	0.0718153	0.0512318	0.976132	-0.148985	0.918401	0.947242	0.168004
Ga01G0032	-1.18203	NA	-2.21008	NA	-0.0631738	0.996386	-0.931188	NA	0.362427	NA
Ga01G0033	-0.525794	0.388445	0.324382	0.687719	-0.0359818	0.964181	0.19628	0.727949	-0.0771751	0.865358
Ga01G0034	-0.477833	0.701033	-0.609178	0.614651	-0.691801	0.333236	-0.11317	0.926857	-0.823595	0.111491
Ga01G0035	-0.12479	0.825813	-0.0862214	0.911254	-0.00103355	0.998246	-0.183222	0.583762	-0.629043	0.000946509
Ga01G0036	0.701763	0.660708	0.326007	0.899054	-0.385601	0.783561	-0.313298	0.825771	0.123071	0.90639
Ga01G0037	0.685066	0.637288	0.607358	0.735223	-0.201364	0.885334	-0.0223809	0.992289	-0.0291287	0.977083
Ga01G0038	-0.185903	0.843711	-0.153041	0.905083	-0.231328	0.71663	-0.0889765	0.908294	-0.292564	0.462422
Ga01G0039	-0.0692066	NA	-1.35316	NA	-4.37216	0.188524	-2.67384	NA	-1.43774	0.651303
Ga01G0040	-0.132093	0.885012	-0.0946759	0.938292	-0.369614	0.421347	-0.188477	0.734535	-0.276045	0.431315
Ga01G0041	0.543795	0.725014	0.259346	0.918214	1.53285	0.0429822	1.15199	0.131588	0.230804	0.789315
Ga01G0042	-0.470036	0.873911	0.0424764	0.99208	-0.802472	0.648689	-0.232861	0.918288	-0.0729259	0.964405
Ga01G0043	-0.363098	0.676155	0.172344	0.900728	-0.28886	0.660991	0.0588305	0.949889	-0.146262	0.766262
Ga01G0044	0.275383	0.825601	-0.214652	0.903465	-0.655347	0.34082	-0.591827	0.367751	0.145839	0.829738
Ga01G0045	NA	NA	NA	NA	NA	NA	NA	NA	NA	NA
Ga01G0046	-0.0919594	0.903228	0.103794	0.909776	-0.355292	0.303885	0.00151526	0.998952	-0.524289	0.0276808
Ga01G0047	-0.267463	0.765837	-0.0276282	0.98739	-0.21981	0.754145	-0.214975	0.746827	0.204653	0.646998
Ga01G0048	0.273014	NA	1.84313	0.66533	1.32534	0.578249	2.02306	0.328819	0.236914	0.911955
Ga01G0049	NA	NA	NA	NA	NA	NA	NA	NA	NA	NA
Ga01G0050	-1.33729	NA	-1.19187	NA	0.87436	0.94046	-3.87363	NA	-1.68673	NA
Ga01G0051	-3.01943	NA	1.25185	NA	3.96283	0.252322	-3.31495	NA	2.8387	0.315602
Ga01G0052	-4.4134	NA	0.368321	NA	-0.450674	0.949034	1.88315	NA	-1.99274	NA
Ga01G0053	0.113361	0.87012	0.298143	0.59295	0.591607	0.0207468	0.296081	0.362798	0.486515	0.0335219
Ga01G0054	-0.0643741	NA	-1.08936	0.779877	3.1057	0.123081	-1.65596	0.448542	0.356374	0.850492
Ga01G0055	-0.0487471	0.95419	-0.0114543	0.99208	-0.232376	0.570327	0.00993096	0.990652	0.0199478	0.961325
Ga01G0056	NA	NA	NA	NA	NA	NA	NA	NA	NA	NA
Ga01G0057	-0.0521195	NA	0.329291	NA	-0.0290282	0.996751	2.14622	NA	2.26042	NA
Ga01G0058	-0.0777166	NA	0.290648	NA	-0.320078	0.950845	0.115167	NA	3.50406	0.197187
Ga01G0059	0.730142	0.170659	0.125141	0.910027	-0.279396	0.568151	0.0217145	0.98004	0.0257264	0.957777
Ga01G0060	0.0922704	NA	-3.16561	NA	-2.94688	0.611902	-2.81981	NA	-2.45266	NA
Ga01G0061	0.648994	0.828936	1.52736	0.525217	1.25225	0.476112	1.50759	0.297563	1.02679	0.419769
Ga01G0062	-0.0182208	0.979506	0.115115	0.875304	-0.0304181	0.954308	0.129574	0.740503	0.516678	0.0103964
Ga01G0063	0.403528	0.80595	0.146262	0.959439	-1.97152	0.0028929	-1.52258	0.0350257	-0.603503	0.438852
Ga01G0064	-0.105631	0.904053	-0.253401	0.749908	0.0306375	0.966871	0.101395	0.873333	-0.406116	0.177042
Ga01G0065	-0.209795	NA	-0.230069	NA	0.051006	NA	0.0306036	NA	0.14838	NA
Ga01G0066	-0.0680026	0.933471	-0.396801	0.4276	0.0841498	0.879861	-0.0672187	0.90518	0.134654	0.674097
Ga01G0067	0.314011	0.83674	-0.0935887	0.972245	-0.388532	0.705388	-0.196724	0.872152	0.268011	0.713875
Ga01G0068	0.661629	0.586021	0.249516	0.911065	-0.279405	0.813497	-0.498539	0.616748	-0.202516	0.793762
Ga01G0069	0.75196	NA	0.731687	NA	-0.910749	NA	0.0306036	NA	0.14838	NA
Ga01G0070	1.75043	NA	0.743669	NA	1.45916	NA	-1.10951	NA	-2.27302	NA
Ga01G0071	0.0823974	0.977054	0.0580707	0.987348	0.909504	0.410158	0.885278	0.414159	-0.790612	0.337298
Ga01G0072	2.81293	NA	0.499372	NA	0.0510081	0.996386	0.683741	NA	0.314804	0.923702
Ga01G0073	0.140604	0.890142	-0.118566	0.926179	-0.0741289	0.924627	0.213825	0.719239	0.306106	0.425034
Ga01G0074	0.291397	0.817463	0.188994	0.91385	-0.271371	0.762352	-0.423329	0.567642	-1.07966	0.0142276
Ga01G0075	0.110355	0.933565	0.404931	0.720732	0.840885	0.0884829	0.409679	0.500076	0.574829	0.172936
Ga01G0076	3.78181	NA	1.6292	NA	3.51902	0.14907	2.75005	NA	6.83034	0.000232778
Ga01G0077	NA	NA	NA	NA	NA	NA	NA	NA	NA	NA
Ga01G0078	0.75196	NA	-0.230069	NA	0.051006	NA	0.0306036	NA	0.14838	NA
Ga01G0079	-0.00435308	NA	-0.926138	0.814486	0.070697	0.985292	-0.153142	0.965976	0.434118	0.80966
Ga01G0080	-0.0533639	0.921007	0.237462	0.511698	0.306179	0.152874	0.289694	0.155398	0.670522	6.80959e-06
Ga01G0081	0.0915082	NA	-0.155369	NA	-0.0372564	0.995867	-1.41086	NA	-0.307096	0.888641
Ga01G0082	-1.12165	NA	1.17611	NA	-2.99043	0.41738	0.971879	NA	0.354464	NA
Ga01G0083	-0.463625	0.482272	-0.585892	0.322959	-0.337133	0.508274	-0.583048	0.12191	-0.995274	0.000599283
Ga01G0084	-0.209795	NA	-0.230069	NA	0.051006	NA	0.0306036	NA	1.11014	NA
Ga01G0085	-0.42854	0.818533	-1.42167	0.241382	-1.24948	0.155356	-0.342925	0.8045	0.285014	0.759071
Ga01G0086	0.148061	0.782782	0.000179645	0.999793	0.198947	0.564052	-0.0904046	0.834313	0.0103264	0.975945
Ga01G0087	-0.30582	0.667513	-0.0479282	0.976069	0.0582745	0.938486	0.369956	0.390507	0.644039	0.031533
Ga01G0088	-0.236726	0.522612	-0.0106941	0.990156	0.0602065	0.880636	-0.269169	0.250082	0.0557702	0.821833
Ga01G0089	-0.226161	0.797935	-0.180915	0.874222	-0.273254	0.646765	-0.620522	0.12306	-0.218047	0.599105
Ga01G0090	-0.0693194	0.945476	0.116321	0.919427	-0.113035	0.864915	-0.280109	0.552912	-0.277709	0.426889
Ga01G0091	-0.298943	0.588631	-0.177264	0.812872	-0.461637	0.13679	-0.549142	0.0465009	-0.525288	0.0290298
Ga01G0092	-0.485503	0.884774	-0.965955	0.7527	0.265181	0.914774	0.656553	0.735443	0.442859	0.768115
Ga01G0093	1.53514	0.294334	0.420498	0.882239	-0.573149	0.693995	0.209726	0.906802	0.957153	0.266361
Ga01G0094	0.316169	0.754267	0.137393	0.930699	-0.395889	0.554079	0.0911523	0.926523	0.0826653	0.89166
Ga01G0095	-0.560678	0.582899	1.10599	0.139614	1.2726	0.00609736	2.12896	5.87104e-08	1.63446	4.27018e-05
Ga01G0096	-0.605274	0.248949	0.299828	0.689688	-0.372081	0.359886	-0.0939263	0.882743	-0.0361951	0.935067
Ga01G0097	-0.478557	NA	1.76408	0.629852	0.177784	0.958445	1.48172	0.445889	-0.0478359	0.982523
Ga01G0098	0.825566	0.642026	-0.223157	0.945726	-0.336501	0.843622	-0.220247	0.901702	0.968657	0.252972
Ga01G0099	-0.0551572	0.938354	-0.248914	0.627894	0.311901	0.295569	0.100664	0.815676	0.196666	0.422522
Ga01G0100	0.379115	0.81362	0.297471	0.887523	-0.263826	0.834647	-0.835524	0.3239	-0.535569	0.438848
Ga01G0101	0.0399238	0.968116	0.262777	0.734735	-0.0699596	0.915579	0.248055	0.584036	-0.168097	0.629683
Ga01G0102	-0.0662416	0.887608	0.193607	0.601894	0.0645036	0.849675	0.196589	0.356717	0.378816	0.0107725
Ga01G0103	-0.171125	0.90632	0.572131	0.599646	-1.02856	0.0568246	0.270706	0.75649	-0.36961	0.511327
Ga01G0104	-0.209795	NA	-0.230069	NA	0.051006	NA	-0.931152	NA	0.14838	NA
Ga01G0105	NA	NA	NA	NA	NA	NA	NA	NA	NA	NA
Ga01G0106	NA	NA	NA	NA	NA	NA	NA	NA	NA	NA
Ga01G0107	NA	NA	NA	NA	NA	NA	NA	NA	NA	NA
Ga01G0108	NA	NA	NA	NA	NA	NA	NA	NA	NA	NA
Ga01G0109	NA	NA	NA	NA	NA	NA	NA	NA	NA	NA
Ga01G0110	NA	NA	NA	NA	NA	NA	NA	NA	NA	NA
Ga01G0111	1.88223	NA	-1.19182	NA	0.051006	NA	0.0306036	NA	0.14838	NA
Ga01G0112	0.75196	NA	3.69813	NA	0.051006	NA	0.0306036	NA	0.14838	NA
Ga01G0113	-0.072126	0.897899	-0.0599527	0.935808	0.151043	0.642846	0.127737	0.694802	0.210535	0.301935
Ga01G0114	-0.270961	0.937192	2.17945	0.212965	-0.0652979	0.983316	1.45916	0.258453	-1.3754	0.220553
Ga01G0115	0.249814	0.71867	0.0821088	0.945726	-0.0443273	0.949477	-0.0420732	0.954163	0.278985	0.395278
Ga01G0116	-2.24631	NA	1.28487	NA	-0.455908	0.88262	-0.339506	NA	-0.129449	0.953307
Ga01G0117	-1.08048	0.574602	-0.724006	0.770864	-0.201911	0.919925	0.521831	0.737272	-0.452909	0.67681
Ga01G0118	-3.31965	NA	-1.2803	NA	-1.67606	0.702622	-2.47625	NA	-0.0529894	0.988209
Ga01G0119	-0.383505	0.856644	-2.07838	0.0918215	-0.458439	0.745687	-0.890076	0.361051	-0.947949	0.212006
Ga01G0120	0.0771573	0.955103	-0.621695	0.45386	-0.34701	0.616173	-0.271655	0.700843	-0.169877	0.750746
Ga01G0121	-0.0334052	0.929235	-0.10474	0.743737	0.184536	0.235356	-0.0445714	0.856666	-0.0933921	0.495216
Ga01G0122	0.0449603	0.962169	-0.00443784	0.99691	-0.256813	0.575685	-0.413219	0.229392	0.286361	0.34886
Ga01G0123	0.154264	0.815447	-0.26898	0.66965	0.0461852	0.938313	-0.138348	0.76862	-0.0314333	0.935301
Ga01G0124	1.08774	0.239901	0.149973	0.942152	-0.730068	0.316244	-0.290162	0.76403	0.0156731	0.984209
Ga01G0125	0.516748	0.451382	0.202955	0.853051	0.0556657	0.945559	0.0659356	0.933917	-0.178053	0.677373
Ga01G0126	0.137982	0.728952	0.0290441	0.969799	0.167158	0.527322	0.00422844	0.995625	0.11423	0.56885
Ga01G0127	0.023467	0.969329	-0.153378	0.754581	-0.0551889	0.88903	-0.108895	0.737272	0.110769	0.614332
Ga01G0128	-0.21381	0.522612	-0.00322801	0.995887	0.188021	0.438657	-0.0579375	0.865032	0.0775769	0.706792
Ga01G0129	0.288429	0.795368	-0.203524	0.894825	0.577013	0.360379	-0.0221885	0.987039	0.337554	0.512203
Ga01G0130	0.919985	0.577636	-0.242264	0.935296	-0.800098	0.505981	0.495141	0.724981	0.542796	0.55371
Ga01G0131	0.346469	0.614357	0.150809	0.888865	-0.0704405	0.922765	0.0854621	0.901846	0.836691	0.00362099
Ga01G0132	-0.244906	0.794219	-0.114666	0.937323	-0.13798	0.861955	-0.229298	0.729847	-0.246693	0.583238
Ga01G0133	-0.654223	0.796027	-0.274696	0.946022	2.02364	0.0778883	0.429553	0.83027	0.588446	0.632203
Ga01G0134	NA	NA	NA	NA	NA	NA	NA	NA	NA	NA
Ga01G0135	0.751982	NA	-0.230075	NA	0.0510075	NA	-1.87208	NA	1.14794	NA
Ga01G0136	NA	NA	NA	NA	NA	NA	NA	NA	NA	NA
Ga01G0137	-0.046217	0.947375	-0.192057	0.746122	0.0869917	0.848767	0.0637081	0.893398	0.558282	0.0047069
Ga01G0138	-0.209795	NA	-0.230069	NA	1.01276	NA	0.0306036	NA	0.14838	NA
Ga01G0139	0.271558	0.947937	-1.43756	0.651974	1.07539	0.616885	-0.999918	0.625859	-0.860004	0.57479
Ga01G0140	3.61426	NA	-2.09381	NA	1.17528	0.815358	-4.01785	NA	0.148386	NA
Ga01G0141	-0.209795	NA	-2.04846	NA	-0.910749	NA	0.0306036	NA	0.14838	NA
Ga01G0142	NA	NA	NA	NA	NA	NA	NA	NA	NA	NA
Ga01G0143	NA	NA	NA	NA	NA	NA	NA	NA	NA	NA
Ga01G0144	NA	NA	NA	NA	NA	NA	NA	NA	NA	NA
Ga01G0145	NA	NA	NA	NA	NA	NA	NA	NA	NA	NA
Ga01G0146	NA	NA	NA	NA	NA	NA	NA	NA	NA	NA
Ga01G0147	NA	NA	NA	NA	NA	NA	NA	NA	NA	NA
Ga01G0148	-0.209795	NA	-0.230069	NA	-0.910749	NA	0.0306036	NA	0.14838	NA
Ga01G0149	NA	NA	NA	NA	NA	NA	NA	NA	NA	NA
Ga01G0150	NA	NA	NA	NA	NA	NA	NA	NA	NA	NA
Ga01G0151	NA	NA	NA	NA	NA	NA	NA	NA	NA	NA
Ga01G0152	NA	NA	NA	NA	NA	NA	NA	NA	NA	NA
Ga01G0153	NA	NA	NA	NA	NA	NA	NA	NA	NA	NA
Ga01G0154	NA	NA	NA	NA	NA	NA	NA	NA	NA	NA
Ga01G0155	NA	NA	NA	NA	NA	NA	NA	NA	NA	NA
Ga01G0156	-0.209795	NA	-0.230069	NA	3.47865	NA	0.0306036	NA	0.14838	NA
Ga01G0157	-0.311426	0.662363	0.244371	0.784427	0.24567	0.650943	0.268769	0.586981	-0.24412	0.505781
Ga01G0158	0.12509	0.919981	0.600774	0.45386	0.0921377	0.92077	0.253017	0.714213	0.577733	0.149539
Ga01G0159	-0.277302	0.786502	-0.172628	0.90459	0.0614792	0.948495	0.452147	0.449254	0.0319639	0.960682
Ga01G0160	-0.374889	0.346276	-0.0176099	0.986742	-0.228691	0.48778	-0.193639	0.550593	-0.0733258	0.797151
Ga01G0161	-0.270243	0.371236	0.297544	0.293318	0.112901	0.690547	-0.0556949	0.870265	-0.045423	0.835633
Ga01G0162	-0.0401522	0.972338	-0.126092	0.919427	-0.351037	0.490704	-0.0484241	0.952703	-0.29279	0.425622
Ga01G0163	-0.209795	NA	0.731687	NA	0.051006	NA	0.0306036	NA	0.14838	NA
Ga01G0164	-0.181308	0.830883	-0.28779	0.734924	-0.20538	0.717697	0.0697202	0.925034	0.0107112	0.982756
Ga01G0165	-0.129174	0.899292	0.427939	0.577808	-0.729179	0.0647641	-0.383698	0.436188	-0.656373	0.0479325
Ga01G0166	0.23184	0.597877	-0.0103477	0.991454	-0.0222	0.965009	0.0545153	0.902413	0.225175	0.296352
Ga01G0167	-0.204576	0.762879	-0.31158	0.628706	-0.108399	0.849983	-0.456926	0.177831	-1.06684	6.62352e-06
Ga01G0168	-0.233965	0.677108	0.0675201	0.945763	-0.200306	0.62744	-0.31034	0.349345	-0.339056	0.178191
Ga01G0169	-0.0594335	0.906938	-0.275393	0.406376	-0.137851	0.634582	-0.0895597	0.776964	0.134087	0.496396
Ga01G0170	-1.1716	NA	0.600758	NA	-3.23158	0.616978	1.73808	NA	-0.813406	NA
Ga01G0171	-0.907424	0.806992	0.268993	0.969037	-0.0214205	0.996386	1.98175	0.269335	-0.300465	0.878133
Ga01G0172	-0.0641972	0.943838	-0.271838	0.709582	-0.371654	0.346367	-0.304623	0.450506	-0.711229	0.00549638
Ga01G0173	-0.209799	NA	0.7317	NA	-2.66582	NA	-0.931169	NA	0.148383	NA
Ga01G0174	0.271769	0.471747	0.20507	0.66533	-0.0430697	0.922419	0.300924	0.197244	0.293396	0.122476
Ga01G0175	-0.101556	0.84321	-0.319121	0.373794	0.170822	0.585828	0.0594049	0.886508	0.106227	0.651638
Ga01G0176	-0.295219	0.895777	0.996657	0.548599	0.440353	0.773866	1.06683	0.272344	2.12101	0.00211999
Ga01G0177	0.41282	0.558572	-0.0720304	0.960481	-0.573946	0.164711	-0.0575071	0.942329	-0.186604	0.650133
Ga01G0178	0.149739	0.930949	-0.0368078	0.988297	-0.632447	0.435213	-1.40925	0.00926716	-0.07552	0.926077
Ga01G0179	-0.202622	0.803307	-0.436312	0.511684	-0.197916	0.737454	0.00546906	0.9977	-0.0815942	0.856442
Ga01G0180	0.265631	0.864104	0.327953	0.860281	0.318105	0.778019	0.845624	0.227437	1.15922	0.0328367
Ga01G0181	4.30618	NA	-0.668658	0.939923	2.11085	0.633775	-5.82107	0.0232374	3.78409	0.141859
Ga01G0182	-1.83993	NA	1.67774	0.792637	-3.18079	0.224739	2.46511	0.37661	3.34732	0.192889
Ga01G0183	NA	NA	NA	NA	NA	NA	NA	NA	NA	NA
Ga01G0184	-2.12915	0.661609	-0.301372	0.976502	-0.86572	0.827543	0.887513	0.816223	-1.00434	0.687197
Ga01G0185	-0.00865409	0.991504	0.398499	0.388142	0.616719	0.0129805	0.253159	0.462852	0.345218	0.157702
Ga01G0186	0.0573217	0.944456	-0.277098	0.640628	-0.274843	0.461445	-0.253044	0.501271	-0.392943	0.120275
Ga01G0187	0.268198	0.548521	-0.389108	0.324999	0.00957279	0.989061	0.0518692	0.912698	0.228691	0.313852
Ga01G0188	-0.209795	NA	-0.230069	NA	0.051006	NA	-0.934498	NA	0.14838	NA
Ga01G0189	-0.209795	NA	-0.230069	NA	0.051006	NA	0.0306036	NA	0.14838	NA
Ga01G0190	2.46883	NA	-2.32259	NA	-3.95799	NA	0.0306036	NA	0.14838	NA
Ga01G0191	-5.23723	NA	-0.230077	NA	-6.03653	0.313302	0.603686	NA	-4.08358	0.402047
Ga01G0192	0.309006	0.68894	-0.222688	0.829946	-0.41153	0.406775	0.341492	0.486817	0.699116	0.0276808
Ga01G0193	NA	NA	NA	NA	NA	NA	NA	NA	NA	NA
Ga01G0194	NA	NA	NA	NA	NA	NA	NA	NA	NA	NA
Ga01G0195	-0.203971	0.814114	0.101759	0.938377	0.285573	0.608238	-0.0191068	0.985425	-0.0846185	0.857053
Ga01G0196	0.438898	0.569337	0.106736	0.940111	0.724177	0.0841132	0.33568	0.537313	1.19453	0.000173138
Ga01G0197	0.229098	0.82053	-0.175755	0.894825	0.00104852	0.999048	-0.133782	0.87157	-0.795724	0.0283264
Ga01G0198	0.338678	0.844968	-0.55171	0.765485	0.448879	0.713602	0.709804	0.445889	0.389908	0.608391
Ga01G0199	-0.571469	NA	-0.976016	NA	0.363981	0.941498	0.401633	NA	-1.7673	NA
Ga01G0200	-0.209795	NA	-0.230069	NA	0.051006	NA	0.0306036	NA	0.14838	NA
Ga01G0201	0.112148	0.955247	0.559572	0.729182	0.854927	0.305142	-0.350465	0.746403	1.51438	0.00580326
Ga01G0202	0.00483921	0.998856	1.003	0.549281	1.12079	0.298811	-0.500051	0.708252	1.44908	0.0517902
Ga01G0203	-0.213094	0.955324	1.75921	0.445052	1.69733	0.33003	-0.938177	0.589919	2.64835	0.0181971
Ga01G0204	0.286777	0.728895	-0.0605195	0.971619	0.163094	0.825818	0.160214	0.819626	0.760628	0.0221579
Ga01G0205	0.154589	0.853833	-0.604112	0.245967	0.2034	0.712207	0.310025	0.483674	0.91105	0.000734772
Ga01G0206	0.03581	0.972338	-0.182458	0.841744	-0.0619884	0.928913	0.233655	0.629985	0.714872	0.00934802
Ga01G0207	0.0868445	0.946561	0.354209	0.742841	0.0806715	0.929778	-0.0428053	0.966595	-0.0856861	0.876548
Ga01G0208	-0.104766	0.974585	-0.16732	0.967852	-0.894432	0.537556	0.0475451	0.986486	-0.789003	0.447815
Ga01G0209	-0.184936	0.888032	0.164685	0.920485	-0.337321	0.665275	-0.784362	0.142064	-0.594164	0.190916
Ga01G0210	NA	NA	NA	NA	NA	NA	NA	NA	NA	NA
Ga01G0211	-0.819252	0.619496	0.168728	0.959465	1.61775	0.0468739	1.11876	0.207959	1.66287	0.0142095
Ga01G0212	1.43475	NA	0.731715	NA	2.11912	NA	-1.85111	NA	0.843416	NA
Ga01G0213	0.291146	0.835411	-0.321576	0.839466	-0.0569629	0.965026	-0.32381	0.753034	-1.12085	0.0273009
Ga01G0214	-0.16819	0.734676	0.233466	0.640657	0.04844	0.919925	0.238562	0.407077	0.0888415	0.741579
Ga01G0215	-0.490987	NA	-1.77471	NA	-2.46279	0.445946	-1.10179	NA	-1.32414	0.582102
Ga01G0216	-0.425537	0.645085	0.258467	0.840486	0.0314217	0.977764	-0.0614519	0.952644	-0.133628	0.808223
Ga01G0217	0.0325458	0.978333	0.708191	0.194422	1.20214	4.94345e-05	0.621372	0.0847698	1.53223	1.66962e-08
Ga01G0218	-0.85003	NA	1.19051	NA	-0.317646	0.933116	-0.0611155	NA	-0.653998	0.762828
Ga01G0219	0.1706	0.876185	0.214048	0.867076	0.82119	0.0613048	0.520133	0.305202	1.15788	0.00084169
Ga01G0220	-0.63626	0.288008	-0.237776	0.8003	0.00918548	0.994942	-0.17984	0.77979	-1.0934	0.000207051
Ga01G0221	-0.0927075	0.847202	-0.303315	0.359617	0.11464	0.724366	-0.121111	0.68981	-0.193275	0.310557
Ga01G0222	-0.423848	0.391598	-0.195433	0.787572	-0.042517	0.944935	-0.259031	0.509531	-0.615594	0.00975564
Ga01G0223	0.0714415	0.942055	0.436731	0.495264	0.281513	0.572562	0.0395843	0.957834	0.390271	0.214818
Ga01G0224	-0.198803	0.66737	-0.295771	0.48241	-0.13283	0.722623	-0.191065	0.536235	-0.393788	0.0439572
Ga01G0225	0.159223	0.879535	0.185235	0.875815	-0.376307	0.495961	0.248304	0.675337	-0.0527634	0.921596
Ga01G0226	0.192313	0.713287	-8.12388e-05	0.999955	0.0469743	0.927632	-0.130364	0.753344	-0.00789131	0.982035
Ga01G0227	0.200676	0.724897	-0.0159356	0.988697	-0.0924699	0.857708	0.177912	0.659861	0.664308	0.00245783
Ga01G0228	0.161694	0.757272	-0.346735	0.399456	-0.195151	0.57197	-0.0597045	0.901527	-0.0226055	0.946645
Ga01G0229	0.187993	0.884827	0.805587	0.342443	1.54997	0.000234366	1.1138	0.0126192	1.34678	0.000571136
Ga01G0230	1.03408	NA	0.782047	NA	-0.381535	0.918966	0.542526	NA	-0.35347	0.889968
Ga01G0231	0.11944	0.915437	0.0424511	0.984012	-0.118225	0.882847	-0.624526	0.148075	-0.428054	0.274514
Ga01G0232	0.169101	0.958639	-0.0653255	0.988745	-1.03403	0.501754	-2.09378	0.0502608	-0.486164	0.689814
Ga01G0233	0.100721	0.89685	0.0565926	0.960661	0.0826123	0.885452	0.0703968	0.902768	-0.0387461	0.920549
Ga01G0234	0.525275	0.618733	-0.196669	0.911175	0.0202767	0.990314	0.0164559	0.992808	0.0881052	0.901281
Ga01G0235	-0.213988	0.95278	0.00293585	0.999481	0.756609	0.756733	-0.05118	0.987712	-1.20747	0.324906
Ga01G0236	1.02655	0.672493	1.53691	0.470147	0.885659	0.621871	0.680923	0.702104	-0.289467	0.84133
Ga01G0237	0.121402	0.805349	0.0992479	0.880353	0.322782	0.191755	0.15055	0.635166	0.229174	0.260381
Ga01G0238	-0.247889	0.586021	0.208458	0.700534	0.196244	0.561118	0.199895	0.51931	0.237628	0.284486
Ga01G0239	0.137621	0.88962	0.231795	0.821645	0.0554679	0.945497	-0.0950942	0.89786	0.492781	0.146947
Ga01G0240	-0.104902	0.895887	0.157859	0.851281	-0.219473	0.623856	0.0866257	0.884439	-0.798054	0.000969917
Ga01G0241	0.693723	0.344906	-0.182641	0.895418	-0.577386	0.283279	-1.04923	0.00788992	0.118365	0.828114
Ga01G0242	0.524788	0.408253	-0.41061	0.577808	-0.175479	0.787473	-0.762278	0.0289054	-0.5544	0.0916299
Ga01G0243	-0.376852	0.786502	-0.12359	0.959107	0.214162	0.852304	0.303793	0.768031	-0.212859	0.767308
Ga01G0244	-0.257276	0.630323	0.0872927	0.924347	-0.386874	0.222907	-0.068791	0.898108	0.237195	0.377883
Ga01G0245	0.0427805	0.974003	-0.184406	0.89057	-0.093159	0.917155	0.607289	0.229597	-0.486334	0.230032
Ga01G0246	-0.120056	0.833458	0.0483238	0.960247	0.730615	0.000262406	0.339654	0.189114	0.721023	8.71443e-05
Ga01G0247	0.875155	0.362314	0.140146	0.946756	-0.245305	0.813093	0.400978	0.629037	0.862774	0.0851225
Ga01G0248	2.30439	NA	-0.230077	NA	-0.910782	NA	2.64062	NA	1.95923	NA
Ga01G0249	0.69793	0.530336	0.352354	0.838142	-0.501517	0.564653	-0.305024	0.766671	-0.0300817	0.972665
Ga01G0250	0.370214	0.653762	0.369471	0.709582	0.201762	0.779758	-0.0464872	0.961229	0.578409	0.121814
Ga01G0251	0.000857753	0.99956	-0.129801	0.933329	-0.510608	0.364411	-0.381401	0.521371	-0.351312	0.42467
Ga01G0252	0.801294	0.575377	1.04155	0.414415	-0.198391	0.886043	0.66275	0.482159	-0.0264836	0.978465
Ga01G0253	-0.209803	NA	0.166224	NA	-2.41488	0.377768	-1.3664	NA	-0.94282	0.680508
Ga01G0254	-0.353901	0.404369	-0.0407701	0.967664	-0.0832803	0.860178	0.0112776	0.986797	-0.380538	0.0775939
Ga01G0255	-0.209799	NA	-0.230074	NA	-2.75621	NA	-0.931172	NA	2.80777	NA
Ga01G0256	0.751972	NA	-2.32694	NA	-1.93128	NA	0.0306041	NA	0.148383	NA
Ga01G0257	-0.230141	0.597399	0.199269	0.696955	-0.0104601	0.98579	-0.0879772	0.823422	-0.115349	0.636914
Ga01G0258	-0.393768	0.410517	0.19687	0.776343	-0.209963	0.608247	-0.00471762	0.997138	0.213175	0.449419
Ga01G0259	0.87629	NA	1.93899	0.689712	-4.09575	0.0750245	-0.0222948	0.9977	-0.370688	0.849345
Ga01G0260	0.751964	NA	-0.23007	NA	-2.81013	NA	0.0306037	NA	2.27281	NA
Ga01G0261	0.155746	0.622171	-0.152313	0.670706	0.0143467	0.969106	0.18202	0.349096	-0.0182604	0.933174
Ga01G0262	0.130329	0.920758	0.360939	0.750268	-0.509608	0.396297	-0.442544	0.478061	-1.16314	0.00182056
Ga01G0263	-0.0560735	0.960195	0.212282	0.835329	1.03599	0.00100034	1.28783	1.07186e-05	1.87273	7.93923e-12
Ga01G0264	-0.120936	0.869024	-0.0947598	0.921846	0.0701229	0.902895	0.237995	0.539547	0.439204	0.0811764
Ga01G0265	-0.209795	NA	-0.230069	NA	0.051006	NA	0.0306036	NA	-0.813375	NA
Ga01G0266	-0.0720892	0.971553	-0.0870845	0.975284	-0.165469	0.897777	-0.821723	0.293167	-0.798634	0.181265
Ga01G0267	0.860429	0.312356	0.391783	0.7648	0.73561	0.244707	-0.137603	0.896997	0.01142	0.986819
Ga01G0268	0.0922769	0.946231	0.0389026	0.986271	-0.357631	0.610917	0.124374	0.89696	-0.597569	0.172051
Ga01G0269	0.0195286	0.988846	0.154478	0.9154	0.137471	0.872493	0.215206	0.768708	0.483852	0.24144
Ga01G0270	0.75199	NA	1.34642	NA	-0.874552	0.896691	0.992398	NA	-2.60289	NA
Ga01G0271	NA	NA	NA	NA	NA	NA	NA	NA	NA	NA
Ga01G0272	0.0243935	0.97914	0.389224	0.50534	0.26898	0.548693	0.313765	0.423688	-0.344059	0.242101
Ga01G0273	-1.61295	NA	0.00831359	NA	0.671195	0.868216	2.77375	NA	-2.46815	0.347839
Ga01G0274	0.00261149	0.997571	-0.118816	0.899404	-0.0334846	0.958981	0.136492	0.777336	0.865663	0.000167882
Ga01G0275	0.284692	NA	0.973426	0.841017	0.0891936	0.984324	1.67713	0.490431	-0.25052	0.91803
Ga01G0276	1.32323	0.595131	-1.24801	0.700456	0.127103	0.966443	-0.295796	0.935558	-0.875291	0.557544
Ga01G0277	-0.623002	0.787202	0.620012	0.827617	1.50295	0.237069	-0.764848	0.59656	1.13761	0.223968
Ga01G0278	0.570755	0.435032	0.29593	0.778402	-0.46877	0.383076	-0.255541	0.686881	0.263544	0.550941
Ga01G0279	0.0908233	0.863684	-0.139107	0.800803	0.0688262	0.863235	0.183127	0.5202	0.480511	0.00616222
Ga01G0280	0.0165696	0.983113	-0.0459748	0.965527	0.0769148	0.880472	0.0853729	0.863868	-0.441321	0.0490535
Ga01G0281	-0.384659	0.472455	-0.735286	0.0551836	-0.359665	0.33158	-0.781843	0.00351806	-0.708168	0.00340777
Ga01G0282	-0.293799	0.706025	-0.231484	0.808975	-0.0587701	0.94076	0.056962	0.944202	-0.343952	0.33858
Ga01G0283	-0.212005	0.826869	-0.517408	0.483499	-0.486278	0.333029	-0.194992	0.777307	-0.606446	0.0904776
Ga01G0284	0.27972	0.735924	-0.218127	0.835653	-0.288328	0.62239	-0.651227	0.109186	-0.685344	0.0370769
Ga01G0285	0.309764	0.706025	-0.692208	0.225897	-0.102874	0.89748	-0.32773	0.568829	-0.424921	0.244229
Ga01G0286	-0.144598	0.79765	-0.250969	0.627894	-0.166404	0.665366	-0.207599	0.542623	-0.457058	0.0288821
Ga01G0287	0.185104	0.741728	-0.182869	0.782924	0.0340985	0.95088	-0.0423403	0.93949	-0.0863981	0.779581
Ga01G0288	-0.266179	0.708201	-0.550256	0.308623	-0.412366	0.326504	-0.524538	0.139414	-0.880934	0.00111552
Ga01G0289	-1.73175	NA	0.466827	NA	2.07585	0.715354	0.424415	NA	2.82888	0.393321
Ga01G0290	0.386215	0.496282	0.218379	0.783889	0.176284	0.733487	0.372484	0.306837	0.421343	0.133146
Ga01G0291	-0.0830006	0.919469	-0.203446	0.784784	-0.178778	0.707481	-0.346348	0.316637	-0.121022	0.721308
Ga01G0292	0.584794	0.451729	0.217987	0.872766	-0.161738	0.847066	-0.677042	0.148503	0.616975	0.110205
Ga01G0293	-0.0956144	0.916291	-0.64822	0.178218	0.00222974	0.997484	-0.130128	0.833854	-0.863965	0.00128325
Ga01G0294	-0.232723	0.685075	0.269342	0.652269	0.1637	0.712106	0.0830507	0.875334	-0.0960766	0.761646
Ga01G0295	-0.415619	0.683212	-0.0567124	0.9811	1.39779	0.000836347	1.03225	0.0265307	0.625018	0.165233
Ga01G0296	0.213265	0.760689	0.294023	0.696864	0.0331866	0.962819	0.0561102	0.931345	0.107771	0.778297
Ga01G0297	0.666495	0.488348	0.284954	0.848851	-0.0608424	0.959061	0.0536136	0.964567	0.677425	0.161632
Ga01G0298	0.287679	0.569337	0.0128619	0.990666	0.0318369	0.955899	0.058996	0.911357	0.265362	0.297814
Ga01G0299	-0.573614	0.839429	0.503415	0.892073	-0.432897	0.846276	-0.881698	0.626109	0.552542	0.682597
Ga01G0300	0.175134	0.70459	-0.166485	0.761601	0.101872	0.795707	-0.262732	0.308154	0.0199643	0.948515
Ga01G0301	0.571422	0.872848	0.0351965	0.994456	-1.23146	0.557676	0.939824	0.654523	-1.00549	0.503404
Ga01G0302	-0.056625	0.979006	-0.805306	0.538121	-0.460704	0.672785	-0.724293	0.475009	-0.167896	0.845286
Ga01G0303	NA	NA	NA	NA	NA	NA	NA	NA	NA	NA
Ga01G0304	0.0644547	NA	-1.52957	NA	3.67914	0.824375	-1.78996	NA	4.29032	NA
Ga01G0305	0.0668986	0.898369	-0.018596	0.985273	-0.0805788	0.826913	0.00159064	0.998277	0.2736	0.12468
Ga01G0306	NA	NA	NA	NA	NA	NA	NA	NA	NA	NA
Ga01G0307	-0.0633723	0.967827	-0.276428	0.834364	-0.240254	0.783476	-0.0567383	0.962664	-0.737554	0.078858
Ga01G0308	0.812682	0.710759	0.459803	0.894002	-0.143462	0.946298	1.08581	0.415482	0.442616	0.691002
Ga01G0309	0.299915	0.638724	0.0684581	0.954823	1.14601	6.17e-06	1.41444	1.7631e-08	0.479352	0.0857099
Ga01G0310	-0.208818	0.784538	0.0686656	0.958271	-0.131336	0.838113	0.222251	0.656014	0.0185615	0.970001
Ga01G0311	NA	NA	NA	NA	NA	NA	NA	NA	NA	NA
Ga01G0312	2.30786	NA	0.24893	NA	0.424423	0.924571	1.88157	NA	2.829	0.284984
Ga01G0313	-0.167552	0.752754	0.179011	0.766296	-0.429515	0.0896276	-0.23476	0.45431	-0.237555	0.309936
Ga01G0314	-0.384268	0.876283	0.666955	0.800363	-0.193634	0.922781	1.23031	0.272238	0.13572	0.918507
Ga01G0315	-0.196654	0.740561	0.080255	0.93141	-0.195652	0.636073	-0.489966	0.0717799	-0.552527	0.0139185
Ga01G0316	-0.563638	0.596089	0.0879521	0.968521	-0.41399	0.612352	-0.13721	0.899206	-0.733729	0.138347
Ga01G0317	-0.209795	NA	-0.230069	NA	1.01276	NA	0.0306036	NA	0.14838	NA
Ga01G0318	-0.193289	0.667031	0.0098179	0.991978	0.0252837	0.958896	0.0214981	0.966212	0.0929872	0.714573
Ga01G0319	0.315759	0.685557	-0.215029	0.834689	0.319083	0.552381	-0.18452	0.769563	-0.379382	0.284486
Ga01G0320	0.0374706	0.979006	0.623736	0.457886	0.897095	0.0509068	1.00417	0.0172089	1.41743	8.46325e-05
Ga01G0321	-0.307176	0.946214	-0.315937	0.959323	0.13777	0.967914	-2.26831	0.262856	-1.32298	0.411746
Ga01G0322	0.107654	0.945956	0.713892	0.48322	1.3476	0.00613719	0.855111	0.12691	1.56219	0.000268162
Ga01G0323	-0.209795	NA	-3.03646	NA	0.051006	NA	-0.856617	NA	0.14838	NA
Ga01G0324	-0.23844	0.447126	-0.202081	0.562149	0.196157	0.39489	-0.0149383	0.971811	0.0881188	0.652287
Ga01G0325	0.159304	0.894246	0.112401	0.944589	0.0466387	0.962354	0.0814378	0.927663	0.567398	0.151779
Ga01G0326	-0.263929	0.636714	-0.0185931	0.987348	-0.146552	0.754002	-0.117784	0.810143	-0.344194	0.172051
Ga01G0327	-0.281779	0.623685	0.229222	0.750268	0.694677	0.00848709	0.444678	0.147001	0.805282	0.000531408
Ga01G0328	-0.40307	0.819406	0.239375	0.924414	0.00718075	0.996751	0.312366	0.809264	0.131423	0.890101
Ga01G0329	2.00519	0.24678	0.00362395	0.999218	-0.542354	0.769563	-0.297002	0.883896	0.507861	0.695288
Ga01G0330	-0.0930118	0.902919	-0.215119	0.757721	-0.132946	0.789785	-0.156316	0.74705	-0.248669	0.381646
Ga01G0331	0.0472271	0.970764	-0.0320627	0.986618	-0.367527	0.541472	-0.416115	0.438309	-0.697195	0.0568495
Ga01G0332	-0.711723	0.58063	-0.756518	0.565544	0.0542413	0.972598	-0.353208	0.741178	0.113912	0.894746
Ga01G0333	-0.153021	0.727135	-0.0758582	0.910819	0.0747375	0.848127	-0.372844	0.0698361	-0.0226816	0.935759
Ga01G0334	0.249204	0.70422	0.149857	0.877014	0.497654	0.153047	0.640541	0.0298054	0.848818	0.000711321
Ga01G0335	1.8833	0.532429	1.96392	0.478395	0.00489301	0.998618	0.460487	0.867803	-0.22649	0.924269
Ga01G0336	-0.170809	0.858229	0.295086	0.756701	-0.455805	0.350305	-0.336817	0.502138	0.330032	0.384107
Ga01G0337	-0.281692	0.762825	-0.162998	0.90415	-0.0992351	0.907042	-0.555161	0.243623	-0.408333	0.316249
Ga01G0338	-0.00825007	0.990914	-0.396301	0.277255	0.0543179	0.909235	0.00667685	0.993838	-0.343304	0.0964468
Ga01G0339	-0.202824	0.938856	0.455839	0.866152	-0.681297	0.664113	-0.196793	0.913146	0.28677	0.810301
Ga01G0340	-0.209795	NA	-0.230069	NA	0.051006	NA	-0.931152	NA	0.14838	NA
Ga01G0341	0.516033	0.575377	0.694155	0.434565	1.44647	0.000395466	1.69949	7.03811e-06	2.22553	4.13821e-10
Ga01G0342	0.179061	0.87162	0.816378	0.233408	1.85524	5.93189e-08	1.86518	2.67129e-08	1.25436	0.000216051
Ga01G0343	1.27479	0.815694	2.68901	0.493171	0.0510082	0.996386	1.50631	0.667205	1.11018	0.714907
Ga01G0344	NA	NA	NA	NA	NA	NA	NA	NA	NA	NA
Ga01G0345	NA	NA	NA	NA	NA	NA	NA	NA	NA	NA
Ga01G0346	0.453095	0.54402	0.343316	0.726102	1.08729	0.00170191	1.09117	0.00100186	0.872298	0.00646203
Ga01G0347	-0.114046	0.941116	0.405193	0.762378	1.05677	0.047791	0.338228	0.668535	0.705008	0.136562
Ga01G0348	-0.0233756	0.984601	0.00309959	0.997991	0.546137	0.279488	0.291339	0.62097	0.802232	0.0198901
Ga01G0349	0.307325	0.864571	0.295952	0.904632	-0.0725654	0.965888	0.0988153	0.950359	0.728139	0.303423
Ga01G0350	0.836359	0.699576	3.79168	0.06017	2.37997	0.0251072	2.91784	0.000103534	4.55512	2.97043e-08
Ga01G0351	1.18877	0.674826	1.14195	0.734715	-1.10251	0.542303	0.399267	0.866926	0.104696	0.951929
Ga01G0352	0.478953	0.391598	0.62588	0.217783	1.09395	5.21751e-05	0.984434	0.000279778	1.19128	2.071e-06
Ga01G0353	0.127798	0.828936	-0.302045	0.523314	-0.164322	0.677848	-0.559898	0.0140473	-0.0137046	0.970564
Ga01G0354	0.0659496	0.961135	0.0548812	0.978789	0.0746233	0.934698	0.135294	0.874881	0.570814	0.151881
Ga01G0355	0.164686	0.925055	-0.113796	0.965548	-1.63807	0.0038618	-0.503805	0.555614	0.0552525	0.95029
Ga01G0356	0.188304	0.743597	0.0544267	0.95741	-0.139726	0.757296	-0.0590462	0.911794	-0.0493934	0.885125
Ga01G0357	-0.0576745	0.937192	0.0161163	0.987758	-0.209104	0.566395	-0.103335	0.818797	-0.141699	0.606898
Ga01G0358	-0.0681275	0.906816	0.0155062	0.98707	-0.18303	0.549731	-0.0630326	0.882596	-0.285809	0.143758
Ga01G0359	0.180669	0.679828	-0.171167	0.744115	0.174965	0.573524	-0.111801	0.757773	-0.113226	0.630388
Ga01G0360	-0.0629726	0.94016	0.0352603	0.978789	0.507224	0.0864244	0.623578	0.0204278	0.130585	0.683241
Ga01G0361	-0.190207	0.6947	-0.357748	0.358973	-0.201497	0.54405	-0.309601	0.230619	-0.383787	0.0560521
Ga01G0362	-0.284413	0.844968	0.170658	0.937323	1.0726	0.100699	0.701996	0.319035	1.66223	0.000711083
Ga01G0363	1.20347	0.389638	0.318539	0.906276	-0.088598	0.96116	0.467779	0.712551	0.825759	0.290999
Ga01G0364	0.0833595	0.955962	0.594811	0.545817	1.79454	7.36017e-06	2.27858	2.9572e-09	2.85763	6.27562e-15
Ga01G0365	-0.209795	NA	1.4975	NA	1.01276	NA	3.85433	NA	0.14838	NA
Ga01G0366	-0.213624	0.895887	1.42464	0.104157	2.62834	6.38067e-08	2.82957	1.75218e-09	2.60758	1.66962e-08
Ga01G0367	-0.209795	NA	-0.230069	NA	1.01276	NA	0.0306036	NA	0.14838	NA
Ga01G0368	0.140278	0.967206	0.921118	0.705881	0.043894	0.988626	-0.575909	0.743096	-0.196736	0.88318
Ga01G0369	-1.47267	0.645085	6.28357	0.0230254	4.39894	0.000917494	3.13501	0.0199503	2.94276	0.0144631
Ga01G0370	-1.74463	0.615958	2.36133	0.449034	5.98262	0.000115608	4.43783	0.00272085	4.7237	0.000535792
Ga01G0371	-0.608427	0.651175	-0.313256	0.875033	0.26963	0.828795	0.240418	0.858224	-0.294988	0.699799
Ga01G0372	-1.47825	NA	3.41195	NA	-0.454543	0.911842	-3.43667	NA	-0.522407	0.839843
Ga01G0373	0.0554662	0.951608	-0.18406	0.82966	-0.233941	0.616297	-0.127865	0.817271	0.300157	0.32249
Ga01G0374	0.75196	NA	-0.230069	NA	1.01276	NA	0.992359	NA	0.14838	NA
Ga01G0375	-0.131659	0.764862	-0.123045	0.818326	0.0422678	0.918857	-0.0563555	0.88393	-0.239297	0.194025
Ga01G0376	NA	NA	NA	NA	NA	NA	NA	NA	NA	NA
Ga01G0377	-0.209795	NA	-0.230069	NA	-2.49557	NA	0.0306036	NA	0.14838	NA
Ga01G0378	NA	NA	NA	NA	NA	NA	NA	NA	NA	NA
Ga01G0379	0.943475	0.751752	2.67405	0.184378	2.58711	0.0605281	1.98752	0.174843	-0.494103	0.75666
Ga01G0380	-0.517493	0.782782	0.254496	0.919427	-0.333483	0.821882	-0.109811	0.950693	0.470696	0.590032
Ga01G0381	0.0758275	0.902919	-0.00498316	0.994862	0.363401	0.160141	0.174155	0.597514	0.483972	0.0118167
Ga01G0382	0.140805	0.859188	0.0342195	0.983383	-0.182698	0.733487	0.115497	0.843808	0.518364	0.0596149
Ga01G0383	NA	NA	NA	NA	NA	NA	NA	NA	NA	NA
Ga01G0384	-0.209795	NA	-0.230069	NA	0.051006	NA	-0.931152	NA	0.14838	NA
Ga01G0385	0.164421	0.951608	1.01007	0.614795	1.23912	0.263793	2.13997	0.00808301	2.83546	8.66933e-05
Ga01G0386	0.334372	0.727976	0.241863	0.853051	0.120299	0.89439	0.362834	0.56395	0.259134	0.601456
Ga01G0387	-0.184313	0.81347	-0.263875	0.746264	-0.0648544	0.924627	-0.546807	0.111514	-0.891964	0.000834599
Ga01G0388	0.358218	0.910237	-0.234234	0.965898	0.595107	0.772594	1.12393	0.486559	2.25618	0.0444758
Ga01G0389	0.638764	0.54334	-0.32449	0.815734	1.33606	0.00383369	1.00073	0.052766	0.774349	0.0959996
Ga01G0390	-0.209795	NA	-0.230069	NA	-3.4238	NA	-0.931152	NA	2.55258	NA
Ga01G0391	-0.209795	NA	-0.230069	NA	-0.910749	NA	0.0306036	NA	0.14838	NA
Ga01G0392	-0.209795	NA	-0.230069	NA	0.051006	NA	-2.45959	NA	1.11014	NA
Ga01G0393	0.131332	0.848665	-0.243885	0.710492	-0.0791845	0.885707	-0.119359	0.809264	-0.338255	0.188253
Ga01G0394	-1.66175	0.646787	-2.02919	0.594909	-2.69913	0.168192	0.854222	0.768373	-0.47775	0.828128
Ga01G0395	-0.209795	NA	3.49478	NA	-2.58094	NA	2.91363	NA	3.11594	NA
Ga01G0396	-1.17155	NA	-0.230069	NA	0.051006	NA	0.0306036	NA	2.93477	NA
Ga01G0397	1.35137	0.657166	1.16796	0.780528	3.13867	0.0688341	4.20242	0.00856552	3.30471	0.0105477
Ga01G0398	3.4784	NA	-2.04057	NA	-1.26444	0.838608	0.0916827	NA	1.11018	NA
Ga01G0399	NA	NA	NA	NA	NA	NA	NA	NA	NA	NA
Ga01G0400	NA	NA	NA	NA	NA	NA	NA	NA	NA	NA
Ga01G0401	1.12371	NA	3.37371	NA	4.34584	0.111423	0.261052	NA	3.63085	0.0571816
Ga01G0402	2.19641	NA	1.63683	NA	-2.47934	0.726583	-2.38002	NA	0.609872	NA
Ga01G0403	-1.6218	0.551576	-0.530195	0.91719	2.82446	0.0880539	0.464348	0.858875	-0.0715598	0.971286
Ga01G0404	0.188505	0.936708	0.57507	0.776504	0.297911	0.84492	0.755355	0.473558	0.771955	0.327915
Ga01G0405	0.0487223	0.974003	-0.272725	0.8308	-0.195512	0.818993	0.00864875	0.996654	-0.0404419	0.951148
Ga01G0406	-0.209795	NA	-0.230069	NA	-2.49557	NA	3.49864	NA	0.14838	NA
Ga01G0407	-0.893215	0.629562	-0.560929	0.828226	-0.231584	0.901031	-0.447845	0.768187	-0.0897555	0.942899
Ga01G0408	-0.209795	NA	-1.94211	NA	0.051006	NA	0.0306036	NA	2.55258	NA
Ga01G0409	0.056867	0.97597	-0.623737	0.601261	-0.500803	0.545435	-0.538795	0.477059	0.129351	0.859691
Ga01G0410	-0.2482	0.886395	-0.605149	0.686957	-0.202163	0.875123	0.0240289	0.990331	-0.245732	0.747485
Ga01G0411	NA	NA	NA	NA	NA	NA	NA	NA	NA	NA
Ga01G0412	0.285648	0.797935	-0.0423446	0.986239	0.476177	0.484611	0.291528	0.702221	0.295379	0.578471
Ga01G0413	1.06255	NA	-0.836881	NA	-1.66466	0.622275	-1.82329	NA	0.859036	0.738015
Ga01G0414	-0.209795	NA	2.08128	NA	0.051006	NA	0.0306036	NA	0.14838	NA
Ga01G0415	0.947892	0.558572	-0.983573	0.568315	-0.645799	0.625601	-1.13854	0.244115	1.57317	0.0333982
Ga01G0416	-0.02761	0.974422	-0.477174	0.245325	-0.043085	0.940841	-0.71915	0.00611248	-0.165369	0.576437
Ga01G0417	-0.209795	NA	-0.230069	NA	0.051006	NA	0.0306036	NA	-0.813375	NA
Ga01G0418	-0.209803	0.982162	-0.230078	0.98707	0.0510081	0.996386	0.0306048	0.997811	0.148386	0.974262
Ga01G0419	0.248166	0.910627	0.583843	0.841727	0.59405	0.764561	0.461946	0.719993	2.30872	0.0200354
Ga01G0420	-0.209795	NA	-0.230069	NA	0.051006	NA	2.31485	NA	2.00567	NA
Ga01G0421	NA	NA	NA	NA	NA	NA	NA	NA	NA	NA
Ga01G0422	0.0568284	0.943502	0.0649637	0.94945	-0.13054	0.785289	0.0473999	0.933366	0.153404	0.607364
Ga01G0423	1.64965	0.560045	1.54733	0.648302	-1.04508	0.667244	0.362724	0.899897	-0.401173	0.824263
Ga01G0424	0.00129451	0.999143	-0.203427	0.879873	-0.095183	0.916578	-0.122968	0.885833	-0.0618234	0.915205
Ga01G0425	-0.274047	0.773757	0.204863	0.873569	-1.24041	0.000491464	0.439205	0.404904	0.590129	0.122712
Ga01G0426	0.416595	0.786502	0.320809	0.882531	-0.158869	0.90729	0.421494	0.688698	-0.0531164	0.956264
Ga01G0427	-2.07503	0.69613	0.731717	0.938377	1.0128	0.841819	3.64719	0.103065	2.4028	0.258421
Ga01G0428	1.30346	0.839341	-0.230078	0.986618	0.0510081	0.996386	-0.93119	0.868024	2.98645	0.217643
Ga01G0429	-1.34786	NA	1.54848	NA	2.4528	0.521429	0.296957	NA	-0.467461	0.880247
Ga01G0430	-1.41333	NA	0.888652	NA	1.64626	0.599357	-0.539684	NA	0.0913499	0.979145
Ga01G0431	2.07683	NA	-0.230077	NA	6.69261	0.194635	5.61619	NA	4.52512	0.299011
Ga01G0432	-0.378584	0.739464	-0.234121	0.886758	0.556264	0.435799	-0.060987	0.959549	0.687429	0.156208
Ga01G0433	0.880929	0.595131	-0.187537	0.951541	-0.906904	0.409335	-0.847932	0.425677	-0.614756	0.46714
Ga01G0434	NA	NA	NA	NA	NA	NA	NA	NA	NA	NA
Ga01G0435	-0.209795	NA	-0.230069	NA	0.051006	NA	0.0306036	NA	0.14838	NA
Ga01G0436	NA	NA	NA	NA	NA	NA	NA	NA	NA	NA
Ga01G0437	NA	NA	NA	NA	NA	NA	NA	NA	NA	NA
Ga01G0438	NA	NA	NA	NA	NA	NA	NA	NA	NA	NA
Ga01G0439	NA	NA	NA	NA	NA	NA	NA	NA	NA	NA
Ga01G0440	NA	NA	NA	NA	NA	NA	NA	NA	NA	NA
Ga01G0441	-0.275546	0.820597	-0.178615	0.912394	-0.0515199	0.962715	-0.537454	0.385902	-0.20738	0.719738
Ga01G0442	1.27256	0.68443	0.275546	0.955752	1.0558	0.556455	-0.146228	0.954566	-0.326698	0.839044
Ga01G0443	0.299957	0.799515	-0.240431	0.883005	-0.0435326	0.973684	-0.337766	0.684232	1.7253	0.00010376
Ga01G0444	0.397307	0.76231	0.237572	0.900932	-1.90724	0.00243398	-1.32449	0.0459965	-0.297008	0.724753
Ga01G0445	0.132647	0.947375	0.105086	0.971307	0.152044	0.91545	0.179487	0.896528	0.950954	0.126915
Ga01G0446	0.336656	0.736874	-0.0325664	0.987348	0.249684	0.756679	-0.00135644	0.999605	0.692453	0.100554
Ga01G0447	-0.0271026	0.990862	-0.199712	0.942113	-0.544684	0.640417	-0.87332	0.326466	0.839901	0.238142
Ga01G0448	0.234397	0.722093	-0.36877	0.538217	0.00633047	0.996386	-0.118264	0.836602	0.169109	0.622402
Ga01G0449	-0.549588	0.344906	-0.32396	0.676268	-0.472659	0.255018	-0.641616	0.0673748	-0.547821	0.0730239
Ga01G0450	0.0880087	0.948344	-0.262736	0.843084	-0.33339	0.648719	-0.423127	0.497899	0.302771	0.549794
Ga01G0451	-0.713727	0.678065	-0.186936	0.953521	-1.28971	0.181278	-1.17861	0.206747	2.24406	0.0011763
Ga01G0452	0.161222	0.812369	-0.244944	0.730823	-0.442704	0.194924	0.0625729	0.916613	-0.16325	0.611374
Ga01G0453	0.554455	0.794891	-0.622793	0.834082	0.382782	0.830262	-0.23235	0.903304	0.499871	0.631239
Ga01G0454	-0.0666632	0.912219	0.0754607	0.917264	-0.258049	0.362567	0.256412	0.33605	-0.0159026	0.959417
Ga01G0455	-0.209795	NA	-0.230069	NA	0.051006	NA	0.0306036	NA	0.14838	NA
Ga01G0456	-0.291396	0.62919	-0.085998	0.936161	-0.176765	0.725223	-0.174349	0.716262	-0.0642807	0.868683
Ga01G0457	0.039517	0.966819	-0.114952	0.90764	-0.285339	0.514149	-0.127851	0.818289	-0.262503	0.39502
Ga01G0458	0.360448	0.503905	0.0576968	0.960185	0.255195	0.545087	0.00942648	0.992018	0.0521139	0.891548
Ga01G0459	0.463184	0.790582	0.458665	0.826985	-0.616453	0.615854	0.30423	0.826348	0.872093	0.220082
Ga01G0460	1.77706	NA	0.441676	NA	1.19261	NA	0.162033	NA	2.81656	NA
Ga01G0461	NA	NA	NA	NA	NA	NA	NA	NA	NA	NA
Ga01G0462	NA	NA	NA	NA	NA	NA	NA	NA	NA	NA
Ga01G0463	NA	NA	NA	NA	NA	NA	NA	NA	NA	NA
Ga01G0464	0.728808	0.572331	0.0156312	0.994683	0.847739	0.305777	0.359573	0.737112	1.00294	0.0872666
Ga01G0465	-0.209795	NA	-0.230069	NA	-2.49557	NA	0.0306036	NA	0.14838	NA
Ga01G0466	NA	NA	NA	NA	NA	NA	NA	NA	NA	NA
Ga01G0467	NA	NA	NA	NA	NA	NA	NA	NA	NA	NA
Ga01G0468	0.335116	0.707458	0.220864	0.855167	0.617588	0.210747	0.513417	0.294891	1.14713	0.000707988
Ga01G0469	-0.0126992	0.997332	0.154375	0.974377	-0.263541	0.917108	0.54129	0.768187	1.18943	0.285653
Ga01G0470	0.0633069	0.97914	0.532494	0.80839	0.413493	0.786593	-0.245492	0.87731	0.812617	0.320092
Ga01G0471	-0.608308	0.785185	-0.129564	0.978789	-0.729328	0.63089	-0.0796761	0.972895	-0.0543675	0.970274
Ga01G0472	-0.218749	0.92686	0.384076	0.885033	0.0486273	0.983041	0.0197561	0.995405	1.37629	0.0656387
Ga01G0473	0.204963	0.915353	-0.177598	0.939923	-0.713549	0.438868	-0.141296	0.922687	-0.6487	0.309824
Ga01G0474	1.54478	NA	0.731693	NA	-0.80733	NA	0.0306038	NA	0.148382	NA
Ga01G0475	-0.048884	0.969051	0.11886	0.931326	-0.137308	0.86017	-0.0216562	0.984819	-0.0354372	0.950063
Ga01G0476	0.627281	0.547351	0.603578	0.577808	-0.532962	0.519955	0.538677	0.425125	-0.588029	0.261668
Ga01G0477	NA	NA	NA	NA	NA	NA	NA	NA	NA	NA
Ga01G0478	NA	NA	NA	NA	NA	NA	NA	NA	NA	NA
Ga01G0479	0.429752	0.850597	-0.225369	0.948558	-0.032471	0.991561	-1.1369	0.300699	-0.544217	0.597949
Ga01G0480	-0.0825559	0.946721	0.453378	0.620737	0.840276	0.0442244	0.859727	0.0312261	1.15344	0.000583918
Ga01G0481	-0.449846	0.513959	0.0400827	0.982353	-0.588482	0.150484	-0.270921	0.613517	-0.882445	0.00374492
Ga01G0482	-0.348184	0.825818	0.397756	0.816627	-0.308388	0.785511	-0.201198	0.87152	-0.659876	0.28458
Ga01G0483	NA	NA	NA	NA	NA	NA	NA	NA	NA	NA
Ga01G0484	0.751982	NA	-0.230075	NA	-0.910775	NA	2.09322	NA	0.148385	NA
Ga01G0485	0.808808	0.369409	0.214383	0.896748	0.477009	0.518117	0.297173	0.726883	0.068486	0.922722
Ga01G0486	5.72681	0.111813	2.18423	0.643443	-0.626007	0.82835	1.56363	0.45431	1.47763	0.491913
Ga01G0487	-0.393077	0.623685	-0.157263	0.905646	0.220308	0.74644	0.240055	0.708161	0.36646	0.356515
Ga01G0488	0.101826	0.922071	0.185313	0.867736	0.763691	0.0353322	0.586135	0.132315	0.814412	0.00806749
Ga01G0489	0.0826172	0.967298	0.2802	0.890656	1.28223	0.0479631	1.20658	0.0568108	1.34355	0.0124412
Ga01G0490	-2.4653	NA	-0.230069	NA	0.051006	NA	0.0306036	NA	0.14838	NA
Ga01G0491	-0.209795	NA	-0.230069	NA	0.051006	NA	-0.931152	NA	0.14838	NA
Ga01G0492	NA	NA	NA	NA	NA	NA	NA	NA	NA	NA
Ga01G0493	-0.209795	NA	-0.230069	NA	0.051006	NA	0.0306036	NA	0.14838	NA
Ga01G0494	-0.245352	NA	-0.230069	NA	-1.90989	NA	-0.931152	NA	1.95193	NA
Ga01G0495	-0.209803	NA	0.367076	NA	-0.797539	NA	-1.32555	NA	1.36749	NA
Ga01G0496	NA	NA	NA	NA	NA	NA	NA	NA	NA	NA
Ga01G0497	-0.209795	NA	-0.230069	NA	1.01276	NA	0.0306036	NA	1.11014	NA
Ga01G0498	NA	NA	NA	NA	NA	NA	NA	NA	NA	NA
Ga01G0499	-0.209795	NA	0.731687	NA	0.051006	NA	0.0306036	NA	0.14838	NA
Ga01G0500	NA	NA	NA	NA	NA	NA	NA	NA	NA	NA
Ga01G0501	NA	NA	NA	NA	NA	NA	NA	NA	NA	NA
Ga01G0502	-3.29557	NA	2.46942	NA	1.02589	NA	-0.931178	NA	0.708613	NA
Ga01G0503	-0.209803	NA	-0.230077	NA	3.98413	NA	-0.931186	NA	-0.783098	NA
Ga01G0504	-2.91631	NA	2.37829	NA	3.6714	NA	0.0306036	NA	2.93477	NA
Ga01G0505	-0.0758117	0.915255	-0.442638	0.259335	-0.0609085	0.906944	-0.671879	0.00331066	-0.518095	0.0156973
Ga01G0506	-0.152908	0.726748	-0.0371297	0.965242	0.411106	0.0441497	0.201061	0.445541	0.330567	0.0668258
Ga01G0507	NA	NA	NA	NA	NA	NA	NA	NA	NA	NA
Ga01G0508	-0.232601	0.910332	-0.132712	0.965548	0.447337	0.719924	0.0714764	0.967583	2.28977	0.000131497
Ga01G0509	-0.0300525	0.982162	0.542706	0.533616	0.860251	0.0615682	0.743793	0.108176	1.87205	4.52478e-08
Ga01G0510	NA	NA	NA	NA	NA	NA	NA	NA	NA	NA
Ga01G0511	0.109721	0.972338	-0.432612	0.893312	4.91833	3.37737e-10	5.32753	8.14868e-12	7.79793	1.5761e-23
Ga01G0512	1.34039	0.267125	1.01199	0.479447	-1.35363	0.0818591	-0.128438	0.933366	0.17345	0.85366
Ga01G0513	0.201169	0.828746	0.0576042	0.972179	-0.372826	0.499495	-0.198257	0.777166	-0.616072	0.074761
Ga01G0514	0.00430761	0.995657	0.0583169	0.949759	0.254297	0.446014	0.148554	0.686881	0.889912	2.21616e-06
Ga01G0515	0.541866	0.792235	-0.45944	0.863533	1.92169	0.044686	-0.107302	0.958609	0.275595	0.806012
Ga01G0516	0.366482	0.817566	-0.536599	0.750268	1.08979	0.219081	0.0218511	0.992437	0.386236	0.621339
Ga01G0517	0.416337	NA	-1.33307	NA	0.63269	0.8449	0.839441	NA	0.682761	0.783244
Ga01G0518	-0.209795	NA	-0.230069	NA	0.051006	NA	0.992359	NA	0.14838	NA
Ga01G0519	NA	NA	NA	NA	NA	NA	NA	NA	NA	NA
Ga01G0520	0.270925	0.884044	0.0896896	0.978593	0.591077	0.587899	-1.14516	0.12814	0.671211	0.346104
Ga01G0521	4.87401	NA	1.67611	NA	0.051008	0.996391	-1.56339	NA	4.05335	NA
Ga01G0522	0.110357	0.942055	-0.087086	0.967038	0.804612	0.166702	0.492537	0.460194	0.377092	0.483036
Ga01G0523	-0.404789	0.780408	-0.457599	0.783329	-0.297938	0.78826	0.3128	0.76147	-0.0108607	0.989344
Ga01G0524	-0.0115766	0.991948	-0.476509	0.486999	-0.0660556	0.930829	-0.283375	0.610324	-0.493147	0.146633
Ga01G0525	-0.388924	0.621037	-0.25221	0.809352	-0.0220214	0.983273	-0.108714	0.887505	-0.574172	0.10077
Ga01G0526	-1.62003	0.628824	-0.436908	0.934621	-0.0853394	0.982579	-1.00674	0.693616	-0.715204	0.667148
Ga01G0527	0.0532168	0.935912	0.033735	0.971914	0.307891	0.251516	0.241764	0.380655	0.0658315	0.808068
Ga01G0528	-0.175691	0.860865	-0.229029	0.833073	-0.369213	0.503544	-0.734194	0.0718104	-0.798023	0.0163412
Ga01G0529	-0.209795	NA	-0.230069	NA	-1.76895	NA	0.992359	NA	1.11014	NA
Ga01G0530	-1.55425	NA	1.75755	NA	0.839111	NA	-3.18415	NA	-0.813403	NA
Ga01G0531	NA	NA	NA	NA	NA	NA	NA	NA	NA	NA
Ga01G0532	-0.756308	0.718175	0.3522	0.918214	-0.490134	0.795041	-0.0251288	0.99413	-0.120782	0.925963
Ga01G0533	1.2148	0.623515	0.84952	0.803028	1.047	0.534493	1.81715	0.173258	0.284298	0.846284
Ga01G0534	0.46448	0.792574	0.505355	0.818343	0.556491	0.619856	1.41426	0.07245	2.25109	0.000219303
Ga01G0535	-0.163653	0.712298	-0.400793	0.194422	-0.0279812	0.949391	-0.0841649	0.827611	-0.270881	0.150552
Ga01G0536	-0.0999577	0.872714	0.272957	0.587269	0.405127	0.127787	0.234604	0.44575	0.623795	0.00154037
Ga01G0537	0.104215	0.882011	-0.0613955	0.952218	0.234383	0.545712	-0.143126	0.758323	-0.37242	0.1291
Ga01G0538	-0.209795	NA	-0.230069	NA	1.01276	NA	0.0306036	NA	0.14838	NA
Ga01G0539	NA	NA	NA	NA	NA	NA	NA	NA	NA	NA
Ga01G0540	-1.64683	0.493529	-1.52149	0.583929	-1.201	0.592748	0.81178	0.707048	0.301993	0.848963
Ga01G0541	-0.333387	0.766979	0.573803	0.592573	-0.392736	0.631783	0.312743	0.691369	0.630133	0.186753
Ga01G0542	-0.231128	0.797935	0.450096	0.586967	-0.252805	0.701718	0.037127	0.968399	-0.179188	0.696148
Ga01G0543	-0.231332	0.923972	0.362672	0.898177	0.112933	0.952141	-0.289482	0.858875	-0.0390747	0.975375
Ga01G0544	0.323962	0.477836	-0.114822	0.88071	0.383134	0.176247	0.289976	0.329296	-0.135516	0.62054
Ga01G0545	-0.551021	0.670537	-0.395111	0.815734	0.116809	0.927514	0.234299	0.845026	-0.459537	0.503141
Ga01G0546	NA	NA	NA	NA	NA	NA	NA	NA	NA	NA
Ga01G0547	0.100015	0.892377	-0.0236614	0.986261	0.00942796	0.991745	0.32781	0.31251	0.432898	0.0734646
Ga01G0548	-0.1259	0.864848	0.71734	0.0592197	0.0367427	0.953563	0.42993	0.164331	0.589182	0.0148197
Ga01G0549	-0.210192	0.659856	-0.0838658	0.914187	-0.141597	0.714519	-0.340828	0.188876	-0.172041	0.484703
Ga01G0550	-0.146745	0.897521	0.124667	0.933866	0.0661069	0.943075	0.222828	0.75209	0.0743266	0.892806
Ga01G0551	0.187529	0.821021	-0.291064	0.732989	-0.273893	0.60728	0.232798	0.661009	-0.0436273	0.927066
Ga01G0552	-0.209795	NA	-0.230069	NA	-0.910749	NA	-0.931152	NA	0.14838	NA
Ga01G0553	1.23326	NA	-1.81252	0.547241	1.22954	0.557569	0.51849	0.848672	-0.81397	0.629683
Ga01G0554	1.43413	0.595522	1.69968	0.601995	2.10064	0.125865	1.22685	0.441364	1.67999	0.121916
Ga01G0555	2.30498	NA	0.731712	NA	3.62057	NA	-0.210337	NA	5.38907	NA
Ga01G0556	-0.865954	0.650077	0.778445	0.723989	3.45463	2.16086e-06	3.38731	7.96096e-06	4.53395	4.43544e-10
Ga01G0557	NA	NA	NA	NA	NA	NA	NA	NA	NA	NA
Ga01G0558	NA	NA	NA	NA	NA	NA	NA	NA	NA	NA
Ga01G0559	0.344232	0.836393	0.551537	0.762811	2.42331	2.54511e-05	2.29083	6.51485e-05	4.1663	8.70388e-15
Ga01G0560	NA	NA	NA	NA	NA	NA	NA	NA	NA	NA
Ga01G0561	0.457844	0.717604	0.47572	0.745045	1.85422	0.000183911	1.61628	0.00152873	2.02835	1.14449e-05
Ga01G0562	1.05195	0.497403	-0.342184	0.900932	-0.396133	0.79207	0.425721	0.754526	1.09582	0.142053
Ga01G0563	NA	NA	NA	NA	NA	NA	NA	NA	NA	NA
Ga01G0564	-0.209803	NA	0.731716	NA	-1.34442	0.826081	4.59672	NA	3.35916	0.343315
Ga01G0565	-0.232974	0.614357	-0.0353423	0.970802	-0.1784	0.608327	-0.198715	0.527002	-0.387456	0.0550428
Ga01G0566	-0.270303	0.820668	-0.162299	0.924347	-0.211096	0.819542	0.00757579	0.9977	-0.377155	0.467797
Ga01G0567	-0.464129	0.735145	-1.41481	0.115491	0.0232729	0.990512	0.534379	0.539547	-0.427252	0.52808
Ga01G0568	NA	NA	NA	NA	NA	NA	NA	NA	NA	NA
Ga01G0569	-0.580211	0.603275	-0.283204	0.865873	1.15658	0.0358101	1.1873	0.0251196	0.69726	0.180415
Ga01G0570	-1.34627	NA	-0.871299	0.888052	1.11024	0.712697	2.24246	0.292051	0.503687	0.822913
Ga01G0571	NA	NA	NA	NA	NA	NA	NA	NA	NA	NA
Ga01G0572	-0.458265	0.346742	0.187566	0.805728	0.485338	0.123155	-0.824651	0.000779341	-0.0150169	0.972174
Ga01G0573	-0.112325	0.977774	-1.97026	0.3512	0.197724	0.936872	-0.101103	0.971997	0.237174	0.877514
Ga01G0574	NA	NA	NA	NA	NA	NA	NA	NA	NA	NA
Ga01G0575	1.08375	0.307537	-0.0018094	0.999438	-0.314253	0.784115	-0.171618	0.893893	-0.571987	0.376908
Ga01G0576	-0.461058	0.592365	-0.0770783	0.965527	-0.460772	0.432127	-0.484755	0.361336	-0.398637	0.356689
Ga01G0577	0.75196	NA	-0.230069	NA	-3.2331	NA	1.23551	NA	4.45197	NA
Ga01G0578	NA	NA	NA	NA	NA	NA	NA	NA	NA	NA
Ga01G0579	-0.193272	0.91263	0.291617	0.884979	1.99776	0.000265869	0.25966	0.823693	1.55254	0.00350162
Ga01G0580	3.45902	NA	3.16541	NA	2.77415	0.756679	3.78154	NA	3.37697	NA
Ga01G0581	-0.00375646	0.99618	-0.00549989	0.994563	-0.0666266	0.881562	0.0741242	0.863325	0.0318657	0.916424
Ga01G0582	1.70509	NA	0.87915	NA	-0.758758	0.772877	-0.448248	NA	2.58708	0.0568051
Ga01G0583	1.52957	NA	1.62366	NA	-0.692437	0.848555	1.36128	NA	-0.405833	0.883354
Ga01G0584	1.43589	NA	-0.230077	NA	-2.00534	0.809558	-5.53325	NA	-1.10801	0.846217
Ga01G0585	-0.369236	0.799515	0.421072	0.804788	0.560006	0.535948	0.507326	0.558213	1.83609	0.00038534
Ga01G0586	-0.211083	0.718255	-0.38596	0.429139	-0.0811906	0.881562	-0.257707	0.483227	-0.447331	0.0643313
Ga01G0587	-0.0615141	0.975852	0.00830084	0.99691	-1.83635	0.000438934	-0.617215	0.43333	0.775778	0.182087
Ga01G0588	0.242178	0.840499	-0.146052	0.934372	-0.415448	0.582355	-1.18616	0.00700186	0.137079	0.82339
Ga01G0589	-0.211074	0.864032	-0.611161	0.511698	-0.405617	0.578793	-1.24971	0.00369798	0.217245	0.699509
Ga01G0590	0.293267	0.477161	-0.141237	0.821484	0.152739	0.67156	0.0220058	0.966937	-0.0812216	0.760812
Ga01G0591	1.05201	0.212141	0.0870627	0.967852	-0.165029	0.872679	0.111292	0.916652	0.800157	0.0847542
Ga01G0592	NA	NA	NA	NA	NA	NA	NA	NA	NA	NA
Ga01G0593	-0.427354	0.472245	0.0464756	0.973955	-0.389756	0.346367	-0.221919	0.649488	-0.404623	0.178353
Ga01G0594	-0.138913	0.76283	-0.133018	0.809396	-0.0696279	0.861955	-0.119525	0.717045	-0.123955	0.584375
Ga01G0595	-0.0248123	0.970122	-0.231771	0.606735	-0.0951607	0.809728	-0.146259	0.660414	-0.357777	0.0593967
Ga01G0596	-0.105759	0.967298	-0.128483	0.969825	0.148596	0.931301	-0.800844	0.456489	0.183602	0.863121
Ga01G0597	-0.0532634	0.9884	0.362088	0.926001	-0.532151	0.798539	-1.9246	0.115902	-1.97543	0.0517992
Ga01G0598	-0.292362	0.901834	-0.633435	0.773769	-1.76488	0.0468103	-1.02887	0.348865	-1.60273	0.0412696
Ga01G0599	0.175064	NA	1.15345	0.833864	-3.38289	0.16813	-4.17598	0.135136	-3.97422	0.0425038
Ga01G0600	NA	NA	NA	NA	NA	NA	NA	NA	NA	NA
Ga01G0601	0.0439135	0.989158	-0.72088	0.800865	0.563105	0.750541	0.403792	0.83905	1.50052	0.110334
Ga01G0602	0.301927	0.820668	0.620244	0.630899	-0.620145	0.41409	-0.85071	0.175506	-0.470962	0.419613
Ga01G0603	NA	NA	NA	NA	NA	NA	NA	NA	NA	NA
Ga01G0604	-0.442102	0.462897	-0.337338	0.641127	-0.184568	0.739742	-0.355446	0.391581	-0.249157	0.466887
Ga01G0605	-0.169035	0.942305	-0.277304	0.915333	-0.76367	0.47953	-0.0151026	0.996654	-0.809832	0.290722
Ga01G0606	-0.762205	0.862232	0.211932	0.978593	-0.949742	0.751904	-1.03368	0.695307	-1.4154	0.419037
Ga01G0607	-0.320635	0.715073	0.159789	0.903923	-0.281888	0.656681	-0.14171	0.860269	-0.286524	0.506182
Ga01G0608	0.930808	0.60834	-0.494322	0.849535	-1.10139	0.376609	-1.01929	0.392966	-0.374874	0.724323
Ga01G0609	-0.855482	0.681007	-0.185547	0.963885	-0.320468	0.870903	-0.481916	0.77551	0.159158	0.904833
Ga01G0610	-0.104862	0.921906	0.747712	0.194998	0.525777	0.256957	0.678348	0.0753834	1.26088	2.74415e-05
Ga01G0611	-0.132575	0.766201	0.0115324	0.988993	-0.19589	0.478476	0.137367	0.648061	-0.00426724	0.987447
Ga01G0612	NA	NA	NA	NA	NA	NA	NA	NA	NA	NA
Ga01G0613	NA	NA	NA	NA	NA	NA	NA	NA	NA	NA
Ga01G0614	-0.209795	NA	-0.230069	NA	0.051006	NA	0.0306036	NA	2.04311	NA
Ga01G0615	-0.0218007	0.979006	-0.0268128	0.984313	0.0844461	0.869363	0.108847	0.815577	0.446804	0.0484944
Ga01G0616	1.56487	NA	-0.946264	NA	3.68102	0.257577	1.0011	NA	2.36603	0.34804
Ga01G0617	0.73829	0.632927	0.971941	0.539905	-0.239151	0.87985	0.425574	0.736932	1.69681	0.00934802
Ga01G0618	NA	NA	NA	NA	NA	NA	NA	NA	NA	NA
Ga01G0619	0.380926	0.763419	0.161248	0.93654	-0.372885	0.675467	-0.398545	0.627365	-0.474577	0.404417
Ga01G0620	-0.279394	0.672493	-0.123671	0.909379	-0.204553	0.700579	-0.162137	0.763152	0.148124	0.685322
Ga01G0621	-0.0459498	0.960079	-0.139835	0.876873	-0.0309403	0.962715	-0.112869	0.83637	-0.487074	0.0595837
Ga01G0622	-0.151706	0.796027	-0.354373	0.442017	-0.178189	0.656681	-0.171322	0.658695	-0.384127	0.0926977
Ga01G0623	-0.141075	0.90266	-0.319944	0.762185	-0.600821	0.239066	0.152463	0.850381	-0.437268	0.289665
Ga01G0624	-0.632975	0.582999	-0.248927	0.893456	-0.485012	0.570011	-0.32184	0.731606	-0.138888	0.850451
Ga01G0625	NA	NA	NA	NA	NA	NA	NA	NA	NA	NA
Ga01G0626	0.292442	NA	0.931881	0.822784	-0.797069	0.751863	-2.56804	0.170298	-2.12256	0.148457
Ga01G0627	-0.188441	0.782095	-0.0931925	0.926365	-0.178064	0.717576	-0.113738	0.83581	-0.129429	0.706792
Ga01G0628	-0.0703061	0.906427	0.0973014	0.888037	0.300658	0.26435	0.120294	0.738716	0.15295	0.514602
Ga01G0629	0.292707	0.791823	-0.205832	0.891881	-0.595048	0.327174	-0.478529	0.481716	-0.411277	0.393266
Ga01G0630	0.210294	0.835233	0.126205	0.926001	0.0356182	0.970217	-0.0193243	0.986657	-0.170545	0.723611
Ga01G0631	-0.212065	0.939549	-0.354427	0.910819	0.945993	0.464844	1.26136	0.231491	0.393173	0.714926
Ga01G0632	1.45401	NA	0.237521	NA	-0.367185	0.925993	-0.33208	NA	-1.45431	0.471304
Ga01G0633	0.751977	NA	-2.33065	NA	1.01278	NA	0.0306043	NA	0.148384	NA
Ga01G0634	-0.209801	NA	2.53493	NA	-3.7634	NA	0.0306044	NA	0.148385	NA
Ga01G0635	1.08998	0.558634	-0.156739	0.968521	-0.901652	0.523372	0.267262	0.888752	0.000453439	0.999667
Ga01G0636	0.344	0.386117	-0.188553	0.737959	0.125521	0.750489	0.109811	0.778268	0.592716	0.00165369
Ga01G0637	0.353957	0.758343	0.0104236	0.995418	-0.853453	0.145812	0.109053	0.918387	0.25624	0.663088
Ga01G0638	-0.0543677	0.95419	-0.254112	0.739247	-0.149367	0.788079	-0.294828	0.472916	-0.756919	0.00308489
Ga01G0639	0.417816	0.776915	-0.135446	0.958335	-0.400701	0.737358	-0.583195	0.54102	-0.238943	0.763602
Ga01G0640	-3.24041	NA	0.116697	NA	3.09671	NA	0.992396	NA	3.84622	NA
Ga01G0641	0.751985	NA	-0.230076	NA	1.01279	NA	1.71339	NA	1.11017	NA
Ga01G0642	0.019567	NA	-1.37222	NA	1.85474	0.702316	3.1788	NA	3.76214	0.119164
Ga01G0643	0.05404	0.897899	-0.263992	0.298969	0.0830249	0.759342	-0.275831	0.0874301	0.0310498	0.879638
Ga01G0644	-0.303454	0.498052	0.183088	0.762811	-0.260743	0.422927	-0.0262633	0.962047	0.2559	0.273731
Ga01G0645	1.71078	NA	1.40194	NA	3.42497	NA	0.0306047	NA	-2.81419	NA
Ga01G0646	NA	NA	NA	NA	NA	NA	NA	NA	NA	NA
Ga01G0647	NA	NA	NA	NA	NA	NA	NA	NA	NA	NA
Ga01G0648	0.366596	0.725792	-0.166225	0.920485	0.490172	0.488008	-0.339936	0.647118	-0.107822	0.867176
Ga01G0649	2.67689	0.263121	1.7513	0.434565	-0.653514	0.756679	-0.286828	0.915246	-2.01161	0.0872666
Ga01G0650	-0.298265	0.913884	0.992879	0.628289	0.183772	0.927632	-1.26654	0.283755	-0.596028	0.609379
Ga01G0651	-0.221837	0.941203	-0.34976	0.917444	-0.710049	0.659497	0.686339	0.649788	-1.50501	0.0961535
Ga01G0652	0.162896	0.875645	0.375556	0.693624	-0.264696	0.688271	0.0767548	0.927647	0.0218457	0.97154
Ga01G0653	-0.0357703	0.967298	-0.0145051	0.990302	0.119588	0.817326	0.0901683	0.867018	0.298348	0.266361
Ga01G0654	-0.367206	0.712911	-0.230152	0.868435	-0.709483	0.179457	-0.508432	0.419144	-0.682326	0.105263
Ga01G0655	-0.34988	0.906652	-0.643497	0.828521	-0.136736	0.950251	0.772118	0.642464	-0.759329	0.47744
Ga01G0656	0.422392	0.894828	-0.275846	0.948529	-1.10272	0.458051	-0.280852	0.90316	0.498532	0.702594
Ga01G0657	-0.862658	0.735892	-0.579301	0.840315	-0.8715	0.564597	-0.676107	0.675519	-0.993452	0.329139
Ga01G0658	0.231068	0.874785	-0.0347105	0.988697	-0.288227	0.767631	-0.062666	0.96142	-0.0894322	0.904287
Ga01G0659	-0.194599	0.845727	-0.493534	0.53186	-0.780025	0.0577106	-0.593402	0.193602	-0.341143	0.40281
Ga01G0660	0.782824	0.738038	0.322563	0.929307	-0.352089	0.860142	-0.471325	0.801769	0.220996	0.869932
Ga01G0661	0.100582	0.879188	-0.054208	0.955123	0.250638	0.474513	-0.00190394	0.998436	0.197547	0.447324
Ga01G0662	-0.0431576	0.984193	-0.241023	0.926001	-0.702136	0.556783	-0.345314	0.791077	2.03883	0.00546309
Ga01G0663	-0.213659	0.895023	-0.253572	0.895336	-0.434348	0.672311	-1.07021	0.0812481	-0.0649405	0.939674
Ga01G0664	-0.309035	0.778071	0.0927646	0.962561	0.751897	0.211015	0.79662	0.109876	2.3471	5.06254e-10
Ga01G0665	-0.622349	0.472245	0.138031	0.935158	0.631908	0.277377	0.946775	0.0393993	1.51983	5.22765e-05
Ga01G0666	1.50114	NA	0.232038	0.979496	-1.15584	0.697019	0.73698	0.824837	0.534162	0.830056
Ga01G0667	NA	NA	NA	NA	NA	NA	NA	NA	NA	NA
Ga01G0668	NA	NA	NA	NA	NA	NA	NA	NA	NA	NA
Ga01G0669	0.0201593	0.979006	-0.341383	0.434565	-0.0463	0.92762	-0.113196	0.798272	-0.311061	0.168406
Ga01G0670	NA	NA	NA	NA	NA	NA	NA	NA	NA	NA
Ga01G0671	NA	NA	NA	NA	NA	NA	NA	NA	NA	NA
Ga01G0672	0.799804	0.845712	0.453451	0.950801	0.0510081	0.996386	-2.10673	0.287658	2.23049	0.294818
Ga01G0673	0.375589	0.757299	-0.212676	0.905412	-0.59508	0.418931	0.162132	0.87874	-0.493214	0.367625
Ga01G0674	-0.209795	NA	-0.230069	NA	-2.13865	NA	0.0306036	NA	0.14838	NA
Ga01G0675	NA	NA	NA	NA	NA	NA	NA	NA	NA	NA
Ga01G0676	0.349718	0.828746	-0.661985	0.664826	-0.493513	0.637333	0.178086	0.89224	-1.02699	0.0923159
Ga01G0677	NA	NA	NA	NA	NA	NA	NA	NA	NA	NA
Ga01G0678	NA	NA	NA	NA	NA	NA	NA	NA	NA	NA
Ga01G0679	0.285952	0.797935	0.0165119	0.992863	-0.660178	0.269383	-0.0717245	0.946256	-0.539054	0.251242
Ga01G0680	-0.172893	0.884815	0.670435	0.39118	0.911318	0.038497	2.05776	2.54714e-09	1.77199	2.32781e-07
Ga01G0681	-1.15491	0.52271	-0.366683	0.905069	0.197992	0.919501	0.441621	0.777691	-1.36829	0.0990986
Ga01G0682	-0.166524	0.78567	0.0381055	0.973955	0.0532848	0.923549	-0.284218	0.407127	-0.26844	0.306874
Ga01G0683	0.0665372	0.961919	-0.572267	0.501646	0.0607977	0.950545	-0.612737	0.254078	-0.489653	0.263473
Ga01G0684	-0.209803	NA	3.37357	NA	-2.04655	0.571051	-1.47785	NA	-3.50555	0.0989415
Ga01G0685	-0.097029	0.980018	-0.957808	0.775566	-1.82364	0.195379	-2.23547	0.0598167	-1.83848	0.0967299
Ga01G0686	NA	NA	NA	NA	NA	NA	NA	NA	NA	NA
Ga01G0687	-0.209795	NA	-0.230069	NA	0.051006	NA	0.0306036	NA	0.14838	NA
Ga01G0688	-0.200569	0.830058	0.308021	0.748567	-0.075596	0.924627	-0.0970819	0.90096	-0.32968	0.395883
Ga01G0689	0.266747	0.884258	0.305928	0.880824	-0.505222	0.604849	-0.226926	0.865032	-1.15721	0.0435643
Ga01G0690	-0.371062	0.707398	0.267635	0.824668	-0.331654	0.61667	-0.240665	0.745432	-0.737472	0.0607256
Ga01G0691	3.63674	NA	0.731687	NA	0.051006	NA	0.0306036	NA	2.52006	NA
Ga01G0692	-0.0820268	0.942305	0.112635	0.933866	0.799657	0.0337898	0.379007	0.442189	0.155166	0.730116
Ga01G0693	-0.532449	0.614357	-0.0381846	0.987348	-0.91634	0.107768	0.94256	0.0780362	1.33436	0.00204077
Ga01G0694	-0.234185	0.512948	-0.126976	0.800865	-0.00728552	0.99031	-0.103896	0.740709	-0.139989	0.485319
Ga01G0695	-0.0764202	0.977302	0.773643	0.694017	4.01389	4.49151e-09	4.1302	2.3929e-11	4.04733	3.38327e-11
Ga01G0696	-0.188251	0.909886	0.854272	0.442779	1.25085	0.0397793	0.862202	0.197482	1.54526	0.00183822
Ga01G0697	-2.51212	NA	-1.19187	NA	3.4469	NA	0.0306047	NA	1.26106	NA
Ga01G0698	NA	NA	NA	NA	NA	NA	NA	NA	NA	NA
Ga01G0699	-0.15217	0.886007	-0.11994	0.93005	0.380061	0.497452	0.402378	0.427188	0.700666	0.042338
Ga01G0700	-0.209795	NA	-0.230069	NA	0.051006	NA	0.0306036	NA	0.14838	NA
Ga01G0701	1.10209	0.267125	0.217845	0.916721	0.256675	0.825074	0.860573	0.206862	0.456379	0.486755
Ga01G0702	0.0486967	0.936708	0.0794384	0.90764	0.00773689	0.990364	0.0516186	0.90196	-0.0321258	0.907356
Ga01G0703	-0.216164	0.830058	-0.31128	0.776504	-0.00804242	0.996386	-0.148045	0.846892	0.105181	0.837714
Ga01G0704	-0.230009	0.847174	-0.246561	0.860281	-0.873067	0.0773698	-0.127602	0.893684	-0.511268	0.266989
Ga01G0705	-0.208512	0.785185	-0.413658	0.517903	-0.552149	0.133202	-0.420308	0.278003	-0.0339878	0.942679
Ga01G0706	0.64789	NA	-0.230077	NA	0.994873	NA	5.07015	NA	5.18983	NA
Ga01G0707	0.530538	0.597877	-0.0250927	0.990666	0.953488	0.0712414	0.960885	0.0566341	1.73842	1.47064e-05
Ga01G0708	0.423033	0.717825	1.72758	0.00556524	1.63474	0.00040398	1.71662	0.000148038	1.74103	6.05228e-05
Ga01G0709	0.342874	0.642026	-0.466936	0.501646	-0.768802	0.0368454	-1.38396	2.48649e-06	-0.564088	0.08803
Ga01G0710	0.420011	0.79068	-1.48014	0.176083	0.23366	0.861603	-0.128287	0.929561	0.28359	0.727553
Ga01G0711	-0.145905	0.717839	-0.0467878	0.946893	-0.145716	0.609201	-0.10327	0.737711	-0.213216	0.234045
Ga01G0712	-0.584872	NA	2.02901	NA	3.21875	0.303345	1.43305	NA	5.3787	0.00805751
Ga01G0713	0.46648	0.590999	0.0124998	0.994413	-0.102058	0.913634	-0.489973	0.380522	0.576161	0.159976
Ga01G0714	-0.0251704	0.979408	-0.147726	0.883806	0.246737	0.619848	-0.137801	0.817131	0.0868023	0.83367
Ga01G0715	-0.261026	0.874762	-0.138925	0.953923	0.159629	0.902645	-0.399144	0.690105	-0.456962	0.50014
Ga01G0716	NA	NA	NA	NA	NA	NA	NA	NA	NA	NA
Ga01G0717	-0.449432	NA	1.10037	NA	-1.44108	0.785588	1.02404	NA	-1.53398	0.573036
Ga01G0718	NA	NA	NA	NA	NA	NA	NA	NA	NA	NA
Ga01G0719	-0.446463	0.411035	-0.53603	0.28238	-0.0890787	0.885576	-0.47272	0.159212	-0.294902	0.337626
Ga01G0720	-0.706404	0.384493	-0.343168	0.7715	-0.142541	0.877445	-0.300527	0.674611	-0.782622	0.054407
Ga01G0721	-1.17158	NA	0.731704	NA	0.0510073	NA	-0.931174	NA	-1.76037	NA
Ga01G0722	-0.351707	0.912161	-0.104447	0.985657	-0.647785	0.742811	0.627389	0.732681	-0.224366	0.879638
Ga01G0723	-1.26085	0.471557	0.21912	0.938612	1.51835	0.0990355	2.65982	0.000702848	1.97012	0.00387736
Ga01G0724	0.316713	0.90632	-0.0582748	0.988697	-0.165614	0.93779	0.247348	0.909705	0.155117	0.908029
Ga01G0725	-0.467553	0.552744	0.533746	0.495376	-0.427629	0.445708	0.458065	0.352535	0.597441	0.106353
Ga01G0726	-0.77599	0.35353	0.0761421	0.969733	-0.290324	0.719356	-0.243384	0.76705	-0.0495054	0.942642
Ga01G0727	2.18587	0.295022	0.089902	0.987348	-0.554968	0.82653	0.625644	0.782179	0.44896	0.759313
Ga01G0728	0.462247	0.614357	-0.253343	0.842034	-0.345042	0.626762	0.495614	0.382621	-0.512941	0.238875
Ga01G0729	1.04508	0.367213	-0.00134502	0.99964	-0.302362	0.807223	-0.161063	0.906701	-0.0114689	0.989518
Ga01G0730	0.084475	0.904483	-0.000826629	0.999218	-0.0706096	0.890175	-0.188229	0.62001	-0.0037301	0.99137
Ga01G0731	-0.554134	NA	-0.230078	NA	-3.93751	0.316734	3.20522	NA	-1.05138	NA
Ga01G0732	-0.00859537	0.998865	0.230442	0.971402	0.142404	0.96784	1.15097	0.59602	-0.228679	0.911651
Ga01G0733	-2.00766	NA	-0.230077	NA	-3.75504	0.623667	-4.51894	NA	1.08352	NA
Ga01G0734	-0.109829	0.87012	0.128307	0.873569	0.0169073	0.97986	-0.223174	0.526978	0.573067	0.0084472
Ga01G0735	-1.66926	0.700198	0.24104	0.98188	-1.8715	0.501314	4.08465	0.163094	1.8239	0.409424
Ga01G0736	-1.21835	0.549042	-0.620019	0.833864	-0.988123	0.510236	0.60742	0.719562	-0.319176	0.804754
Ga01G0737	NA	NA	NA	NA	NA	NA	NA	NA	NA	NA
Ga01G0738	0.701602	0.404369	1.16697	0.0959668	0.661389	0.267296	1.17168	0.0082728	1.92823	3.02363e-07
Ga01G0739	NA	NA	NA	NA	NA	NA	NA	NA	NA	NA
Ga01G0740	0.357123	0.848533	0.0240583	0.993208	-0.778506	0.445408	0.10586	0.948391	0.121821	0.901892
Ga01G0741	0.816465	NA	0.731716	NA	1.31083	0.724785	0.843601	NA	1.20787	0.633875
Ga01G0742	-0.200292	0.812522	0.280275	0.758518	-0.219154	0.7188	-0.138552	0.83637	0.280849	0.459768
Ga01G0743	NA	NA	NA	NA	NA	NA	NA	NA	NA	NA
Ga01G0744	0.136535	0.77179	0.0595589	0.936184	-0.062694	0.880523	0.00184012	0.998074	0.311687	0.0956866
Ga01G0745	-0.189146	0.836791	0.319855	0.730436	-0.192643	0.769232	0.151672	0.824427	0.670134	0.0425668
Ga01G0746	0.684434	0.668642	0.764896	0.652219	2.0139	0.00390565	1.10548	0.178052	1.58438	0.0125565
Ga01G0747	0.0452227	0.967635	0.324085	0.708847	0.966142	0.00283632	0.882188	0.00665668	1.61465	4.54256e-09
Ga01G0748	NA	NA	NA	NA	NA	NA	NA	NA	NA	NA
Ga01G0749	1.43669	NA	2.59968	NA	-0.559199	NA	0.0306048	NA	-0.198882	NA
Ga01G0750	0.0167263	0.989938	-0.0456245	0.983383	0.682228	0.148273	0.0754852	0.930243	0.647984	0.0796373
Ga01G0751	0.202158	NA	-1.20297	NA	2.05154	0.545712	1.31174	NA	1.55948	0.571417
Ga01G0752	1.02359	0.188331	-0.0840179	0.968521	0.139269	0.889385	0.699731	0.192619	1.6819	1.70704e-05
Ga01G0753	1.9442	NA	-2.46629	NA	0.225525	0.949799	0.433753	NA	1.84092	0.22008
Ga01G0754	-0.161589	0.924642	0.209595	0.918214	0.521111	0.551664	0.73417	0.299365	1.11802	0.0307654
Ga01G0755	-0.209803	NA	-0.230078	NA	1.0128	0.886849	1.25755	NA	0.700281	NA
Ga01G0756	NA	NA	NA	NA	NA	NA	NA	NA	NA	NA
Ga01G0757	NA	NA	NA	NA	NA	NA	NA	NA	NA	NA
Ga01G0758	NA	NA	NA	NA	NA	NA	NA	NA	NA	NA
Ga01G0759	NA	NA	NA	NA	NA	NA	NA	NA	NA	NA
Ga01G0760	1.92293	NA	0.731687	NA	0.051006	NA	-2.86086	NA	0.14838	NA
Ga01G0761	NA	NA	NA	NA	NA	NA	NA	NA	NA	NA
Ga01G0762	NA	NA	NA	NA	NA	NA	NA	NA	NA	NA
Ga01G0763	-0.0671486	0.973868	1.02813	0.359956	1.06185	0.148165	1.31056	0.0336524	2.46654	1.20454e-06
Ga01G0764	0.116665	0.944441	0.706076	0.53186	1.46728	0.0043022	0.757907	0.233243	1.51328	0.000926421
Ga01G0765	0.460316	0.60834	0.188095	0.899991	0.353373	0.619322	0.422268	0.482601	0.706084	0.0796756
Ga01G0766	0.0108424	0.990588	-0.177876	0.823928	-0.180577	0.703813	-0.128347	0.802043	-0.55917	0.0242915
Ga01G0767	0.304799	0.641751	-0.0459664	0.974416	-0.0860393	0.896988	-0.297093	0.511399	-0.0391955	0.93165
Ga01G0768	-0.107461	0.895777	0.130346	0.890378	-0.0973292	0.868694	-0.0126845	0.988858	-0.0122066	0.977909
Ga01G0769	NA	NA	NA	NA	NA	NA	NA	NA	NA	NA
Ga01G0770	-0.401936	0.760353	-0.239673	0.899404	-0.487881	0.57339	-0.87002	0.176845	-0.755752	0.165668
Ga01G0771	-0.0885277	0.93643	0.557421	0.389806	-0.218093	0.726102	-0.342522	0.486323	-0.294884	0.440841
Ga01G0772	NA	NA	NA	NA	NA	NA	NA	NA	NA	NA
Ga01G0773	-0.908981	0.77693	0.37374	0.940635	1.15901	0.545785	1.4723	0.388084	2.59123	0.0494429
Ga01G0774	1.09151	NA	-2.68247	0.601261	-4.26971	0.0822444	-1.06012	0.704087	-2.62988	0.149856
Ga01G0775	NA	NA	NA	NA	NA	NA	NA	NA	NA	NA
Ga01G0776	-0.2098	NA	-2.43727	NA	4.47787	NA	0.0306044	NA	1.97469	NA
Ga01G0777	0.0111672	0.996683	0.0264601	0.992631	-0.0991508	0.950845	-0.695256	0.46144	0.0641666	0.951198
Ga01G0778	-0.172696	0.829339	-0.742075	0.135297	-0.227607	0.66642	-0.708643	0.0261891	-0.271522	0.424543
Ga01G0779	-0.102279	0.95419	-0.426176	0.774097	0.530117	0.533794	0.309532	0.74705	0.51782	0.380575
Ga01G0780	NA	NA	NA	NA	NA	NA	NA	NA	NA	NA
Ga01G0781	0.679302	0.887048	-0.866226	0.894868	4.9212	0.0442569	2.91853	0.120257	2.20504	0.166802
Ga01G0782	-0.258026	0.760801	0.56848	0.38166	1.25368	5.68967e-05	0.969184	0.00367356	0.469284	0.175675
Ga01G0783	0.055819	0.92554	-0.0924082	0.889797	0.263276	0.318901	0.358863	0.0986723	0.27599	0.150206
Ga01G0784	-0.360479	0.597346	-0.0675126	0.959805	-0.438339	0.296541	-0.215466	0.684996	-0.593448	0.0462421
Ga01G0785	-0.276769	0.593298	-0.0688724	0.94133	-0.342562	0.286544	-0.327453	0.282528	-0.292367	0.238518
Ga01G0786	-0.0875241	0.892522	-0.0140823	0.988697	-0.284631	0.355266	-0.136378	0.723626	-0.193322	0.43118
Ga01G0787	-0.213194	0.7365	-0.127582	0.890378	-0.00246809	0.997061	0.190558	0.677361	-0.491245	0.0495435
Ga01G0788	-0.43957	0.597399	-0.362249	0.723485	-0.839379	0.041244	-0.465712	0.37218	-0.550456	0.151748
Ga01G0789	NA	NA	NA	NA	NA	NA	NA	NA	NA	NA
Ga01G0790	0.751982	NA	0.731707	NA	0.0510075	NA	-1.80474	NA	0.148385	NA
Ga01G0791	-0.841352	0.54333	-0.052331	0.986618	-1.38066	0.0380286	-0.198287	0.890438	-0.535014	0.466755
Ga01G0792	-0.208869	0.903535	-0.458761	0.772156	-0.791311	0.308962	-0.470605	0.613175	-0.472652	0.471736
Ga01G0793	0.268625	0.925834	1.22768	0.52091	1.56712	0.18621	0.938414	0.446674	1.17001	0.198994
Ga01G0794	-0.113087	0.757311	0.0585115	0.914598	0.191107	0.367472	0.151403	0.487996	0.300636	0.032575
Ga01G0795	0.474759	NA	0.600813	0.925831	-1.6462	0.533794	-0.508429	0.886508	-0.549556	0.79554
Ga01G0796	-0.394746	0.781178	-0.254854	0.896646	-0.573684	0.511152	0.0483168	0.974737	-0.76762	0.179626
Ga01G0797	0.687458	0.202911	-0.0183695	0.990142	0.0844892	0.902424	0.263348	0.57932	0.715942	0.0114579
Ga01G0798	0.300044	0.608836	0.0213574	0.987348	0.0927376	0.873332	0.130409	0.801711	0.130126	0.701104
Ga01G0799	-0.209795	NA	-0.230069	NA	0.051006	NA	0.0306036	NA	0.14838	NA
Ga01G0800	0.375125	0.926052	1.8863	0.5659	2.23434	0.139799	2.26799	0.108615	2.71447	0.0176605
Ga01G0801	NA	NA	NA	NA	NA	NA	NA	NA	NA	NA
Ga01G0802	0.176379	0.840265	-0.315498	0.709583	-0.0763062	0.919811	-0.208237	0.726282	-0.22091	0.573199
Ga01G0803	-0.0622382	0.952078	-0.0790482	0.952007	0.336127	0.490878	0.496807	0.195201	0.824222	0.00407101
Ga01G0804	-0.209795	NA	-0.230069	NA	-1.93293	NA	-0.931152	NA	0.14838	NA
Ga01G0805	NA	NA	NA	NA	NA	NA	NA	NA	NA	NA
Ga01G0806	-0.119086	0.798016	0.0793212	0.905256	0.307629	0.184026	0.19513	0.455998	0.433267	0.0102842
Ga01G0807	0.0791074	0.908994	0.481658	0.210553	1.05994	7.80472e-08	1.14168	5.35334e-09	1.37199	2.67314e-13
Ga01G0808	-0.209795	NA	-0.230069	NA	0.051006	NA	0.0306036	NA	2.55258	NA
Ga01G0809	-0.225786	0.846487	-0.177212	0.908546	0.150045	0.871975	-0.431479	0.491323	-0.0997115	0.86852
Ga01G0810	1.38006	0.225407	-0.0285201	0.99208	-1.10285	0.164711	-0.0254937	0.991192	-0.481413	0.501867
Ga01G0811	0.0155763	0.981057	0.323916	0.405803	0.277385	0.308191	0.226603	0.424021	0.21425	0.312212
Ga01G0812	-0.195313	0.857095	0.200892	0.877163	0.164087	0.835166	0.423776	0.429413	0.462922	0.234618
Ga01G0813	-0.956327	0.779252	0.000542692	0.999955	0.828131	0.739906	1.45447	0.448688	-0.977614	0.537988
Ga01G0814	0.196082	NA	0.0905315	NA	0.701549	0.90048	-0.32336	NA	-1.53745	0.624132
Ga01G0815	1.09288	0.567794	-0.0808488	0.986836	0.905205	0.57339	-0.298132	0.882766	1.41239	0.122205
Ga01G0816	-0.209795	NA	-0.230069	NA	0.051006	NA	0.0306036	NA	0.14838	NA
Ga01G0817	-0.209795	NA	-0.230069	NA	0.051006	NA	-0.931152	NA	0.14838	NA
Ga01G0818	-0.957609	0.787265	-0.765828	0.857965	-0.379485	0.901147	-1.21104	0.543653	-2.62159	0.0386105
Ga01G0819	-0.109767	0.857095	-0.373149	0.36852	0.0496919	0.922274	-0.217447	0.511399	-0.126831	0.64111
Ga01G0820	-0.574106	0.764971	-0.238633	0.940787	-0.948431	0.42468	-0.545282	0.685317	1.20667	0.132604
Ga01G0821	NA	NA	NA	NA	NA	NA	NA	NA	NA	NA
Ga01G0822	0.0685955	0.944933	0.12247	0.913851	-0.301273	0.535727	-0.200684	0.7025	0.181922	0.623571
Ga01G0823	-0.209801	NA	-0.230076	NA	0.0510076	NA	0.0306045	NA	0.148385	NA
Ga01G0824	NA	NA	NA	NA	NA	NA	NA	NA	NA	NA
Ga01G0825	NA	NA	NA	NA	NA	NA	NA	NA	NA	NA
Ga01G0826	NA	NA	NA	NA	NA	NA	NA	NA	NA	NA
Ga01G0827	0.0688825	0.935594	-0.447587	0.358973	-0.129978	0.80247	-0.229064	0.587062	-0.536343	0.0322447
Ga01G0828	0.104046	0.911334	0.450808	0.471861	0.0347761	0.963494	0.345921	0.414471	0.771389	0.00558168
Ga01G0829	0.451057	0.665569	0.371355	0.778402	-0.0217528	0.988419	-0.629144	0.316637	-0.665197	0.165375
Ga01G0830	0.182916	0.923845	0.269454	0.899404	-0.284911	0.812605	0.368717	0.72956	0.20632	0.78581
Ga01G0831	0.241014	0.834125	0.359251	0.758518	-0.0953686	0.924205	0.366214	0.585043	-0.490644	0.313684
Ga01G0832	-0.242959	0.86849	0.162735	0.932067	-0.736553	0.279104	-0.120492	0.916952	-0.320524	0.610143
Ga01G0833	NA	NA	NA	NA	NA	NA	NA	NA	NA	NA
Ga01G0834	0.75196	NA	-3.35816	NA	0.051006	NA	0.0306036	NA	0.14838	NA
Ga01G0835	-0.641358	0.605774	-0.56884	0.704209	-0.629907	0.490197	0.262078	0.82598	-0.379807	0.588888
Ga01G0836	NA	NA	NA	NA	NA	NA	NA	NA	NA	NA
Ga01G0837	1.15906	0.717825	0.423943	0.936033	0.11544	0.976132	0.173097	0.961314	1.16302	0.46956
Ga01G0838	-0.209795	NA	-0.230069	NA	0.051006	NA	0.0306036	NA	0.14838	NA
Ga01G0839	-0.245583	0.785262	-0.0553332	0.973927	0.412802	0.429441	0.318665	0.546606	0.0844751	0.863104
Ga01G0840	-0.0141356	0.987086	-0.144775	0.862826	-0.221585	0.604991	-0.29003	0.420326	-0.281655	0.30745
Ga01G0841	0.10196	0.869679	-0.139063	0.835329	-0.0489603	0.92277	-0.125778	0.758323	-0.359249	0.0978378
Ga01G0842	NA	NA	NA	NA	NA	NA	NA	NA	NA	NA
Ga01G0843	NA	NA	NA	NA	NA	NA	NA	NA	NA	NA
Ga01G0844	-0.0606636	0.969227	0.538973	0.619276	1.6925	5.14332e-05	1.36963	0.00205558	0.58602	0.224488
Ga01G0845	-0.585683	0.863684	1.00377	0.785267	1.43524	0.443308	0.578432	0.812131	-0.725909	0.649522
Ga01G0846	0.941929	0.749376	-0.0274777	0.994891	1.39478	0.524922	-0.519652	0.83756	-1.68766	0.217521
Ga01G0847	-0.151332	0.850136	-0.0505135	0.969484	0.106999	0.863692	-0.108664	0.858224	-0.176354	0.621339
Ga01G0848	0.295801	0.860777	-0.0246661	0.99208	-0.467447	0.640316	0.726966	0.367861	0.213219	0.779952
Ga01G0849	0.0630158	NA	-1.32349	NA	-1.05942	0.730608	-1.19294	NA	-0.314725	0.888375
Ga01G0850	0.0115049	0.990494	0.0139458	0.991649	0.21031	0.660991	-0.146853	0.774851	0.259422	0.3991
Ga01G0851	1.73046	0.528341	-0.983676	0.800865	1.48626	0.531721	-2.43158	0.140654	1.79579	0.204554
Ga01G0852	-0.178938	0.827899	0.525798	0.370161	0.69552	0.0393281	0.381578	0.352133	0.771336	0.00596833
Ga01G0853	-0.0901749	0.835764	-0.11131	0.820607	-0.230025	0.302951	-0.12655	0.635402	0.0260917	0.913546
Ga01G0854	0.200305	NA	-0.361169	0.961112	0.549912	0.888345	-0.626443	0.885748	-0.143879	0.954238
Ga01G0855	-0.0221212	0.989565	0.584046	0.613075	-0.153546	0.888964	0.256374	0.781317	0.929145	0.0596669
Ga01G0856	-0.209795	NA	-0.230069	NA	-2.49557	NA	0.0306036	NA	0.14838	NA
Ga01G0857	0.145094	0.808605	-0.158595	0.818234	-0.400945	0.160698	-0.0888266	0.853775	-0.338609	0.144344
Ga01G0858	0.0193545	0.988907	-0.146124	0.915825	-0.0235219	0.983022	0.347026	0.545586	-0.306845	0.481169
Ga01G0859	-0.209795	NA	-0.230069	NA	0.051006	NA	0.0306036	NA	0.14838	NA
Ga01G0860	1.19652	NA	0.591041	NA	-2.75156	0.615032	-2.16401	NA	-3.42597	NA
Ga01G0861	-0.125401	0.884945	0.723239	0.114953	1.06048	7.64252e-05	0.939677	0.000674654	1.41069	1.10384e-08
Ga01G0862	-0.0785453	0.924642	-0.0106877	0.992572	-0.0969623	0.862741	-0.234861	0.567969	0.0060871	0.987612
Ga01G0863	-0.247041	0.726748	-0.196779	0.830374	0.0336177	0.964361	-0.00918592	0.993858	0.0372589	0.934976
Ga01G0864	0.150012	0.93077	0.16061	0.941669	0.188738	0.876571	-0.228339	0.842702	-0.916321	0.0872666
Ga01G0865	-0.298452	0.630464	-0.436753	0.428392	-0.372489	0.35051	-0.348715	0.367862	-0.797722	0.00175489
Ga01G0866	-0.399971	0.686885	-0.230094	0.868217	-0.692655	0.200719	-0.672258	0.205494	-0.919491	0.0187021
Ga01G0867	0.227836	0.834671	-0.511019	0.575955	-0.230916	0.765613	-0.697745	0.15217	-0.505106	0.238899
Ga01G0868	0.938281	0.721606	-0.714333	0.834065	0.804291	0.712697	0.872696	0.661887	-1.59507	0.234618
Ga01G0869	0.114352	0.918926	-0.182253	0.883388	-0.0547806	0.94927	-0.0905159	0.909614	0.258984	0.532792
Ga01G0870	-0.209795	NA	-0.230069	NA	1.01276	NA	3.024	NA	4.62877	NA
Ga01G0871	NA	NA	NA	NA	NA	NA	NA	NA	NA	NA
Ga01G0872	0.402323	0.776915	1.05341	0.301513	2.54625	2.26911e-07	1.77962	0.000889021	1.97502	6.7136e-05
Ga01G0873	0.79529	0.56812	-0.00388903	0.99854	-0.0326362	0.986718	0.107027	0.946149	-0.165019	0.85721
Ga01G0874	0.90623	0.35363	-0.0298346	0.990456	-0.538942	0.517409	0.0600997	0.964104	-0.116745	0.876502
Ga01G0875	0.205145	0.861668	-0.046845	0.984313	-0.182842	0.832518	0.0555878	0.957715	0.403352	0.380307
Ga01G0876	-0.0155741	0.996871	-0.499201	0.877318	1.13275	0.46349	0.161733	0.943759	0.264479	0.840042
Ga01G0877	-0.209795	NA	-0.230069	NA	0.051006	NA	-0.931152	NA	-0.813375	NA
Ga01G0878	-0.347369	0.825266	0.456157	0.781777	1.03977	0.155008	-0.714718	0.394278	-0.0390255	0.968534
Ga01G0879	-0.558558	0.799359	0.965087	0.627291	1.10076	0.359578	0.188453	0.923861	-0.189633	0.874313
Ga01G0880	NA	NA	NA	NA	NA	NA	NA	NA	NA	NA
Ga01G0881	-0.209795	NA	-0.230069	NA	0.051006	NA	-0.931152	NA	0.14838	NA
Ga01G0882	-0.383328	0.857447	-0.701372	0.731095	0.410316	0.7711	0.6648	0.556931	0.382449	0.67677
Ga01G0883	-0.071428	0.894673	0.44015	0.126321	0.259952	0.299591	0.137147	0.643366	0.746799	1.44786e-06
Ga01G0884	-0.00781581	0.99618	0.447361	0.673345	0.261898	0.73755	0.770156	0.103839	0.373583	0.425789
Ga01G0885	0.540678	0.54388	0.148404	0.926655	-0.0825492	0.93374	-0.0505621	0.963059	0.129567	0.824045
Ga01G0886	-0.48111	0.825601	-0.781265	0.717967	-0.601822	0.677434	-0.771793	0.534093	-0.519949	0.601889
Ga01G0887	-1.1716	NA	-0.230078	NA	0.492741	0.944221	2.10303	NA	0.967234	0.816568
Ga01G0888	-1.30587	NA	2.50677	0.702183	-1.77784	0.668088	1.62773	0.765915	3.20901	0.207845
Ga01G0889	0.236652	0.942686	1.38566	0.574659	-0.0934619	0.972795	0.189998	0.934967	1.13616	0.293234
Ga01G0890	-0.0269715	0.994881	1.87064	0.482124	0.0672771	0.984559	0.804701	0.68764	-0.278117	0.860329
Ga01G0891	0.0645112	0.938748	0.202882	0.778727	0.615038	0.0241085	0.405406	0.194401	0.675793	0.0038449
Ga01G0892	-0.96968	0.733904	-0.318811	0.951541	-1.11503	0.545321	-0.0951216	0.976305	0.148702	0.930908
Ga01G0893	-0.690355	NA	-0.44971	NA	1.9566	0.829103	3.70311	NA	3.03963	0.549042
Ga01G0894	0.303417	0.843091	-0.320019	0.860686	0.693832	0.388071	0.551523	0.522752	1.05105	0.0514765
Ga01G0895	NA	NA	NA	NA	NA	NA	NA	NA	NA	NA
Ga01G0896	-0.144394	0.754305	-0.279206	0.461337	-0.0662326	0.871113	-0.0707021	0.858875	-0.340009	0.0632215
Ga01G0897	-0.484528	0.821728	0.308163	0.918214	-1.12687	0.312766	0.19753	0.912139	-0.892761	0.303691
Ga01G0898	0.0694347	0.936708	-0.160563	0.841079	-0.147257	0.761986	-0.0864367	0.879553	-0.45406	0.0708668
Ga01G0899	0.0470614	0.979006	0.472471	0.727826	0.285114	0.763865	0.400424	0.617192	1.17247	0.0120638
Ga01G0900	0.380993	0.820448	-0.395977	0.834089	0.0271873	0.990512	0.495092	0.641014	-0.773968	0.239067
Ga01G0901	0.152327	0.901834	0.00152186	0.999218	0.0881701	0.927632	0.319544	0.635683	0.296196	0.548431
Ga01G0902	-0.015966	0.990914	-0.209903	0.881571	-0.550707	0.367322	-0.0983262	0.918288	-0.0841484	0.89166
Ga01G0903	-0.414603	NA	0.219554	0.959465	-0.0512821	0.985829	-0.0249405	0.996654	-0.182916	0.910511
Ga01G0904	-0.36366	0.554189	-0.215474	0.794316	-0.431991	0.260733	-0.314071	0.447337	-0.668738	0.0119803
Ga01G0905	-0.0158109	0.98424	0.0872648	0.924347	0.382514	0.238947	0.147675	0.736932	0.158205	0.594917
Ga01G0906	-0.209795	NA	0.535748	NA	0.051006	NA	2.49854	NA	2.55258	NA
Ga01G0907	-0.323115	0.834671	0.556994	0.697654	-0.51312	0.563588	0.0269986	0.987712	-0.00363405	0.996243
Ga01G0908	-0.521981	0.363295	-0.307963	0.683404	0.014014	0.988541	-0.428274	0.278138	-0.82775	0.00238705
Ga01G0909	-0.0307189	0.977068	0.233256	0.772604	0.132724	0.825981	0.0789524	0.901846	0.740499	0.00513465
Ga01G0910	-0.0143669	0.991549	0.263745	0.831048	1.84897	1.02377e-07	1.50511	4.33319e-05	1.1962	0.000802214
Ga01G0911	0.163006	0.64052	-0.0928236	0.853128	0.0353697	0.922781	0.184593	0.399872	0.0618115	0.766171
Ga01G0912	-0.256424	0.607938	0.239098	0.676875	-0.118378	0.793068	0.0144068	0.982442	0.154733	0.562564
Ga01G0913	-0.891067	0.684874	-0.557143	0.854307	-0.913642	0.549767	-0.290712	0.887594	-0.881368	0.409903
Ga01G0914	-0.209795	NA	-0.230069	NA	0.051006	NA	0.992359	NA	0.14838	NA
Ga01G0915	-0.223885	0.773264	-0.4522	0.48241	-0.508923	0.204949	-0.50874	0.17409	-0.53095	0.0824293
Ga01G0916	0.581899	0.337953	0.272576	0.765485	0.604573	0.129544	-0.0804387	0.913384	-0.105379	0.813262
Ga01G0917	-0.000420098	0.999628	-0.0364261	0.97215	0.233308	0.489444	0.189038	0.578418	0.255046	0.270297
Ga01G0918	-0.113078	0.851929	-0.360961	0.389806	-0.126156	0.762871	-0.214259	0.517433	-0.63335	0.00131497
Ga01G0919	1.08252	NA	0.256665	0.966917	-2.94151	0.0975075	-1.75986	0.329291	-2.55471	0.0656555
Ga01G0920	-0.315088	0.601643	-0.291512	0.673352	-0.19539	0.687258	-0.250967	0.569871	-0.138529	0.689378
Ga01G0921	-1.34339	0.528932	-0.241838	0.951541	0.277893	0.896821	-0.714033	0.664236	-0.397755	0.743964
Ga01G0922	-0.0912358	0.916848	-0.0572049	0.963834	-0.0464317	0.944937	0.0330734	0.963693	-0.353785	0.228319
Ga01G0923	NA	NA	NA	NA	NA	NA	NA	NA	NA	NA
Ga01G0924	-0.038158	0.970581	-0.193621	0.834689	0.179999	0.75388	-0.105245	0.870439	-0.0537185	0.903824
Ga01G0925	-0.113526	0.90266	0.0389298	0.981179	0.0274513	0.973647	-0.224619	0.667447	-0.687225	0.0185542
Ga01G0926	-0.109763	0.776903	0.00463844	0.994456	-0.284836	0.121035	-0.179878	0.396462	-0.33669	0.0183031
Ga01G0927	4.61574	NA	-0.123611	NA	2.84184	0.509882	1.05358	NA	0.148386	0.975682
Ga01G0928	0.156766	0.856217	0.0171495	0.990603	0.499291	0.220576	0.424621	0.289677	0.910228	0.00111281
Ga01G0929	0.0215435	0.967298	-0.0422478	0.944589	0.0360355	0.917095	0.0896164	0.743096	-0.208887	0.173991
Ga01G0930	-0.206062	0.780534	0.386808	0.543048	0.179928	0.743161	0.387418	0.3129	0.721986	0.0076329
Ga01G0931	-2.35371	NA	1.23076	NA	0.409817	0.944197	2.19457	NA	-0.813408	NA
Ga01G0932	-1.88991	NA	-0.251435	0.974416	-1.80778	0.476125	0.394024	0.912576	-0.437303	0.851453
Ga01G0933	-0.0949072	0.88119	0.0139936	0.989147	-0.233165	0.503088	-0.220308	0.499589	0.181451	0.482742
Ga01G0934	0.911971	0.446302	-0.40513	0.832326	-0.365464	0.753278	0.0589673	0.971172	0.110396	0.901892
Ga01G0935	0.65558	NA	0.495409	NA	-0.417289	0.916187	-1.53736	NA	0.375661	0.888292
Ga01G0936	-0.194953	0.920453	-0.0584428	0.986742	-0.779022	0.407943	-0.638404	0.495231	0.854079	0.204913
Ga01G0937	0.147425	0.869644	-0.648287	0.212734	-0.423537	0.332237	-0.323216	0.482515	-0.272653	0.440663
Ga01G0938	-0.0328361	0.967298	-0.0986045	0.90552	-0.00937654	0.990892	-0.0083353	0.992018	0.362983	0.120311
Ga01G0939	2.45865	NA	0.729491	NA	1.42364	NA	3.56281	NA	1.11017	NA
Ga01G0940	-0.209795	NA	-1.19182	NA	-0.910749	NA	0.992359	NA	0.14838	NA
Ga01G0941	0.699202	0.775015	-0.33893	0.926179	0.303654	0.897777	-0.519397	0.775421	0.88801	0.434842
Ga01G0942	1.64196	0.222228	0.0367274	0.99208	-0.433865	0.771861	0.351181	0.817753	-0.145468	0.89712
Ga01G0943	NA	NA	NA	NA	NA	NA	NA	NA	NA	NA
Ga01G0944	1.11012	0.259591	-0.187352	0.927918	-0.193855	0.870903	0.0040013	0.998604	-0.210732	0.770742
Ga01G0945	-0.215815	0.825097	0.28612	0.785336	1.26214	0.000205472	0.674828	0.109692	0.760985	0.0290241
Ga01G0946	NA	NA	NA	NA	NA	NA	NA	NA	NA	NA
Ga01G0947	NA	NA	NA	NA	NA	NA	NA	NA	NA	NA
Ga01G0948	-0.209804	0.979006	-0.230078	0.986202	-0.910787	0.853173	0.0306048	0.9977	0.148387	0.969534
Ga01G0949	-2.08181	0.604088	-0.58723	0.924623	1.07153	0.799797	-0.842344	0.768187	0.0773343	0.979145
Ga01G0950	-0.596212	0.833829	0.322922	0.936854	1.21246	0.440722	0.484077	0.812621	-0.124483	0.937496
Ga01G0951	0.783569	0.872714	1.27416	0.796207	0.586775	0.874957	0.0411712	0.995867	1.57495	0.440642
Ga01G0952	0.0389521	0.969617	-0.349171	0.620737	-0.386739	0.367257	-0.0771687	0.908397	-0.134917	0.728224
Ga01G0953	-0.236886	0.762299	-0.0616991	0.964537	0.0508566	0.944698	0.232469	0.667015	0.122753	0.764134
Ga01G0954	1.42898	0.712486	-0.297259	0.965898	-1.09443	0.690402	0.285784	0.937703	1.2259	0.522606
Ga01G0955	0.0740114	0.866862	-0.0344942	0.960013	0.114689	0.675467	0.17547	0.42323	0.212399	0.184609
Ga01G0956	-0.207123	0.720741	0.058342	0.954228	0.00770922	0.993763	0.107862	0.826348	-0.126008	0.679429
Ga01G0957	-0.383817	0.637276	-0.426396	0.6168	-0.253431	0.696722	0.338575	0.539547	-0.0467765	0.932757
Ga01G0958	0.51989	0.395425	-0.116338	0.924347	-0.335744	0.510671	-0.356178	0.451658	-0.566946	0.0743696
Ga01G0959	-0.0234637	0.988907	0.316448	0.828126	0.00511667	0.996751	-0.424664	0.570834	-0.832684	0.0737319
Ga01G0960	1.59184	NA	-0.603428	0.905412	-0.301618	0.926288	0.330879	0.915803	-0.0327193	0.987962
Ga01G0961	-0.290266	0.680119	0.27781	0.735236	-0.160004	0.792306	0.271035	0.565372	-0.268492	0.439801
Ga01G0962	0.203619	0.904053	0.147074	0.949938	-0.225925	0.848583	-0.868152	0.204717	-1.05693	0.0520225
Ga01G0963	-0.0551187	0.94016	-0.0211678	0.986261	-0.334191	0.265089	-0.0659073	0.893145	-0.521713	0.0125293
Ga01G0964	-1.1652	0.586021	-0.36071	0.912218	-0.0106052	0.996751	0.34929	0.850636	1.11655	0.248422
Ga01G0965	-1.93959	NA	0.731687	NA	2.19444	NA	0.0306036	NA	0.14838	NA
Ga01G0966	0.0186791	0.991415	0.0488819	0.986202	0.572862	0.455171	0.40101	0.622028	-0.498866	0.371907
Ga01G0967	-0.187711	0.819626	-0.387997	0.577808	-0.251452	0.635997	-0.723771	0.0272808	-0.76634	0.00761639
Ga01G0968	1.00921	0.183269	-0.405259	0.726102	-0.661357	0.259137	-0.553919	0.333275	-0.15488	0.787519
Ga01G0969	-0.187808	0.749611	-0.354139	0.479447	-0.438547	0.141446	-0.583496	0.0210153	-0.667712	0.00240953
Ga01G0970	NA	NA	NA	NA	NA	NA	NA	NA	NA	NA
Ga01G0971	NA	NA	NA	NA	NA	NA	NA	NA	NA	NA
Ga01G0972	-0.209795	NA	-0.230069	NA	0.051006	NA	0.0306036	NA	-1.98271	NA
Ga01G0973	0.571674	0.712785	0.124152	0.966917	1.34835	0.0617366	0.81968	0.379488	1.65757	0.00519271
Ga01G0974	NA	NA	NA	NA	NA	NA	NA	NA	NA	NA
Ga01G0975	-0.285733	0.779548	-0.241742	0.849535	-0.0708648	0.941758	-0.560952	0.28413	-0.591258	0.149198
Ga01G0976	-0.265087	0.808208	-0.375392	0.739153	0.0567182	0.955692	-0.325556	0.635166	-0.813953	0.0404586
Ga01G0977	0.286179	0.570109	-0.115364	0.887992	-0.0249595	0.966818	-0.16841	0.679669	-0.0398076	0.909126
Ga01G0978	0.693819	0.714172	-0.730799	0.746958	-0.650353	0.631733	-0.0428682	0.986429	-0.376186	0.714907
Ga01G0979	-0.0751234	0.908187	0.0626281	0.941912	0.320747	0.27047	-0.115276	0.774851	0.244036	0.292902
Ga01G0980	0.673327	0.565199	-0.0509817	0.986261	0.352613	0.726038	0.132905	0.91999	-0.0682981	0.937587
Ga01G0981	0.364775	0.923845	0.84296	0.831577	-0.418762	0.876985	0.631384	0.818547	-0.978751	0.501867
Ga01G0982	-0.10262	0.92747	-0.338848	0.713053	0.0542542	0.948779	0.0428025	0.96213	0.0195155	0.973173
Ga01G0983	-0.103252	0.886692	0.473626	0.262732	0.073922	0.889724	0.143023	0.744753	0.133797	0.656975
Ga01G0984	-0.0510037	0.966187	-0.139835	0.91317	0.7979	0.0333178	0.632083	0.112576	0.614864	0.0687089
Ga01G0985	0.046726	0.945956	0.12046	0.860686	0.374833	0.148705	0.255541	0.366907	0.800798	1.07612e-05
Ga01G0986	-0.106852	0.864372	0.0384666	0.969825	-0.104332	0.820663	-0.144726	0.709123	0.182086	0.482844
Ga01G0987	0.0875865	0.921876	0.0707383	0.952007	0.443174	0.231553	0.407701	0.257694	-0.142321	0.688983
Ga01G0988	-0.00550959	0.993386	-0.26137	0.499365	-0.0621265	0.877986	-0.228334	0.364016	-0.108918	0.634231
Ga01G0989	-0.247986	0.812426	-0.0683314	0.969825	-0.463688	0.444321	-0.583723	0.259482	-0.766359	0.0450213
Ga01G0990	-0.219325	0.72268	-0.121265	0.895336	-0.060829	0.920701	-0.506541	0.0891607	-0.51923	0.0381561
Ga01G0991	-0.0294237	0.971499	-0.170613	0.805596	-0.345174	0.279971	0.173754	0.674837	-0.518933	0.0198215
Ga01G0992	-0.209795	NA	-0.230069	NA	0.051006	NA	0.0306036	NA	2.96743	NA
Ga01G0993	-0.262435	0.623982	0.129591	0.875033	-0.163898	0.712837	-0.152743	0.722561	0.287951	0.266989
Ga01G0994	1.54197	0.263287	0.319998	0.909077	0.472343	0.743161	0.501929	0.705287	0.68231	0.429762
Ga01G0995	-0.143543	0.892359	0.240608	0.82316	0.325555	0.57071	0.758937	0.0470994	0.925129	0.00417089
Ga01G0996	0.164652	0.875449	0.243649	0.833039	0.930479	0.012783	1.15751	0.000657477	1.1625	0.000268162
Ga01G0997	0.467611	0.920758	-0.327466	0.964537	1.16597	0.656295	0.815265	0.762533	0.641267	0.727583
Ga01G0998	0.532956	0.42625	0.549554	0.427114	-0.132945	0.851314	0.0658383	0.933846	0.089842	0.848672
Ga01G0999	-0.132118	0.843184	-0.298919	0.593287	-0.113643	0.822585	-0.0172928	0.980626	-0.468469	0.0478318
Ga01G1000	1.96411	NA	-0.565328	0.962145	1.94882	0.647189	-0.452417	0.936395	0.661291	0.845404
Ga01G1001	0.365339	0.639481	0.171547	0.887992	-0.178704	0.798439	-0.123274	0.869301	-0.147688	0.742007
Ga01G1002	-0.130285	0.867131	-0.280356	0.687113	-0.189375	0.701586	-0.48125	0.132832	-0.091185	0.804657
Ga01G1003	0.401268	0.802162	-0.933652	0.491527	-0.490326	0.650701	-0.00375401	0.998952	-0.642957	0.364234
Ga01G1004	0.0650274	0.948344	0.214469	0.817393	-0.249399	0.639372	-0.0920679	0.891885	-0.572743	0.0587782
Ga01G1005	0.879048	0.338923	0.238692	0.89057	-0.226551	0.825074	0.349891	0.679669	-0.140232	0.838827
Ga01G1006	NA	NA	NA	NA	NA	NA	NA	NA	NA	NA
Ga01G1007	0.121031	0.830112	0.366537	0.335548	0.151626	0.680106	0.285587	0.283862	0.0931538	0.725918
Ga01G1008	0.0612701	0.909845	-0.181013	0.689737	-0.0153513	0.974809	-0.0313973	0.941601	-0.362115	0.0331131
Ga01G1009	1.64637	0.523998	-0.179622	0.978789	-1.07752	0.611191	0.0574972	0.989216	0.246909	0.893529
Ga01G1010	0.672749	NA	-0.230074	NA	1.01278	NA	0.739124	NA	-0.78059	NA
Ga01G1011	NA	NA	NA	NA	NA	NA	NA	NA	NA	NA
Ga01G1012	NA	NA	NA	NA	NA	NA	NA	NA	NA	NA
Ga01G1013	0.162154	NA	-0.352744	NA	2.42165	0.471965	0.242453	NA	0.148386	0.974805
Ga01G1014	2.10536	NA	0.625132	NA	1.27269	0.796552	2.73726	NA	5.18819	NA
Ga01G1015	NA	NA	NA	NA	NA	NA	NA	NA	NA	NA
Ga01G1016	-2.55003	NA	-2.72101	NA	-0.629769	NA	-0.883071	NA	0.148385	NA
Ga01G1017	NA	NA	NA	NA	NA	NA	NA	NA	NA	NA
Ga01G1018	NA	NA	NA	NA	NA	NA	NA	NA	NA	NA
Ga01G1019	-1.1716	NA	1.63994	NA	-2.82282	NA	3.88591	NA	0.527784	NA
Ga01G1020	0.991981	0.397306	0.584168	0.731762	0.00150336	0.999113	0.191296	0.885534	0.235134	0.772306
Ga01G1021	-0.0236778	0.974326	0.00498177	0.994824	-0.230709	0.462292	-0.0715123	0.870602	0.0777021	0.775759
Ga01G1022	-0.10772	0.943502	0.789518	0.370922	1.60973	0.000191959	1.19161	0.0113797	2.21032	1.81929e-08
Ga01G1023	0.241285	0.774245	0.348107	0.680968	0.525266	0.237016	0.393862	0.39332	0.34901	0.340227
Ga01G1024	NA	NA	NA	NA	NA	NA	NA	NA	NA	NA
Ga01G1025	1.08222	0.536686	0.280484	0.934867	-0.1151	0.955396	-0.232475	0.90053	-0.694345	0.481898
Ga01G1026	0.103292	0.879242	-0.0583752	0.953566	0.242264	0.509427	0.333495	0.260961	0.167334	0.54931
Ga01G1027	0.323255	0.803173	0.713419	0.505728	3.1326	4.45115e-13	2.5886	3.01577e-09	2.0866	1.62899e-06
Ga01G1028	NA	NA	NA	NA	NA	NA	NA	NA	NA	NA
Ga01G1029	0.0378599	0.979006	0.490343	0.615483	2.04469	1.07128e-08	1.52508	5.10401e-05	0.909989	0.018924
Ga01G1030	0.136612	0.923516	0.318398	0.814699	1.4286	0.000982937	1.5177	0.000352491	1.15605	0.00573381
Ga01G1031	2.36165	NA	0.375717	0.961112	4.04138	0.0747678	-0.383716	0.908744	0.526563	0.791574
Ga01G1032	-0.304757	0.704948	-0.20351	0.848829	-0.0108035	0.993763	-0.667169	0.0823138	-0.901376	0.0036211
Ga01G1033	-1.71291	0.383396	-0.912333	0.732806	2.42139	0.0163536	2.47477	0.0139445	1.30112	0.194636
Ga01G1034	0.560299	0.521822	-0.171937	0.91526	0.365683	0.617477	0.207987	0.806655	0.297343	0.566888
Ga01G1035	1.01769	0.272496	0.399805	0.787805	1.60405	0.00114741	1.43285	0.00432364	2.64477	7.74985e-10
Ga01G1036	NA	NA	NA	NA	NA	NA	NA	NA	NA	NA
Ga01G1037	NA	NA	NA	NA	NA	NA	NA	NA	NA	NA
Ga01G1038	NA	NA	NA	NA	NA	NA	NA	NA	NA	NA
Ga01G1039	NA	NA	NA	NA	NA	NA	NA	NA	NA	NA
Ga01G1040	NA	NA	NA	NA	NA	NA	NA	NA	NA	NA
Ga01G1041	NA	NA	NA	NA	NA	NA	NA	NA	NA	NA
Ga01G1042	-0.4631	0.7159	0.317661	0.839466	-0.366948	0.670485	0.378179	0.672428	-0.0144679	0.984958
Ga01G1043	-0.030778	0.946313	-0.102163	0.80485	0.0209352	0.950657	0.0124464	0.974263	0.0632456	0.729201
Ga01G1044	NA	NA	NA	NA	NA	NA	NA	NA	NA	NA
Ga01G1045	-1.18557	0.560836	-0.0976539	0.985657	1.72588	0.156583	1.28033	0.296989	0.972071	0.349413
Ga01G1046	-0.366787	0.449242	-0.0342929	0.978593	-0.359632	0.275174	-0.0315747	0.95916	-0.322486	0.201343
Ga01G1047	-0.398162	0.355642	-0.118633	0.878762	-0.398295	0.164299	-0.299646	0.323938	-0.4479	0.0418612
Ga01G1048	3.08059	NA	-0.230069	NA	0.0510061	NA	2.69267	NA	-4.01257	NA
Ga01G1049	-1.46838	0.562905	-0.391696	0.946206	0.150195	0.960366	-0.0187458	0.9977	4.94383	0.0026635
Ga01G1050	0.0898859	0.969814	0.0263792	0.992863	-0.0555938	0.977174	-0.788324	0.427984	-0.600853	0.481697
Ga01G1051	0.235209	0.847348	0.384718	0.757471	-0.000736765	0.99944	0.0236117	0.986347	1.18266	0.00391828
Ga01G1052	-0.354521	0.797398	1.0943	0.238877	1.45419	0.0107554	0.951101	0.128416	-0.381639	0.553478
Ga01G1053	0.75196	NA	-0.230069	NA	-0.910749	NA	0.992359	NA	0.14838	NA
Ga01G1054	-0.209795	NA	-0.230069	NA	-2.40252	NA	0.0306036	NA	0.14838	NA
Ga01G1055	-1.95867	NA	-0.230077	NA	2.43055	NA	0.0306047	NA	0.25291	NA
Ga01G1056	0.250987	0.863643	0.040569	0.987348	0.121731	0.919712	-0.117712	0.919104	0.0967808	0.896815
Ga01G1057	0.422677	0.71589	0.106148	0.962145	-0.551801	0.459604	0.796805	0.175814	-0.477084	0.370333
Ga01G1058	-0.209795	NA	-0.230069	NA	-2.2854	NA	0.0306036	NA	-0.813375	NA
Ga01G1059	0.919848	0.507268	-0.454146	0.83325	0.985637	0.316191	0.306177	0.825244	-0.358414	0.673307
Ga01G1060	0.211651	0.825601	-0.163952	0.900932	-0.0690756	0.936698	-0.334413	0.555961	-0.58173	0.111
Ga01G1061	-0.125733	0.926019	-0.0944702	0.960185	-0.193654	0.830764	-0.369508	0.608553	-0.663998	0.128119
Ga01G1062	0.948523	0.393137	0.94787	0.403787	-0.014035	0.996131	0.0644361	0.965272	-0.381389	0.584194
Ga01G1063	-0.174186	0.726748	-0.0545812	0.950665	0.235579	0.456203	0.271803	0.324292	0.0595967	0.836616
Ga01G1064	-0.0125377	0.980658	-0.00626572	0.992631	0.161721	0.521648	-0.364336	0.0298054	0.156549	0.375661
Ga01G1065	-1.30084	NA	0.731715	NA	1.19474	NA	0.0306048	NA	2.005	NA
Ga01G1066	-0.219596	0.631403	0.0315993	0.974416	0.284505	0.313302	0.281194	0.287632	-0.0800885	0.766262
Ga01G1067	-0.209795	NA	-1.77406	NA	-3.27945	NA	-0.931152	NA	1.11014	NA
Ga01G1068	-0.209795	NA	0.731687	NA	0.051006	NA	0.992359	NA	0.14838	NA
Ga01G1069	NA	NA	NA	NA	NA	NA	NA	NA	NA	NA
Ga01G1070	0.41953	0.583541	0.383487	0.659406	0.127887	0.868694	0.546571	0.202991	0.0640787	0.901031
Ga01G1071	0.339781	0.712566	0.159272	0.912188	-0.699925	0.146195	-0.342372	0.573959	-0.288894	0.53179
Ga01G1072	-1.0804	0.521791	0.16083	0.963885	0.130501	0.946891	-0.0598308	0.980626	-0.0909722	0.945132
Ga01G1073	0.144987	0.911012	-0.0765336	0.968521	0.738141	0.166558	-0.31816	0.656014	-0.0726103	0.908029
Ga01G1074	NA	NA	NA	NA	NA	NA	NA	NA	NA	NA
Ga01G1075	0.340633	0.66217	-0.320199	0.730297	-0.407639	0.420917	0.16934	0.804646	-0.22706	0.584723
Ga01G1076	0.0840011	0.840499	-0.224	0.486588	-0.106515	0.702622	-0.0280111	0.93949	-0.141272	0.418653
Ga01G1077	-0.233023	0.760626	-0.158045	0.877014	0.255513	0.616784	-0.10296	0.882179	-0.710795	0.0117275
Ga01G1078	-0.688493	0.65122	-0.184636	0.947245	-0.0259314	0.991612	-0.331635	0.801149	-0.123859	0.900863
Ga01G1079	0.0987061	0.888032	0.166482	0.807722	-0.258897	0.470575	0.0203664	0.974737	0.200144	0.449788
Ga01G1080	-0.209272	0.592365	-0.268523	0.456661	-0.104271	0.75897	-0.272592	0.219978	-0.25922	0.151937
Ga01G1081	4.02549	NA	-1.91687	NA	-2.08957	NA	-1.81094	NA	2.0132	NA
Ga01G1082	0.168325	0.729834	-0.0184556	0.986618	-0.131283	0.736604	0.105691	0.790785	0.17956	0.450216
Ga01G1083	0.306027	0.77181	0.0497076	0.983924	0.332604	0.656124	0.607274	0.264808	0.146888	0.80026
Ga01G1084	-0.463981	0.780408	-0.465034	0.811074	-0.355653	0.776173	-0.346437	0.772177	0.347106	0.668482
Ga01G1085	-0.503932	0.646752	0.143037	0.942253	0.403129	0.626794	1.60044	0.000518005	1.20726	0.00757944
Ga01G1086	-0.111952	0.829825	-0.0488141	0.952428	0.119105	0.745012	0.0493527	0.910114	0.303716	0.119424
Ga01G1087	NA	NA	NA	NA	NA	NA	NA	NA	NA	NA
Ga01G1088	-0.250812	0.745618	0.0861043	0.94766	-0.295402	0.569039	-0.702255	0.0417236	-0.541478	0.0850886
Ga01G1089	0.0286432	0.968957	-0.111137	0.882067	-0.263754	0.409813	-0.0167815	0.978719	-0.0788521	0.785771
Ga01G1090	0.487016	0.446302	0.166036	0.883005	-0.0617415	0.935791	-0.109993	0.874575	0.271349	0.467133
Ga01G1091	-0.904333	0.793946	-1.03881	0.772604	-1.40325	0.4724	0.858482	0.720109	-1.16471	0.424174
Ga01G1092	0.289294	0.597877	-0.288784	0.627819	-0.000658321	0.999075	-0.046845	0.936569	-0.0892149	0.791112
Ga01G1093	-0.264438	0.650306	-0.00688216	0.994563	-0.106653	0.845511	-0.189519	0.6671	0.108326	0.750913
Ga01G1094	NA	NA	NA	NA	NA	NA	NA	NA	NA	NA
Ga01G1095	-0.0836054	0.885328	0.0256114	0.980722	-0.195803	0.524801	0.229225	0.404468	-0.164516	0.465146
Ga01G1096	-1.63118	0.622305	-0.0618541	0.99208	-0.00748632	0.99802	-1.22749	0.573324	-0.161644	0.936915
Ga01G1097	0.121604	0.901128	-0.00540934	0.996692	-0.00185904	0.99802	-0.49807	0.217509	-0.318395	0.374487
Ga01G1098	-0.463222	0.613095	-0.188625	0.893928	-0.277163	0.702575	0.134874	0.881116	-0.368223	0.425197
Ga01G1099	-0.508225	0.488429	-0.178128	0.886127	-0.285051	0.64632	-0.604566	0.166577	-0.567426	0.115138
Ga01G1100	0.276089	0.918315	0.352405	0.907821	-0.775499	0.5644	-0.271182	0.883221	-1.56019	0.0741825
Ga01G1101	0.847996	NA	-0.90843	NA	-1.43942	0.72121	0.0306048	NA	2.339	0.432371
Ga01G1102	-0.340463	0.569337	-0.021058	0.987348	0.145924	0.788109	0.0712702	0.908744	-0.535198	0.0419949
Ga01G1103	-1.93959	NA	-1.19182	NA	3.13118	NA	-0.931152	NA	-0.813375	NA
Ga01G1104	0.0565938	0.942055	-0.00550667	0.994891	0.272661	0.448499	0.213113	0.558628	0.431555	0.0603667
Ga01G1105	-0.113022	0.924642	-0.63342	0.389509	-0.866354	0.0378088	-0.918436	0.0210153	-0.663274	0.0777912
Ga01G1106	0.45391	0.393137	-0.0911244	0.933121	-0.149736	0.784222	-0.00887562	0.993505	0.276796	0.370314
Ga01G1107	0.534305	0.756826	0.117932	0.970783	-0.750156	0.487314	0.745245	0.443926	-0.436929	0.602507
Ga01G1108	-0.292506	0.326416	-0.0803125	0.884798	-0.117401	0.679524	0.000950057	0.998952	-0.278214	0.0773031
Ga01G1109	-0.0239908	0.962169	-0.177136	0.604967	0.0739309	0.803543	0.116937	0.631092	0.127228	0.453262
Ga01G1110	NA	NA	NA	NA	NA	NA	NA	NA	NA	NA
Ga01G1111	0.305475	0.759518	0.0984331	0.953185	-0.384116	0.546374	-0.246664	0.742525	-0.58328	0.149907
Ga01G1112	-0.0411096	0.914212	-0.10334	0.767315	0.0639834	0.797617	-0.0678613	0.772251	0.0636854	0.685912
Ga01G1113	0.198035	NA	-2.82522	NA	-0.445905	0.93779	0.300407	NA	0.0222144	NA
Ga01G1114	1.06348	0.320606	0.50387	0.758518	-0.075183	0.959113	0.0774145	0.957868	0.392921	0.578807
Ga01G1115	0.226979	0.957842	2.65009	0.403737	2.47191	0.151355	1.04027	0.697545	3.31344	0.0611784
Ga01G1116	3.08062	NA	-2.73582	NA	0.051006	NA	0.0306036	NA	0.14838	NA
Ga01G1117	0.0946697	0.887303	0.142039	0.836874	0.102885	0.824549	0.0519947	0.918847	-0.326016	0.150552
Ga01G1118	0.136149	0.969349	0.190731	0.973927	-0.746857	0.665698	0.275394	0.901413	0.595859	0.623902
Ga01G1119	-3.18176	NA	-1.17205	NA	0.977141	0.802357	0.68911	NA	1.05261	0.768136
Ga01G1120	-4.42818	0.306872	-3.68955	0.461337	-3.44674	0.193477	0.402689	0.947467	-1.60351	0.555822
Ga01G1121	0.202949	0.877146	-0.119799	0.946756	0.0431666	0.969258	-0.66591	0.282509	-0.283566	0.603978
Ga01G1122	NA	NA	NA	NA	NA	NA	NA	NA	NA	NA
Ga01G1123	0.195389	0.726057	-0.309808	0.540304	-0.160147	0.712938	-0.283317	0.389066	-0.034928	0.921882
Ga01G1124	0.326581	0.743897	0.219276	0.88066	-0.19986	0.818993	-0.169865	0.842733	0.735933	0.0821953
Ga01G1125	0.428034	0.464109	-0.483994	0.389806	0.0449476	0.949039	-0.609409	0.0580597	0.381524	0.211223
Ga01G1126	-0.14371	0.832483	-0.0138167	0.990631	0.130883	0.796552	-0.300956	0.385663	0.50494	0.037178
Ga01G1127	NA	NA	NA	NA	NA	NA	NA	NA	NA	NA
Ga01G1128	3.06457	NA	-0.230075	NA	-1.91496	NA	2.36024	NA	0.148385	NA
Ga01G1129	-0.185346	0.896963	0.481918	0.688943	0.159561	0.876823	-0.692481	0.267417	-0.968822	0.0303702
Ga01G1130	0.060065	0.951801	0.27539	0.725185	-0.374843	0.369589	0.00389151	0.9977	-0.353171	0.253949
Ga01G1131	-0.0849524	0.95031	0.145836	0.925622	0.171613	0.843153	-0.14962	0.867524	-0.250491	0.617692
Ga01G1132	0.177404	0.753085	-0.00605259	0.994563	-0.0374174	0.9459	-0.0892106	0.854199	-0.0987925	0.742007
Ga01G1133	-0.0341789	0.970122	-0.378487	0.511698	0.247925	0.58142	-0.25644	0.545103	-0.0505422	0.899656
Ga01G1134	NA	NA	NA	NA	NA	NA	NA	NA	NA	NA
Ga01G1135	0.604509	0.607339	0.78405	0.495206	-0.618722	0.447112	0.672563	0.358178	-0.109731	0.886405
Ga01G1136	NA	NA	NA	NA	NA	NA	NA	NA	NA	NA
Ga01G1137	0.214846	0.779976	-0.115649	0.915825	0.258664	0.605139	-0.13845	0.823353	-0.793518	0.00322062
Ga01G1138	-0.344747	0.884815	-0.370825	0.896588	1.37439	0.179628	0.230513	0.897994	0.18935	0.869358
Ga01G1139	-2.15362	NA	0.489038	NA	1.39069	0.709861	-0.31243	NA	-1.01683	0.648802
Ga01G1140	NA	NA	NA	NA	NA	NA	NA	NA	NA	NA
Ga01G1141	-0.209795	NA	-0.230069	NA	0.051006	NA	0.0306036	NA	0.14838	NA
Ga01G1142	0.499015	0.548521	-0.0279765	0.987976	-0.254018	0.727921	-0.0558222	0.95526	-0.474615	0.2561
Ga01G1143	-0.0349757	0.962169	-0.0525762	0.953923	-0.192718	0.600982	-0.14019	0.715722	-0.287744	0.198718
Ga01G1144	0.663928	0.367575	0.0461054	0.983537	-0.0369548	0.971299	-0.191953	0.8005	-0.365394	0.402559
Ga01G1145	-0.230155	0.902559	0.0186883	0.994413	-0.256992	0.837755	0.941694	0.227094	-1.70238	0.00245857
Ga01G1146	0.512198	0.590655	0.783562	0.33343	2.06065	5.05119e-08	1.51632	0.000160891	2.4686	9.65001e-12
Ga01G1147	-0.278567	0.905919	0.163859	0.962145	0.249782	0.884711	-0.103138	0.957769	0.530119	0.585397
Ga01G1148	-0.763304	0.638991	-0.0922118	0.981179	-0.446776	0.74388	-0.398831	0.768743	0.263232	0.785872
Ga01G1149	-0.10708	0.91263	-0.215015	0.826013	-0.670323	0.0656827	-0.378583	0.38829	-0.504178	0.116847
Ga01G1150	0.068632	0.936203	0.0034872	0.997258	0.0897578	0.876391	-0.284487	0.441123	0.116112	0.732177
Ga01G1151	2.01349	NA	1.99458	NA	1.76	0.62988	-3.05319	NA	-0.132317	0.968534
Ga01G1152	0.664422	0.79765	-1.10563	0.683181	-0.889527	0.600833	-0.704231	0.700711	-0.111592	0.942188
Ga01G1153	1.73287	0.511279	0.721182	0.867076	-0.314157	0.926031	-0.635764	0.803902	1.93612	0.200704
Ga01G1154	-0.713041	0.898814	-0.57016	0.937323	-0.741081	0.845405	0.714981	0.850381	0.302142	0.909882
Ga01G1155	-0.0704039	0.943601	0.394722	0.555513	-0.121986	0.849218	-0.300282	0.509678	-0.243388	0.491139
Ga01G1156	0.106579	0.928005	-0.172191	0.895602	-0.360358	0.549767	-0.998368	0.00727002	0.0311887	0.958699
Ga01G1157	NA	NA	NA	NA	NA	NA	NA	NA	NA	NA
Ga01G1158	-0.285761	0.731145	0.812142	0.154526	-0.527698	0.261817	-0.421583	0.375532	-0.695092	0.0378564
Ga01G1159	NA	NA	NA	NA	NA	NA	NA	NA	NA	NA
Ga01G1160	NA	NA	NA	NA	NA	NA	NA	NA	NA	NA
Ga01G1161	0.75196	NA	-0.230069	NA	0.051006	NA	0.0306036	NA	0.14838	NA
Ga01G1162	0.66325	0.32398	0.0320564	0.986618	-0.533791	0.289099	-0.258666	0.678824	0.264424	0.546047
Ga01G1163	1.20993	0.17875	-0.0934435	0.968521	-0.4227	0.63089	0.119625	0.918632	0.270442	0.676581
Ga01G1164	-0.0413896	0.96532	-0.458928	0.379891	-0.555941	0.0797144	-0.662247	0.0228836	-0.610263	0.017907
Ga01G1165	-0.120198	0.810623	0.0407028	0.962206	0.0168569	0.974409	-0.0158933	0.97661	0.307393	0.108543
Ga01G1166	-0.234559	0.942233	0.041511	0.99208	-0.688266	0.700342	0.742378	0.653091	1.96619	0.03906
Ga01G1167	NA	NA	NA	NA	NA	NA	NA	NA	NA	NA
Ga01G1168	-0.259079	0.676271	-0.21685	0.772604	0.0861527	0.883799	-0.133973	0.803466	-0.226422	0.46654
Ga01G1169	-0.0523131	0.978333	0.15388	0.939749	0.165061	0.883799	0.847784	0.168945	1.19512	0.0124848
Ga01G1170	0.181875	NA	-0.847063	NA	0.111603	0.981563	-2.05147	NA	-1.96581	0.35513
Ga01G1171	-0.129191	0.839341	0.0773858	0.931584	-0.127622	0.778768	0.14807	0.720803	0.264684	0.294514
Ga01G1172	-0.0362505	0.972338	-0.166303	0.865087	-0.163434	0.77038	-0.0958923	0.882596	-0.488058	0.0970227
Ga01G1173	0.313476	0.842338	-0.360701	0.834082	-1.18188	0.066839	-0.729993	0.361746	-0.82457	0.159534
Ga01G1174	-0.168674	0.736112	0.158359	0.788251	-0.273917	0.351791	0.116558	0.761026	0.0368173	0.903542
Ga01G1175	-0.225978	0.823813	0.677933	0.317318	0.256924	0.707654	0.696095	0.101764	-0.900357	0.0101138
Ga01G1176	-0.235824	0.624504	-0.409574	0.292655	-0.288329	0.353197	-0.440445	0.0697963	-0.665072	0.000668402
Ga01G1177	0.300249	0.69613	-0.289323	0.746905	-0.362408	0.466736	-0.0694822	0.927663	-0.373964	0.288436
Ga01G1178	-0.0584278	0.961729	0.386897	0.664826	-0.459022	0.380606	-0.150783	0.836171	-0.350624	0.376907
Ga01G1179	-0.0255208	0.994932	-0.401926	0.938377	-0.0133708	0.996751	1.35607	0.329912	1.03315	0.381601
Ga01G1180	NA	NA	NA	NA	NA	NA	NA	NA	NA	NA
Ga01G1181	0.279303	0.531198	-0.332037	0.436268	-0.161694	0.668088	-0.0915889	0.835351	-0.0787969	0.781862
Ga01G1182	-0.209795	NA	1.69624	NA	0.051006	NA	0.0306036	NA	0.14838	NA
Ga01G1183	2.95326	0.402991	2.8379	0.401694	-0.910787	0.848591	-1.45023	0.659332	-2.67794	0.164194
Ga01G1184	-0.209797	NA	-0.230071	NA	2.77392	NA	0.0306039	NA	4.42019	NA
Ga01G1185	0.161112	0.810536	-0.0470648	0.968521	0.251904	0.539574	0.394709	0.219419	0.444108	0.0779422
Ga01G1186	0.0738605	0.963921	0.934984	0.268528	0.814828	0.176696	1.08083	0.0290858	1.40273	0.000949142
Ga01G1187	0.928602	0.472245	0.373196	0.861391	-0.486802	0.668573	0.0969472	0.951919	0.457106	0.553283
Ga01G1188	-0.669104	0.315717	-0.344345	0.732989	-1.21445	0.000368223	-1.26236	0.000186883	-1.35333	2.45905e-05
Ga01G1189	-0.455081	0.637611	-1.08565	0.144261	-0.549212	0.373291	-1.4391	0.00247838	-0.607142	0.17302
Ga01G1190	NA	NA	NA	NA	NA	NA	NA	NA	NA	NA
Ga01G1191	-0.441926	0.86765	0.174295	0.970547	-0.322953	0.874019	-0.315572	0.885816	1.151	0.270966
Ga01G1192	NA	NA	NA	NA	NA	NA	NA	NA	NA	NA
Ga01G1193	NA	NA	NA	NA	NA	NA	NA	NA	NA	NA
Ga01G1194	-0.754192	0.42385	0.00572772	0.997484	-0.688122	0.278267	-0.518222	0.444711	-0.234114	0.696734
Ga01G1195	0.241586	0.805342	-0.199186	0.878109	-0.452017	0.422217	-0.125584	0.88043	-0.428916	0.296198
Ga01G1196	-0.751135	0.614357	0.500433	0.79981	-0.74253	0.469673	0.728466	0.447567	1.17837	0.0755799
Ga01G1197	0.496062	0.6355	0.0615419	0.980924	-0.42367	0.598992	0.782718	0.18036	-0.102582	0.88275
Ga01G1198	-0.800329	0.225379	-0.106262	0.942253	-0.689426	0.119085	-0.180385	0.799088	-0.646488	0.0712362
Ga01G1199	3.24927	NA	1.30344	NA	-0.93717	0.839204	-1.85942	NA	-2.07922	0.388274
Ga01G1200	2.29276	NA	1.66159	NA	-0.910785	NA	0.944005	NA	-2.53014	NA
Ga01G1201	0.203095	0.795596	0.0851261	0.944774	0.109074	0.868551	-0.167035	0.768895	-0.0481407	0.914665
Ga01G1202	0.75196	NA	-0.230069	NA	0.051006	NA	0.0306036	NA	-0.813375	NA
Ga01G1203	-0.803261	NA	1.08599	0.800865	1.12989	0.659705	-1.12616	0.650645	1.79948	0.279149
Ga01G1204	NA	NA	NA	NA	NA	NA	NA	NA	NA	NA
Ga01G1205	-0.499356	0.813271	-0.824425	0.699073	-1.17959	0.299237	-0.752205	0.547754	0.315536	0.773324
Ga01G1206	-0.178995	0.770592	-0.0572389	0.957334	-0.206847	0.619786	0.274613	0.428151	-0.0897074	0.784317
Ga01G1207	NA	NA	NA	NA	NA	NA	NA	NA	NA	NA
Ga01G1208	NA	NA	NA	NA	NA	NA	NA	NA	NA	NA
Ga01G1209	0.286311	0.788917	0.706964	0.4035	2.06134	3.62138e-08	2.17675	3.276e-09	0.992558	0.011757
Ga01G1210	-0.1456	0.862096	-0.0462871	0.974416	-0.1444	0.809728	-0.219057	0.659332	-0.675903	0.0146482
Ga01G1211	-0.176364	0.725658	-0.254621	0.601905	-0.129391	0.745687	-0.347423	0.175106	-0.216419	0.354609
Ga01G1212	0.0331165	0.96575	-0.0999265	0.899906	-0.18775	0.61801	-0.215332	0.518755	0.199955	0.432091
Ga01G1213	0.291665	0.391598	0.149604	0.758518	0.226535	0.374276	0.320712	0.116472	0.0880214	0.693228
Ga01G1214	-0.0808767	0.923516	-0.359799	0.533952	-0.408445	0.25723	-0.125316	0.814095	0.10093	0.776744
Ga01G1215	0.0314954	0.946898	-0.0887184	0.841517	0.0830475	0.763886	0.0338379	0.918503	-0.13999	0.38494
Ga01G1216	-0.483344	0.876176	-1.07288	0.695344	-0.204452	0.934079	-0.467608	0.826348	0.277681	0.852374
Ga01G1217	-0.174676	0.81362	-0.142886	0.883806	-0.0211487	0.978825	-0.149318	0.778755	0.404107	0.162513
Ga01G1218	NA	NA	NA	NA	NA	NA	NA	NA	NA	NA
Ga01G1219	0.0982861	0.797935	-0.347906	0.166868	-0.0919314	0.75151	-0.137066	0.567642	-0.170852	0.298638
Ga01G1220	NA	NA	NA	NA	NA	NA	NA	NA	NA	NA
Ga01G1221	NA	NA	NA	NA	NA	NA	NA	NA	NA	NA
Ga01G1222	NA	NA	NA	NA	NA	NA	NA	NA	NA	NA
Ga01G1223	NA	NA	NA	NA	NA	NA	NA	NA	NA	NA
Ga01G1224	0.699762	0.825601	0.841251	0.818326	0.916414	0.656295	0.932848	0.675824	-0.86796	0.542382
Ga01G1225	NA	NA	NA	NA	NA	NA	NA	NA	NA	NA
Ga01G1226	NA	NA	NA	NA	NA	NA	NA	NA	NA	NA
Ga01G1227	-0.210522	0.87162	0.064479	0.977456	0.0530173	0.962354	-0.932874	0.0876613	0.419828	0.409787
Ga01G1228	-0.0886485	0.910507	0.0264111	0.985657	-0.0630726	0.913834	0.0818557	0.883655	0.17653	0.567485
Ga01G1229	-0.0833812	0.906652	0.226834	0.720279	0.0769809	0.883318	0.205434	0.578056	0.319113	0.194462
Ga01G1230	0.063148	0.958429	-0.331625	0.729525	-0.11554	0.882482	-0.604798	0.150859	-0.243588	0.569458
Ga01G1231	0.205409	0.914359	-0.356472	0.860686	-0.273316	0.838147	0.818466	0.330226	-0.418886	0.570717
Ga01G1232	0.794356	0.565199	-0.380368	0.851281	-0.483015	0.685892	0.352373	0.781863	-0.627942	0.397492
Ga01G1233	-0.256378	0.735769	0.197135	0.839466	0.67365	0.0569833	0.846202	0.00715174	0.369424	0.271286
Ga01G1234	NA	NA	NA	NA	NA	NA	NA	NA	NA	NA
Ga01G1235	NA	NA	NA	NA	NA	NA	NA	NA	NA	NA
Ga01G1236	-1.12763	NA	-2.68254	NA	-2.09749	0.633473	-3.16838	NA	2.83817	NA
Ga01G1237	1.23886	0.295283	0.282952	0.905412	-0.401497	0.742588	0.0713738	0.96581	0.061637	0.952458
Ga01G1238	NA	NA	NA	NA	NA	NA	NA	NA	NA	NA
Ga01G1239	0.357609	0.882556	-0.050072	0.98991	-0.0564342	0.981915	-1.39786	0.16478	-0.717558	0.449734
Ga01G1240	NA	NA	NA	NA	NA	NA	NA	NA	NA	NA
Ga01G1241	3.82682	NA	2.59318	NA	-3.68218	0.211247	1.34477	NA	0.159412	0.965573
Ga01G1242	-0.209795	NA	0.731687	NA	0.051006	NA	0.0306036	NA	0.14838	NA
Ga01G1243	NA	NA	NA	NA	NA	NA	NA	NA	NA	NA
Ga01G1244	NA	NA	NA	NA	NA	NA	NA	NA	NA	NA
Ga01G1245	-0.626722	0.782838	0.699294	0.800363	0.573014	0.72512	-0.152238	0.943166	0.491953	0.658299
Ga01G1246	-0.172501	0.653869	-0.122163	0.809575	-0.0203757	0.962063	-0.0349653	0.929583	-0.169751	0.372495
Ga01G1247	-0.177712	0.70459	-0.0816589	0.910575	-0.120235	0.748512	-0.0660841	0.87744	-0.450414	0.0152579
Ga01G1248	-0.098601	0.944233	-0.0830829	0.96634	-0.315314	0.679722	-0.150023	0.870077	0.517666	0.256746
Ga01G1249	0.0872671	0.946898	-0.115335	0.941912	-0.511858	0.367118	0.54339	0.287199	1.04055	0.0042263
Ga01G1250	NA	NA	NA	NA	NA	NA	NA	NA	NA	NA
Ga01G1251	-0.0967163	NA	-2.53983	0.590904	-1.06069	0.750007	-2.28098	0.347286	1.5171	0.44498
Ga01G1252	NA	NA	NA	NA	NA	NA	NA	NA	NA	NA
Ga01G1253	-1.2232	NA	-0.197137	NA	-2.03545	0.413481	-2.96381	NA	-2.04978	0.306461
Ga01G1254	0.050736	0.943295	-0.225287	0.683404	0.16539	0.663847	-0.239746	0.438576	-0.296042	0.186562
Ga01G1255	NA	NA	NA	NA	NA	NA	NA	NA	NA	NA
Ga01G1256	0.240931	0.90795	-0.0870623	0.979455	0.151193	0.922765	0.64423	0.518486	0.0609189	0.951989
Ga01G1257	-0.209327	0.857447	-0.474309	0.637131	-0.0399891	0.97143	-0.643543	0.239781	-0.716747	0.0840045
Ga01G1258	0.0287256	0.962314	-0.00727131	0.992572	0.122148	0.71211	0.202728	0.415909	0.159745	0.426062
Ga01G1259	NA	NA	NA	NA	NA	NA	NA	NA	NA	NA
Ga01G1260	0.451947	0.420475	0.0406415	0.978673	-0.401724	0.322509	0.353581	0.370596	0.168436	0.642323
Ga01G1261	4.43906	NA	-0.230069	NA	0.051006	NA	0.0306036	NA	0.14838	NA
Ga01G1262	-1.17155	NA	1.79211	NA	0.051006	NA	0.0306036	NA	-0.813375	NA
Ga01G1263	0.205138	0.941384	0.531281	0.846076	1.69862	0.0950504	1.71865	0.0698361	1.52686	0.0652678
Ga01G1264	-0.114451	0.830883	-0.0891734	0.900824	0.104527	0.792277	-0.139202	0.684625	0.154612	0.506155
Ga01G1265	-0.010071	0.986984	-0.135078	0.795308	-0.0861028	0.81447	0.218005	0.374208	0.271195	0.132621
Ga01G1266	-0.264151	0.645085	0.266938	0.68221	-0.16216	0.733487	-0.0860967	0.875794	-0.232986	0.421486
Ga01G1267	-0.171725	0.899168	0.0367883	0.986618	-0.473407	0.488829	-0.0180032	0.990572	-0.590695	0.1855
Ga01G1268	-0.655989	0.738737	-0.343631	0.910172	0.226699	0.898895	0.400903	0.793526	-0.359753	0.731392
Ga01G1269	-0.590758	0.81362	-1.33952	0.555242	-0.296095	0.894712	0.182965	0.940016	0.305467	0.816568
Ga01G1270	-0.402661	0.841331	0.0776379	0.985362	-0.267928	0.874957	0.545247	0.671483	-0.429	0.65346
Ga01G1271	NA	NA	NA	NA	NA	NA	NA	NA	NA	NA
Ga01G1272	-0.0250348	0.979006	0.00416819	0.99691	-0.345558	0.386424	-0.256662	0.537306	-0.109299	0.762498
Ga01G1273	0.893522	0.639782	-0.175627	0.963474	-1.20572	0.304477	-0.304344	0.864079	0.0580264	0.966409
Ga01G1274	NA	NA	NA	NA	NA	NA	NA	NA	NA	NA
Ga01G1275	-0.170639	0.730336	-0.108322	0.878488	0.19327	0.570086	0.120963	0.754049	0.231505	0.306819
Ga01G1276	NA	NA	NA	NA	NA	NA	NA	NA	NA	NA
Ga01G1277	0.407229	0.547351	-0.354626	0.660217	-0.236732	0.678265	0.113723	0.868024	-0.1371	0.744933
Ga01G1278	0.139854	0.929037	0.0821537	0.972179	-0.171491	0.873988	-0.274508	0.768303	-0.0757249	0.91682
Ga01G1279	-0.0874163	0.937192	0.431247	0.582012	-0.144146	0.841819	0.0487543	0.953372	0.641978	0.0476323
Ga01G1280	-0.163738	0.825311	-0.38367	0.512585	-0.099894	0.869016	-0.121374	0.831665	-0.625914	0.0170816
Ga01G1281	-0.577362	0.50725	0.351986	0.767315	-1.09362	0.0130001	-0.597367	0.26125	-0.253966	0.620329
Ga01G1282	-0.411017	0.876605	-0.540584	0.85325	-0.117759	0.958607	0.0930172	0.969002	-0.310435	0.800383
Ga01G1283	NA	NA	NA	NA	NA	NA	NA	NA	NA	NA
Ga01G1284	-0.439579	0.749586	-0.566117	0.699137	0.736493	0.362937	0.380586	0.695735	-0.386041	0.571406
Ga01G1285	-0.146204	0.792449	-0.0876725	0.912394	-0.0682573	0.886535	-0.0553625	0.910574	-0.598776	0.00247233
Ga01G1286	0.0700137	0.895023	-0.0711362	0.9154	0.310066	0.172878	0.209729	0.397217	0.579624	0.000266946
Ga01G1287	0.0133213	0.988907	0.424878	0.441656	0.0799196	0.896208	0.357093	0.312478	0.760709	0.0020398
Ga01G1288	-0.020125	0.992382	-0.509168	0.750585	-0.646005	0.473477	0.2927	0.792778	-0.401107	0.562041
Ga01G1289	NA	NA	NA	NA	NA	NA	NA	NA	NA	NA
Ga01G1290	-0.209795	NA	-0.230069	NA	0.051006	NA	0.0306036	NA	0.14838	NA
Ga01G1291	-0.130899	0.859058	0.212153	0.773769	0.0972209	0.863504	0.102896	0.850636	0.140991	0.669145
Ga01G1292	-0.0854524	0.93077	0.0115696	0.992863	-0.0725734	0.917416	0.192552	0.72147	-0.101569	0.803572
Ga01G1293	-0.244376	0.712911	-0.143156	0.880235	-0.216617	0.656681	-0.30314	0.453501	-0.342667	0.240257
Ga01G1294	NA	NA	NA	NA	NA	NA	NA	NA	NA	NA
Ga01G1295	-0.121984	0.894828	-0.0609673	0.965242	-0.340773	0.462299	-0.189108	0.737272	-1.05398	0.000102384
Ga01G1296	0.113742	0.976469	0.145414	0.978789	0.91602	0.607192	-0.627606	0.75467	-1.94278	0.0748895
Ga01G1297	0.380763	0.652199	-0.169692	0.900932	0.209142	0.779694	-0.328908	0.594365	0.474618	0.23878
Ga01G1298	NA	NA	NA	NA	NA	NA	NA	NA	NA	NA
Ga01G1299	NA	NA	NA	NA	NA	NA	NA	NA	NA	NA
Ga01G1300	NA	NA	NA	NA	NA	NA	NA	NA	NA	NA
Ga01G1301	NA	NA	NA	NA	NA	NA	NA	NA	NA	NA
Ga01G1302	-0.0613101	0.936708	0.104232	0.904506	0.152656	0.725223	0.229193	0.511789	0.897657	1.05143e-05
Ga01G1303	NA	NA	NA	NA	NA	NA	NA	NA	NA	NA
Ga01G1304	NA	NA	NA	NA	NA	NA	NA	NA	NA	NA
Ga01G1305	0.775292	0.351967	0.345956	0.786902	0.331715	0.672311	0.638211	0.257988	0.804018	0.0617562
Ga01G1306	0.332876	0.432849	0.0839953	0.917444	0.0281936	0.957288	0.0666903	0.887505	0.119464	0.655004
Ga01G1307	-0.168882	NA	1.78369	NA	-2.16726	0.617477	-1.48071	NA	0.604558	NA
Ga01G1308	NA	NA	NA	NA	NA	NA	NA	NA	NA	NA
Ga01G1309	-0.165991	0.845574	-0.0919894	0.940237	0.180058	0.763576	-0.193393	0.725972	0.0100894	0.983487
Ga01G1310	0.0759865	0.947175	-0.0134805	0.992863	0.181397	0.79805	0.231205	0.718475	0.0789152	0.877276
Ga01G1311	-0.209795	NA	-0.230069	NA	0.051006	NA	0.0306036	NA	0.14838	NA
Ga01G1312	-3.3127	NA	-0.380431	NA	-1.02406	0.861955	-1.83503	NA	-3.89247	0.221069
Ga01G1313	0.0176594	0.990914	1.01554	0.178218	0.173707	0.858299	0.656369	0.255964	-0.222062	0.702339
Ga01G1314	NA	NA	NA	NA	NA	NA	NA	NA	NA	NA
Ga01G1315	-0.0988077	0.847091	-0.043108	0.95739	-0.083136	0.831072	0.225142	0.375735	0.0025556	0.992737
Ga01G1316	-0.218318	0.667862	0.0479415	0.961827	-0.236524	0.499734	0.285667	0.335315	0.280313	0.235045
Ga01G1317	-1.77042	NA	2.03215	NA	0.700027	0.90187	2.01888	NA	0.695144	NA
Ga01G1318	1.37013	0.623685	0.655689	0.89004	-1.08316	0.656681	-0.326971	0.911357	-0.160109	0.936511
Ga01G1319	NA	NA	NA	NA	NA	NA	NA	NA	NA	NA
Ga01G1320	0.595977	0.283481	0.386673	0.573962	0.111496	0.866866	0.452103	0.236652	0.623926	0.0321765
Ga01G1321	NA	NA	NA	NA	NA	NA	NA	NA	NA	NA
Ga01G1322	NA	NA	NA	NA	NA	NA	NA	NA	NA	NA
Ga01G1323	0.944563	0.486331	-0.0450016	0.988697	-0.402017	0.753463	-0.591178	0.582934	-0.998184	0.14777
Ga01G1324	-1.08064	0.472245	1.4642	0.271816	0.194507	0.905283	2.32722	0.000942369	2.35402	0.00032107
Ga01G1325	-0.0619493	0.932475	-0.216382	0.716707	-0.305273	0.341812	-0.368838	0.184107	-0.548203	0.00919273
Ga01G1326	-1.92894	NA	-2.66709	NA	0.176599	0.9881	1.53325	NA	-1.49728	NA
Ga01G1327	-0.228945	0.625561	-0.40036	0.288608	-0.204187	0.549628	-0.237983	0.426635	-0.620855	0.00115594
Ga01G1328	0.0725048	0.94042	-0.241537	0.775895	-0.285797	0.547617	-0.377449	0.352535	-0.292108	0.380886
Ga01G1329	NA	NA	NA	NA	NA	NA	NA	NA	NA	NA
Ga01G1330	0.153422	0.931272	-1.05018	0.285633	0.672783	0.443105	-2.21207	1.25453e-05	0.105979	0.898968
Ga01G1331	-0.00638865	0.991716	-0.0385175	0.962308	-0.137439	0.669253	0.0114551	0.983801	-0.1307	0.549257
Ga01G1332	0.0192076	0.982104	-0.236184	0.732989	0.242275	0.564256	0.00778558	0.99388	0.217298	0.467685
Ga01G1333	NA	NA	NA	NA	NA	NA	NA	NA	NA	NA
Ga01G1334	-0.0479203	0.967106	-0.15066	0.898849	-0.145016	0.836542	-0.701741	0.0648508	-0.503777	0.131127
Ga01G1335	1.71283	0.132894	0.236817	0.926179	-0.137667	0.929649	-0.18336	0.901152	0.51166	0.513816
Ga01G1336	0.0408263	0.939768	-0.0938913	0.862362	0.23431	0.307479	-0.0662123	0.846022	0.262996	0.111266
Ga01G1337	-0.624624	0.596312	0.0171719	0.993838	-0.32103	0.730111	-0.84263	0.2273	-0.941487	0.0695268
Ga01G1338	-0.41517	0.495236	-0.581609	0.247602	-0.190269	0.70964	0.101004	0.86501	-0.342327	0.241578
Ga01G1339	-0.209795	NA	-0.230069	NA	0.051006	NA	0.0306036	NA	0.14838	NA
Ga01G1340	NA	NA	NA	NA	NA	NA	NA	NA	NA	NA
Ga01G1341	-0.209795	NA	-0.230069	NA	1.01276	NA	0.0306036	NA	0.14838	NA
Ga01G1342	-0.08117	0.937369	0.246407	0.786998	0.216146	0.709106	0.295632	0.540759	0.50424	0.111243
Ga01G1343	NA	NA	NA	NA	NA	NA	NA	NA	NA	NA
Ga01G1344	NA	NA	NA	NA	NA	NA	NA	NA	NA	NA
Ga01G1345	NA	NA	NA	NA	NA	NA	NA	NA	NA	NA
Ga01G1346	-0.119788	0.87437	-0.0603872	0.957334	-0.153796	0.756679	-0.170833	0.709395	-0.654467	0.00646133
Ga01G1347	0.530677	0.490607	-0.453697	0.627291	-0.122078	0.889385	0.266185	0.70451	0.351693	0.425682
Ga01G1348	-0.0583809	0.938549	-0.0638029	0.945726	0.37193	0.214549	0.125039	0.77215	0.0735401	0.814364
Ga01G1349	0.00185476	0.997516	-0.00886745	0.990156	0.201485	0.353066	0.104726	0.689784	0.0944177	0.612887
Ga01G1350	-0.178351	0.722115	-0.192662	0.734947	-0.283082	0.344367	-0.366187	0.151007	-0.583267	0.00247697
Ga01G1351	NA	NA	NA	NA	NA	NA	NA	NA	NA	NA
Ga01G1352	NA	NA	NA	NA	NA	NA	NA	NA	NA	NA
Ga01G1353	NA	NA	NA	NA	NA	NA	NA	NA	NA	NA
Ga01G1354	NA	NA	NA	NA	NA	NA	NA	NA	NA	NA
Ga01G1355	-0.449504	0.632759	-0.0192446	0.99208	0.595175	0.31701	0.993056	0.0218106	0.879376	0.0289844
Ga01G1356	0.712393	0.749586	-0.496005	0.873436	-0.205382	0.926883	-0.877703	0.551048	0.442785	0.713147
Ga01G1357	0.0459014	0.944233	-0.179876	0.742618	0.399427	0.0901206	0.10033	0.798372	0.0107589	0.973694
Ga01G1358	1.41035	0.388107	0.503003	0.840713	-0.0821564	0.973237	-0.522578	0.715951	0.478674	0.633483
Ga01G1359	0.179892	0.978574	-1.04438	0.876536	-3.77811	0.212545	-0.754205	0.825244	2.3032	0.262832
Ga01G1360	-0.852673	0.740806	0.0443192	0.992287	-0.588869	0.773488	-0.860284	0.656357	-1.92663	0.0781347
Ga01G1361	0.303397	0.728567	0.554624	0.45036	-0.167617	0.824549	-0.440849	0.374407	-0.0289677	0.960115
Ga01G1362	NA	NA	NA	NA	NA	NA	NA	NA	NA	NA
Ga01G1363	-0.209795	NA	-0.230069	NA	-0.910749	NA	0.0306036	NA	0.14838	NA
Ga01G1364	-0.0946773	0.963227	-0.531999	0.748567	-0.594847	0.513639	0.013496	0.996627	-0.307176	0.68087
Ga01G1365	0.266525	0.767192	0.0531805	0.975267	0.12465	0.871804	0.474767	0.30142	0.233929	0.580198
Ga01G1366	1.32408	0.267125	-0.410545	0.846177	-0.390259	0.756679	-0.69428	0.463315	0.14413	0.880703
Ga01G1367	-0.209803	NA	-0.230078	NA	0.0510081	0.996386	0.0306048	NA	0.148387	0.973267
Ga01G1368	-0.209802	NA	-0.230077	NA	0.0510078	NA	0.0306046	NA	0.148386	NA
Ga01G1369	-0.363934	0.759524	0.0162511	0.993597	0.0407489	0.973969	-0.102534	0.922362	-0.738558	0.110199
Ga01G1370	-0.0896041	0.875578	0.0784452	0.9154	0.651832	0.000456102	0.5674	0.00354508	0.546766	0.00229774
Ga01G1371	0.223983	0.679884	0.0189346	0.987348	-0.0607687	0.911975	-0.0676908	0.89918	-0.224312	0.401358
Ga01G1372	0.0899992	0.917428	-0.435619	0.44382	-0.192325	0.700878	-0.419707	0.239071	-0.157758	0.652308
Ga01G1373	0.679602	0.2896	-0.185231	0.877323	-0.303615	0.608238	-0.00976079	0.9948	-0.318656	0.423945
Ga01G1374	-0.0943858	0.95309	-0.0459565	0.986261	0.327336	0.709287	-0.0792691	0.945962	-1.02032	0.0252869
Ga01G1375	NA	NA	NA	NA	NA	NA	NA	NA	NA	NA
Ga01G1376	NA	NA	NA	NA	NA	NA	NA	NA	NA	NA
Ga01G1377	0.0928674	0.979618	0.337838	0.937949	-0.174826	0.94784	1.01515	0.548384	-1.75189	0.127073
Ga01G1378	1.26347	0.413089	0.403169	0.887523	-0.438315	0.78047	1.15413	0.262767	0.108046	0.92967
Ga01G1379	-0.0353439	0.971499	-0.0378803	0.980136	-0.428276	0.259046	0.185725	0.707867	0.0650927	0.872128
Ga01G1380	NA	NA	NA	NA	NA	NA	NA	NA	NA	NA
Ga01G1381	-0.0678027	0.952764	-0.464979	0.524744	-0.13673	0.852066	-0.0147792	0.990156	-0.515831	0.144044
Ga01G1382	0.015479	0.991415	0.402205	0.712528	-0.185492	0.83239	-0.182668	0.825244	0.0275086	0.968616
Ga01G1383	NA	NA	NA	NA	NA	NA	NA	NA	NA	NA
Ga01G1384	NA	NA	NA	NA	NA	NA	NA	NA	NA	NA
Ga01G1385	-0.209795	NA	-0.230069	NA	0.051006	NA	0.0306036	NA	-0.813375	NA
Ga01G1386	NA	NA	NA	NA	NA	NA	NA	NA	NA	NA
Ga01G1387	NA	NA	NA	NA	NA	NA	NA	NA	NA	NA
Ga01G1388	-0.160416	0.946231	-0.377166	0.872464	-0.278381	0.846622	1.02012	0.294352	-1.08768	0.160735
Ga01G1389	-0.91581	0.41442	-0.562677	0.710492	-0.709584	0.399181	0.564427	0.518196	-0.451471	0.503578
Ga01G1390	-0.23381	0.743748	-0.0195226	0.988697	-0.247213	0.622275	-0.524417	0.137575	-0.639005	0.0233535
Ga01G1391	0.511575	0.725658	0.201724	0.933715	-0.954588	0.246769	0.125752	0.929526	0.286868	0.716248
Ga01G1392	-0.161549	0.792996	-0.387167	0.413286	-0.323346	0.345254	-0.49151	0.0718104	-0.725393	0.000848336
Ga01G1393	NA	NA	NA	NA	NA	NA	NA	NA	NA	NA
Ga01G1394	NA	NA	NA	NA	NA	NA	NA	NA	NA	NA
Ga01G1395	-0.389557	0.91362	-0.382897	0.936184	-2.23003	0.0945488	0.415651	0.883221	-0.102952	0.955436
Ga01G1396	2.44257	NA	-1.19182	NA	3.13118	NA	-0.931152	NA	2.70049	NA
Ga01G1397	-0.0291625	0.992297	1.6926	0.353694	0.671574	0.673304	1.19774	0.357029	-0.121032	0.928181
Ga01G1398	-0.209795	NA	-0.230069	NA	0.051006	NA	0.0306036	NA	0.14838	NA
Ga01G1399	-0.166084	0.838857	-0.0257285	0.986618	0.0383611	0.959413	-0.0851998	0.899528	0.403283	0.201356
Ga01G1400	NA	NA	NA	NA	NA	NA	NA	NA	NA	NA
Ga01G1401	NA	NA	NA	NA	NA	NA	NA	NA	NA	NA
Ga01G1402	NA	NA	NA	NA	NA	NA	NA	NA	NA	NA
Ga01G1403	NA	NA	NA	NA	NA	NA	NA	NA	NA	NA
Ga01G1404	0.0586788	0.903583	-0.0916078	0.863437	0.052696	0.882996	0.090594	0.76403	0.00371985	0.987748
Ga01G1405	NA	NA	NA	NA	NA	NA	NA	NA	NA	NA
Ga01G1406	0.255135	0.818194	0.0529967	0.981265	0.967887	0.034403	0.456719	0.444601	0.791977	0.0512832
Ga01G1407	NA	NA	NA	NA	NA	NA	NA	NA	NA	NA
Ga01G1408	NA	NA	NA	NA	NA	NA	NA	NA	NA	NA
Ga01G1409	-0.144512	0.612908	-0.106098	0.770691	-0.0651038	0.801793	0.0356135	0.901155	0.0390486	0.826577
Ga01G1410	0.290134	0.772107	-0.196362	0.888037	-0.43969	0.494071	-0.61304	0.227668	-0.925723	0.0184398
Ga01G1411	NA	NA	NA	NA	NA	NA	NA	NA	NA	NA
Ga01G1412	-0.0474375	0.977438	0.258994	0.861216	0.380912	0.619309	0.329496	0.668031	0.76966	0.0894381
Ga01G1413	0.185777	0.858856	-0.0395914	0.985273	-0.186887	0.805342	-0.194355	0.787163	-0.230803	0.617908
Ga01G1414	-0.418462	0.703344	-0.400099	0.753749	-0.648912	0.311047	-0.887921	0.0970127	-1.15371	0.00690116
Ga01G1415	0.0660015	0.966187	-0.708116	0.427209	-0.311964	0.702316	-0.32091	0.678474	0.0130509	0.984964
Ga01G1416	0.0484085	0.968805	0.0453952	0.981179	0.821495	0.0355794	-0.124162	0.871176	0.335048	0.406451
Ga01G1417	-0.179178	0.783936	0.270975	0.680225	0.39301	0.25723	-0.0535079	0.928171	0.740069	0.0015042
Ga01G1418	-0.179539	0.651359	-0.14456	0.772342	0.151582	0.611849	0.0484812	0.901846	0.179645	0.359979
Ga01G1419	-0.501081	NA	0.440081	0.936161	1.35996	0.579212	-0.844137	0.744092	-0.103511	0.964024
Ga01G1420	0.499553	NA	-1.10323	0.822784	-1.62722	0.548612	-1.77834	0.416588	0.936913	0.64265
Ga01G1421	NA	NA	NA	NA	NA	NA	NA	NA	NA	NA
Ga01G1422	-0.263245	0.572991	-0.427525	0.251283	-0.209565	0.545087	-0.352493	0.180747	-0.485657	0.016698
Ga01G1423	0.286934	NA	-0.531974	NA	1.3825	0.819542	-0.521048	NA	1.11649	NA
Ga01G1424	NA	NA	NA	NA	NA	NA	NA	NA	NA	NA
Ga01G1425	NA	NA	NA	NA	NA	NA	NA	NA	NA	NA
Ga01G1426	0.0141849	0.984193	0.43194	0.260956	0.10478	0.813497	0.0926111	0.831915	0.743344	0.000102501
Ga01G1427	0.218402	0.738719	-0.202353	0.795308	-0.384092	0.298731	-0.387495	0.283734	-0.864835	0.000627979
Ga01G1428	0.628479	0.65335	0.106138	0.972245	-0.0233208	0.992069	0.114096	0.93949	0.205398	0.810819
Ga01G1429	-0.191095	0.907825	0.574633	0.682724	1.53426	0.00435388	1.34628	0.0184942	1.31839	0.00887411
Ga01G1430	-0.209795	NA	-0.230069	NA	2.76091	NA	2.27843	NA	2.70049	NA
Ga01G1431	-0.376228	0.725014	-0.18266	0.91317	-0.238815	0.790625	-0.798288	0.134688	-0.0993906	0.880133
Ga01G1432	-0.23144	0.955324	0.661419	0.884388	-0.469217	0.879183	-2.9105	0.0751284	-1.14306	0.469524
Ga01G1433	NA	NA	NA	NA	NA	NA	NA	NA	NA	NA
Ga01G1434	-0.542277	0.35363	0.0259672	0.986963	1.42297	2.42755e-07	0.680101	0.043374	1.18922	1.32418e-05
Ga01G1435	0.276094	0.897521	-0.820262	0.66533	1.07303	0.312766	-0.822169	0.494848	-0.393927	0.674311
Ga01G1436	0.654465	0.66927	-0.400287	0.862481	-0.602345	0.626762	-0.311254	0.833515	-0.525306	0.570573
Ga01G1437	3.97257	NA	1.73521	NA	2.09386	0.497443	-1.19481	NA	0.363032	0.903523
Ga01G1438	-0.413283	0.841331	-0.345918	0.892073	-0.977629	0.3963	-0.317079	0.840119	0.017993	0.987748
Ga01G1439	-0.209795	NA	-0.230069	NA	0.051006	NA	0.0306036	NA	0.14838	NA
Ga01G1440	-0.209795	NA	-0.230069	NA	0.051006	NA	0.0306036	NA	0.14838	NA
Ga01G1441	0.000751709	0.999239	-0.0146311	0.990156	-0.105182	0.841819	-0.175477	0.6882	-0.570797	0.0139561
Ga01G1442	0.19592	0.933471	-0.191214	0.949103	2.28312	0.00437514	0.509056	0.683223	2.37402	0.000322251
Ga01G1443	0.26759	0.677811	0.325449	0.619846	0.229438	0.630555	0.139285	0.794827	-0.361039	0.217405
Ga01G1444	0.000535412	0.999716	0.852598	0.28238	0.10777	0.917416	0.825384	0.102421	-0.0671739	0.92016
Ga01G1445	-0.0971049	0.964751	-0.364426	0.857715	-0.950389	0.267485	-0.54183	0.594365	-0.803299	0.231632
Ga01G1446	-0.269956	0.602182	-0.0534524	0.95782	0.29848	0.375424	0.123579	0.777669	-0.0342031	0.92183
Ga01G1447	NA	NA	NA	NA	NA	NA	NA	NA	NA	NA
Ga01G1448	NA	NA	NA	NA	NA	NA	NA	NA	NA	NA
Ga01G1449	-0.584204	NA	-2.78987	NA	-3.16037	NA	-0.580938	NA	-2.3034	NA
Ga01G1450	0.109931	0.956307	0.0555356	0.986261	0.0760246	0.957288	-0.668975	0.437783	-0.994184	0.0989735
Ga01G1451	0.453045	0.476611	-0.168338	0.878109	0.211579	0.718767	0.263606	0.606199	0.522439	0.0990943
Ga01G1452	0.0169767	0.988291	0.390664	0.620737	0.224166	0.715942	0.210703	0.715168	1.23777	1.99343e-05
Ga01G1453	NA	NA	NA	NA	NA	NA	NA	NA	NA	NA
Ga01G1454	0.851326	0.63076	0.506646	0.840315	-0.406443	0.802658	-0.530995	0.71572	0.911118	0.314841
Ga01G1455	-0.109914	0.844165	0.1993	0.716328	0.519926	0.0146768	0.379013	0.110734	0.656176	0.000352432
Ga01G1456	0.257163	0.630323	-0.230755	0.720732	0.0740342	0.889977	-0.247899	0.486323	0.101774	0.749892
Ga01G1457	NA	NA	NA	NA	NA	NA	NA	NA	NA	NA
Ga01G1458	0.132941	0.918926	0.286526	0.817393	-0.0309873	0.978975	0.28897	0.688692	0.0753696	0.901661
Ga01G1459	-0.65021	NA	-2.48865	NA	0.0510062	NA	-1.87419	NA	0.148381	NA
Ga01G1460	-0.775403	0.536686	-0.127909	0.962145	-1.00755	0.182508	-0.99817	0.166165	-0.290915	0.713147
Ga01G1461	0.139113	0.924784	0.817664	0.371178	0.07325	0.94786	-0.208886	0.826348	0.0548126	0.940417
Ga01G1462	-0.954894	0.764362	-1.57868	0.602873	-1.86932	0.278267	-1.30902	0.518549	-0.259769	0.888375
Ga01G1463	-0.198429	0.710163	0.0243476	0.98476	-0.120108	0.785115	0.0867272	0.852497	0.373025	0.0933867
Ga01G1464	0.230773	0.871225	0.252811	0.885033	0.105175	0.928818	0.194372	0.851271	0.39707	0.499881
Ga01G1465	-0.100107	0.885841	-0.154993	0.827848	-0.15895	0.700878	-0.120514	0.788833	-0.738734	0.000348499
Ga01G1466	-0.274318	0.758054	-0.0900454	0.953043	-0.304564	0.608919	-0.298298	0.605661	-0.504233	0.162866
Ga01G1467	0.0993521	0.973573	-0.242504	0.940237	0.149186	0.941969	-0.0597791	0.979551	1.89377	0.0184752
Ga01G1468	-0.177873	0.534507	-0.0933174	0.820188	0.132301	0.545059	0.073251	0.775421	-0.178063	0.208186
Ga01G1469	NA	NA	NA	NA	NA	NA	NA	NA	NA	NA
Ga01G1470	-0.209795	NA	-0.230069	NA	0.051006	NA	0.0306036	NA	0.14838	NA
Ga01G1471	0.352713	0.801786	-0.20207	0.923828	0.0434211	0.977582	-0.29153	0.777538	0.506711	0.41491
Ga01G1472	0.373936	0.594227	-0.0519905	0.972842	0.354944	0.494071	0.000543748	0.999637	0.503126	0.118419
Ga01G1473	0.595988	0.536686	-0.0343973	0.98739	-0.0904955	0.932064	0.129369	0.900011	0.0159908	0.982234
Ga01G1474	1.52547	0.566855	0.401725	0.926179	-0.612887	0.800423	0.856001	0.655861	0.573705	0.705755
Ga01G1475	-0.169638	0.809816	-0.221858	0.767683	0.0955145	0.871109	-0.469048	0.145357	-0.458341	0.0851414
Ga01G1476	-1.91441	NA	1.76231	0.736647	2.26551	0.536851	-1.85985	0.665278	-2.75699	0.185443
Ga01G1477	0.120499	0.793017	-0.20617	0.636492	0.0776073	0.839204	0.103951	0.757991	0.0851641	0.714456
Ga01G1478	NA	NA	NA	NA	NA	NA	NA	NA	NA	NA
Ga01G1479	NA	NA	NA	NA	NA	NA	NA	NA	NA	NA
Ga01G1480	0.0702184	0.896963	-0.15228	0.764356	-0.00584638	0.993763	-0.0639684	0.870439	-0.274312	0.135572
Ga01G1481	-0.0464317	0.96357	0.341387	0.620737	-0.595096	0.0731209	-0.0918456	0.886643	-0.20625	0.556173
Ga01G1482	-0.409294	0.88668	-0.00807572	0.998084	2.3501	0.0288424	2.84501	0.00168041	3.69071	7.26481e-06
Ga01G1483	-0.0943029	0.883002	-0.257643	0.61712	-0.322341	0.280817	-0.444611	0.073328	-0.245387	0.302518
Ga01G1484	1.10226	0.52655	-2.50619	0.0999389	-1.0098	0.380607	0.498108	0.738667	0.82935	0.355985
Ga01G1485	0.217447	0.706025	0.17638	0.815156	-0.243828	0.558212	-0.216435	0.577512	0.793956	0.00038666
Ga01G1486	0.99339	NA	-1.30857	0.712761	-0.448959	0.882083	0.731059	0.794121	-0.627101	0.715063
Ga01G1487	3.10816	NA	-2.49629	NA	0.847903	NA	-0.31198	NA	-1.46856	NA
Ga01G1488	0.0659643	0.93077	-0.0546963	0.957353	0.351876	0.269966	0.344119	0.248404	0.753936	0.000332239
Ga01G1489	-0.105162	0.91865	0.564167	0.400958	0.579603	0.179628	0.224085	0.692929	1.44815	5.05054e-07
Ga01G1490	-0.17953	0.712911	-0.283231	0.51261	-0.0776652	0.859838	-0.256361	0.358257	-0.648578	0.000396903
Ga01G1491	-0.154349	0.841405	-0.0533451	0.967038	-0.449017	0.230605	-0.458686	0.185169	-0.629329	0.0185213
Ga01G1492	1.62068	0.200602	-0.25677	0.924623	0.49946	0.700878	-0.39931	0.763483	-1.37092	0.0603257
Ga01G1493	-1.09893	0.295283	0.617517	0.660737	-0.523998	0.56534	0.30863	0.768187	0.233604	0.750084
Ga01G1494	-0.912547	0.454276	0.175587	0.941626	-0.543355	0.58142	0.484538	0.617675	0.0721692	0.937573
Ga01G1495	-0.422171	0.675169	0.0303502	0.988131	-0.505307	0.448714	-0.216908	0.798864	-0.107891	0.863789
Ga01G1496	-0.362397	0.717825	0.501466	0.601905	-0.441628	0.498643	-0.103585	0.910518	0.107118	0.855323
Ga01G1497	-0.464121	0.695524	0.128778	0.951541	-0.737288	0.282485	-0.599496	0.383792	-0.0401483	0.960891
Ga01G1498	-0.360324	0.718175	-0.299716	0.808009	-0.839317	0.0834074	-0.464066	0.429244	-0.636493	0.129722
Ga01G1499	0.312531	0.546127	0.620463	0.0930404	-0.0395074	0.9459	-0.0535849	0.923212	-0.121492	0.689378
Ga01G1500	0.211308	0.806278	0.912523	0.0661049	1.85831	7.2878e-11	1.35086	4.78407e-06	2.26081	1.23604e-16
Ga01G1501	-0.0594655	0.930347	0.0115024	0.990631	-0.164286	0.652228	0.277361	0.320303	0.103663	0.70045
Ga01G1502	0.83434	0.594741	0.0848558	0.983857	-0.546627	0.660991	0.398814	0.762257	0.135904	0.894365
Ga01G1503	-0.206695	NA	3.78861	NA	1.0128	NA	-1.84381	NA	-0.972347	NA
Ga01G1504	NA	NA	NA	NA	NA	NA	NA	NA	NA	NA
Ga01G1505	0.0013941	0.99914	0.38253	0.721816	0.71048	0.156325	0.858677	0.0487318	0.521898	0.211487
Ga01G1506	NA	NA	NA	NA	NA	NA	NA	NA	NA	NA
Ga01G1507	NA	NA	NA	NA	NA	NA	NA	NA	NA	NA
Ga01G1508	NA	NA	NA	NA	NA	NA	NA	NA	NA	NA
Ga01G1509	NA	NA	NA	NA	NA	NA	NA	NA	NA	NA
Ga01G1510	-0.063569	0.900726	-0.081018	0.892073	0.286734	0.189819	0.123678	0.674313	0.302585	0.0668926
Ga01G1511	NA	NA	NA	NA	NA	NA	NA	NA	NA	NA
Ga01G1512	-0.0942723	0.977302	0.938513	0.667188	0.319445	0.873234	-1.02076	0.490104	0.38578	0.752181
Ga01G1513	NA	NA	NA	NA	NA	NA	NA	NA	NA	NA
Ga01G1514	1.1764	NA	0.589785	NA	-0.694907	0.850316	-0.483584	NA	-1.82066	0.367238
Ga01G1515	0.746579	NA	-2.22645	NA	0.660959	0.924205	2.53408	NA	-0.813407	NA
Ga01G1516	0.610354	0.66737	0.308404	0.888865	-0.666453	0.524055	0.688026	0.446937	-0.399771	0.60123
Ga01G1517	0.75199	NA	-2.62528	0.758518	0.0510081	0.996386	2.20225	0.624908	3.4142	0.327192
Ga01G1518	NA	NA	NA	NA	NA	NA	NA	NA	NA	NA
Ga01G1519	-0.173563	0.96043	-1.28618	0.557932	0.443798	0.82835	-0.711745	0.691074	-1.45559	0.240659
Ga01G1520	0.172852	0.623963	-0.115026	0.806739	0.138076	0.608098	0.146189	0.557491	-0.139074	0.449277
Ga01G1521	-0.0171989	0.989043	-0.107912	0.939923	-0.100314	0.902635	-0.298599	0.621623	-0.478915	0.215197
Ga01G1522	NA	NA	NA	NA	NA	NA	NA	NA	NA	NA
Ga01G1523	0.00945077	0.983986	0.0480209	0.928978	0.197505	0.318077	0.34351	0.0207646	0.367293	0.00450004
Ga01G1524	1.16881	NA	-0.230078	NA	-2.97753	NA	3.44789	NA	-0.108518	NA
Ga01G1525	NA	NA	NA	NA	NA	NA	NA	NA	NA	NA
Ga01G1526	-0.046511	0.97342	0.167034	0.905646	0.306935	0.653941	-0.187588	0.80497	-0.355168	0.423232
Ga01G1527	NA	NA	NA	NA	NA	NA	NA	NA	NA	NA
Ga01G1528	-0.0685889	0.975974	0.611092	0.747494	0.343436	0.811538	-0.267122	0.845915	-0.236584	0.793609
Ga01G1529	0.451237	0.546384	-0.0373266	0.985273	0.0712092	0.930715	-0.0578236	0.945841	0.484309	0.175489
Ga01G1530	NA	NA	NA	NA	NA	NA	NA	NA	NA	NA
Ga01G1531	-0.0606996	0.92912	-0.242708	0.618785	0.024662	0.962354	0.0722423	0.876737	-0.107958	0.685778
Ga01G1532	NA	NA	NA	NA	NA	NA	NA	NA	NA	NA
Ga01G1533	NA	NA	NA	NA	NA	NA	NA	NA	NA	NA
Ga01G1534	0.75196	NA	-0.230069	NA	1.01276	NA	3.05904	NA	0.14838	NA
Ga01G1535	0.793577	0.850044	0.887579	0.860281	1.47251	0.531721	0.82495	0.773727	-0.277452	0.89712
Ga01G1536	NA	NA	NA	NA	NA	NA	NA	NA	NA	NA
Ga01G1537	NA	NA	NA	NA	NA	NA	NA	NA	NA	NA
Ga01G1538	NA	NA	NA	NA	NA	NA	NA	NA	NA	NA
Ga01G1539	NA	NA	NA	NA	NA	NA	NA	NA	NA	NA
Ga01G1540	-0.209795	NA	-0.230069	NA	0.051006	NA	3.86718	NA	0.14838	NA
Ga01G1541	-0.409857	0.718972	-0.467838	0.711746	-0.893642	0.119521	-0.358624	0.656014	-0.642898	0.192054
Ga01G1542	-0.26993	0.895023	-0.0934787	0.978225	-0.275412	0.839378	0.56011	0.594569	0.64276	0.360481
Ga01G1543	-0.2134	0.654795	-0.301365	0.494245	-0.270585	0.373539	-0.157302	0.665544	-0.698462	0.000199843
Ga01G1544	NA	NA	NA	NA	NA	NA	NA	NA	NA	NA
Ga01G1545	0.00894143	0.989804	-0.0205493	0.985863	-0.0736207	0.864935	-0.248689	0.359429	0.240423	0.253298
Ga01G1546	NA	NA	NA	NA	NA	NA	NA	NA	NA	NA
Ga01G1547	-0.209795	NA	-1.19182	NA	0.051006	NA	0.0306036	NA	0.14838	NA
Ga01G1548	NA	NA	NA	NA	NA	NA	NA	NA	NA	NA
Ga01G1549	1.9132	NA	0.0506126	NA	2.70888	0.412934	1.61944	NA	-0.200382	0.952751
Ga01G1550	-0.0439832	0.967206	0.0649818	0.962098	-0.125635	0.846758	0.178133	0.768556	-0.168045	0.662513
Ga01G1551	-0.40813	0.888032	-0.906875	0.739539	-1.0425	0.494071	-2.12279	0.0553824	-0.643679	0.588436
Ga01G1552	NA	NA	NA	NA	NA	NA	NA	NA	NA	NA
Ga01G1553	-0.209795	NA	-0.230069	NA	0.051006	NA	0.0306036	NA	0.14838	NA
Ga01G1554	1.31154	NA	0.687799	NA	2.53324	0.524539	-1.36052	NA	1.07499	0.772381
Ga01G1555	NA	NA	NA	NA	NA	NA	NA	NA	NA	NA
Ga01G1556	-0.209801	NA	-0.230075	NA	1.98788	NA	0.992386	NA	0.148384	NA
Ga01G1557	NA	NA	NA	NA	NA	NA	NA	NA	NA	NA
Ga01G1558	NA	NA	NA	NA	NA	NA	NA	NA	NA	NA
Ga01G1559	3.46717	NA	0.00939266	0.998936	-0.00349835	0.99944	1.4786	0.616503	0.339953	0.901103
Ga01G1560	0.164662	0.798992	0.210849	0.765485	0.147414	0.760785	0.271909	0.45515	-0.259825	0.347525
Ga01G1561	-0.203493	0.729834	-0.171125	0.816085	-0.230999	0.569297	-0.28123	0.422739	-0.106535	0.742671
Ga01G1562	0.0621134	0.951497	0.390911	0.577808	-0.224027	0.690416	-0.506714	0.180587	0.479265	0.124685
Ga01G1563	0.116963	0.899495	0.334304	0.667448	0.346245	0.471518	0.430006	0.287343	0.268341	0.4535
Ga01G1564	-0.237755	0.557631	-0.223975	0.60863	-0.166906	0.592155	-0.185984	0.512854	-0.340249	0.0643213
Ga01G1565	0.126853	0.879395	-0.00146933	0.998936	-0.0529786	0.940138	-0.252253	0.587062	-0.0517562	0.90294
Ga01G1566	0.115901	0.888032	-0.0847046	0.938377	0.101322	0.868058	-0.0606565	0.924909	0.464371	0.0949619
Ga01G1567	-0.383789	0.488541	-0.256888	0.728351	-0.194902	0.693936	0.417471	0.218291	0.302496	0.308877
Ga01G1568	NA	NA	NA	NA	NA	NA	NA	NA	NA	NA
Ga01G1569	-0.083678	0.927776	0.715318	0.137844	0.306974	0.510778	0.373567	0.3239	0.488217	0.094897
Ga01G1570	1.47927	NA	-2.14716	NA	3.28239	0.22346	1.90885	NA	0.0857848	0.977766
Ga01G1571	0.75196	NA	-0.230069	NA	0.051006	NA	0.0306036	NA	0.14838	NA
Ga01G1572	0.163262	0.937192	-0.33066	0.877266	-0.41525	0.716413	-0.149285	0.916208	0.00308844	0.997307
Ga01G1573	NA	NA	NA	NA	NA	NA	NA	NA	NA	NA
Ga01G1574	0.0448324	0.958928	0.177587	0.812872	-0.144141	0.768275	-0.142521	0.763892	-0.201501	0.494517
Ga01G1575	-0.500854	0.841331	-0.499525	0.865873	-0.352348	0.850946	-0.0633677	0.980626	-0.280288	0.817387
Ga01G1576	0.264782	0.552515	0.0536104	0.952473	0.0504679	0.918857	0.314398	0.234758	0.263695	0.23168
Ga01G1577	NA	NA	NA	NA	NA	NA	NA	NA	NA	NA
Ga01G1578	-0.125191	0.845749	0.0964371	0.910819	0.435793	0.125656	0.104094	0.825962	-0.0778879	0.804952
Ga01G1579	NA	NA	NA	NA	NA	NA	NA	NA	NA	NA
Ga01G1580	NA	NA	NA	NA	NA	NA	NA	NA	NA	NA
Ga01G1581	NA	NA	NA	NA	NA	NA	NA	NA	NA	NA
Ga01G1582	NA	NA	NA	NA	NA	NA	NA	NA	NA	NA
Ga01G1583	-0.00541756	0.996602	0.295628	0.734715	0.317636	0.533481	-0.203849	0.713519	-0.100459	0.81794
Ga01G1584	-0.209795	NA	-1.19182	NA	0.051006	NA	0.0306036	NA	0.14838	NA
Ga01G1585	-0.10806	0.821477	-0.157963	0.753375	0.0424841	0.92035	-0.157118	0.584867	0.091914	0.690226
Ga01G1586	-0.12017	NA	-0.37345	NA	1.29889	0.649962	1.86498	NA	0.120614	0.966358
Ga01G1587	NA	NA	NA	NA	NA	NA	NA	NA	NA	NA
Ga01G1588	NA	NA	NA	NA	NA	NA	NA	NA	NA	NA
Ga01G1589	3.30766	NA	1.55718	NA	-3.73452	0.670485	-1.43552	NA	-3.36583	NA
Ga01G1590	NA	NA	NA	NA	NA	NA	NA	NA	NA	NA
Ga01G1591	NA	NA	NA	NA	NA	NA	NA	NA	NA	NA
Ga01G1592	4.77862	0.37151	-0.118677	0.991454	3.18192	0.476794	0.342955	0.951919	3.80342	0.106918
Ga01G1593	NA	NA	NA	NA	NA	NA	NA	NA	NA	NA
Ga01G1594	-0.0984519	0.942055	-0.27437	0.82966	0.0379529	0.972774	-0.795396	0.0908309	-0.405	0.380687
Ga01G1595	0.100478	0.904383	-0.130693	0.894825	-0.196135	0.698892	-0.252743	0.562285	-0.665415	0.010897
Ga01G1596	0.299852	0.683352	-0.0277839	0.986618	-0.115399	0.865834	-0.201641	0.719568	-0.587689	0.0570435
Ga01G1597	-0.385223	0.786793	-0.268554	0.891231	-0.876439	0.238816	-0.417915	0.656897	-0.825464	0.148005
Ga01G1598	0.749717	0.654795	0.014524	0.996691	-0.839814	0.509852	-1.01736	0.338681	0.861923	0.29853
Ga01G1599	0.371631	0.629188	-0.233737	0.832433	-0.150244	0.840714	-0.197505	0.762257	0.294419	0.464041
Ga01G1600	0.312555	0.873506	-0.00724038	0.997754	0.0443201	0.98257	-0.281194	0.841043	-0.165474	0.866053
Ga01G1601	NA	NA	NA	NA	NA	NA	NA	NA	NA	NA
Ga01G1602	NA	NA	NA	NA	NA	NA	NA	NA	NA	NA
Ga01G1603	NA	NA	NA	NA	NA	NA	NA	NA	NA	NA
Ga01G1604	-0.138901	0.840499	-0.219058	0.757561	-0.376258	0.287356	-0.216997	0.598192	-0.176	0.567679
Ga01G1605	-0.0378133	0.958579	-0.162431	0.789352	0.290987	0.323471	0.243033	0.416991	0.111421	0.674842
Ga01G1606	-0.251839	0.942055	0.355992	0.935296	-0.694292	0.7603	0.583734	0.774851	0.871795	0.494884
Ga01G1607	0.554841	0.434515	0.309341	0.762359	-0.0830777	0.922412	0.100886	0.900011	0.230943	0.602057
Ga01G1608	NA	NA	NA	NA	NA	NA	NA	NA	NA	NA
Ga01G1609	NA	NA	NA	NA	NA	NA	NA	NA	NA	NA
Ga01G1610	0.870096	0.486623	0.0434449	0.987972	-0.30173	0.805591	-0.0507474	0.976263	-0.514252	0.469524
Ga01G1611	0.0588886	0.897899	0.19566	0.571705	0.0330683	0.925954	-0.0651396	0.835792	-0.0403574	0.851447
Ga01G1612	-0.0204363	0.970122	0.0746432	0.896528	0.173977	0.474384	0.10712	0.700148	0.157187	0.372836
Ga01G1613	NA	NA	NA	NA	NA	NA	NA	NA	NA	NA
Ga01G1614	0.156182	0.901362	1.42415	0.0138103	0.225711	0.779108	0.409241	0.4966	0.804269	0.0445551
Ga01G1615	0.137862	0.897521	0.213561	0.852989	0.267816	0.680453	-0.327094	0.564321	-0.212193	0.637582
Ga01G1616	1.72037	NA	-1.19186	NA	-1.53032	NA	0.0306045	NA	0.148385	NA
Ga01G1617	NA	NA	NA	NA	NA	NA	NA	NA	NA	NA
Ga01G1618	-0.116557	0.726748	-0.0239951	0.970546	0.10385	0.677569	0.31729	0.034001	0.462954	0.000201563
Ga01G1619	NA	NA	NA	NA	NA	NA	NA	NA	NA	NA
Ga01G1620	-0.209795	NA	-1.19182	NA	0.051006	NA	0.0306036	NA	0.14838	NA
Ga01G1621	-0.209803	NA	0.511821	NA	2.22951	0.626275	0.237544	NA	-1.70446	NA
Ga01G1622	1.23234	0.445966	-0.227444	0.946893	-1.04429	0.389604	0.0701036	0.974656	0.357848	0.730546
Ga01G1623	0.694529	0.710227	0.00781331	0.997932	-1.40427	0.204949	0.240358	0.888163	-0.0280664	0.982604
Ga01G1624	-0.121664	0.95214	-0.382279	0.840486	-0.767514	0.505981	-0.208685	0.87744	0.878589	0.216677
Ga01G1625	NA	NA	NA	NA	NA	NA	NA	NA	NA	NA
Ga01G1626	-0.209795	NA	-0.230069	NA	0.051006	NA	1.69524	NA	-0.813375	NA
Ga01G1627	NA	NA	NA	NA	NA	NA	NA	NA	NA	NA
Ga01G1628	0.0316902	0.978574	0.0691841	0.960661	-0.0150943	0.988417	0.448551	0.284388	0.0625676	0.892835
Ga01G1629	0.0415084	0.97342	0.318874	0.737959	-0.350448	0.524188	-0.432221	0.364362	0.0569439	0.911611
Ga01G1630	0.658933	0.420845	0.0863607	0.965242	-0.125935	0.89748	0.00844628	0.996923	0.816826	0.047628
Ga01G1631	0.0341679	0.967477	-0.420809	0.3629	-0.394659	0.202537	-0.0450264	0.937462	-0.332165	0.17302
Ga01G1632	NA	NA	NA	NA	NA	NA	NA	NA	NA	NA
Ga01G1633	NA	NA	NA	NA	NA	NA	NA	NA	NA	NA
Ga01G1634	-0.381319	0.790131	-0.353322	0.841727	-0.218839	0.858323	0.307976	0.769594	-0.160057	0.843505
Ga01G1635	-0.116287	0.757299	0.0729952	0.894002	0.376244	0.0220741	0.322353	0.0517261	0.368794	0.00871044
Ga01G1636	0.0634396	0.966433	-0.0232284	0.990456	-0.334692	0.652919	-0.250881	0.753391	-0.319002	0.522284
Ga01G1637	NA	NA	NA	NA	NA	NA	NA	NA	NA	NA
Ga01G1638	2.97652	NA	-3.03199	NA	-0.910783	NA	0.0306047	NA	-1.76076	NA
Ga01G1639	-0.0721753	0.967635	1.16551	0.179353	0.219947	0.842222	-0.226267	0.827645	1.23666	0.00989772
Ga01G1640	NA	NA	NA	NA	NA	NA	NA	NA	NA	NA
Ga01G1641	0.283362	0.942665	-0.0839331	0.988668	-0.927966	0.67654	0.0789317	0.982338	0.709371	0.641993
Ga01G1642	0.252782	0.937369	0.392481	0.917444	-0.611323	0.75685	-2.27089	0.045692	-0.202204	0.89166
Ga01G1643	0.10687	0.77983	-0.202426	0.533074	-0.118814	0.644208	-0.104154	0.693284	-0.317615	0.025483
Ga01G1644	NA	NA	NA	NA	NA	NA	NA	NA	NA	NA
Ga01G1645	0.729913	0.623515	-0.146867	0.960481	-0.665277	0.534493	0.175621	0.907203	-0.751766	0.300483
Ga01G1646	-0.141174	0.848581	-0.223615	0.765953	0.66639	0.0180254	0.177265	0.705232	-0.196007	0.539022
Ga01G1647	-0.365668	0.89685	-0.209474	0.959563	-0.302016	0.884113	0.0977233	0.968554	-0.826811	0.440063
Ga01G1648	0.10424	0.895767	-0.362184	0.526296	0.208431	0.654578	-0.479956	0.12306	-0.0589041	0.878899
Ga01G1649	NA	NA	NA	NA	NA	NA	NA	NA	NA	NA
Ga01G1650	0.269887	0.587131	-0.0961812	0.911073	-0.474193	0.0818591	-0.293623	0.34512	0.266496	0.286263
Ga01G1651	0.235853	0.710258	-0.618789	0.144261	-0.362036	0.325772	-0.459288	0.150162	-0.371995	0.168018
Ga01G1652	NA	NA	NA	NA	NA	NA	NA	NA	NA	NA
Ga01G1653	NA	NA	NA	NA	NA	NA	NA	NA	NA	NA
Ga01G1654	NA	NA	NA	NA	NA	NA	NA	NA	NA	NA
Ga01G1655	-0.0882491	NA	-0.39017	0.966214	3.4675	0.124157	2.90028	0.190838	6.86628	0.000834599
Ga01G1656	0.207826	0.823355	0.161474	0.899225	0.654587	0.13275	0.162379	0.813852	0.371947	0.324108
Ga01G1657	NA	NA	NA	NA	NA	NA	NA	NA	NA	NA
Ga01G1658	NA	NA	NA	NA	NA	NA	NA	NA	NA	NA
Ga01G1659	NA	NA	NA	NA	NA	NA	NA	NA	NA	NA
Ga01G1660	1.0768	0.677108	-0.174868	0.97621	-1.08466	0.587792	0.324784	0.902314	-0.3225	0.839442
Ga01G1661	1.0959	0.304365	-0.0489462	0.986836	-0.534026	0.584186	-0.130518	0.92404	0.446109	0.518198
Ga01G1662	-0.112698	0.78868	-0.00613206	0.992962	0.356392	0.0566293	0.256448	0.207845	0.270634	0.0988755
Ga01G1663	NA	NA	NA	NA	NA	NA	NA	NA	NA	NA
Ga01G1664	NA	NA	NA	NA	NA	NA	NA	NA	NA	NA
Ga01G1665	NA	NA	NA	NA	NA	NA	NA	NA	NA	NA
Ga01G1666	-0.545587	0.491596	0.427104	0.661441	1.08511	0.00411425	1.45295	3.71388e-05	1.3371	7.01266e-05
Ga01G1667	0.0402074	0.988582	1.45924	0.305016	-0.108026	0.955899	1.28086	0.179954	-1.65546	0.0284572
Ga01G1668	-0.213183	0.625178	-0.12792	0.833246	-0.116534	0.753008	-0.158347	0.622983	-0.6039	0.000536975
Ga01G1669	0.126719	0.903546	0.0535064	0.974514	-0.162643	0.813291	0.0323485	0.970885	0.612386	0.0635199
Ga01G1670	0.132835	0.826406	-0.0968494	0.90595	0.00671854	0.994552	-0.231539	0.494824	-0.183448	0.485694
Ga01G1671	-0.424769	0.714953	-0.277026	0.863725	-0.406248	0.621935	-0.129154	0.905987	-0.589122	0.254834
Ga01G1672	0.522384	0.342363	0.192295	0.833601	0.0578609	0.932882	0.154162	0.784975	-0.0755627	0.857233
Ga01G1673	NA	NA	NA	NA	NA	NA	NA	NA	NA	NA
Ga01G1674	-0.130876	0.821567	-0.166459	0.793589	-0.227045	0.511083	-0.112064	0.790296	-0.0748985	0.800344
Ga01G1675	NA	NA	NA	NA	NA	NA	NA	NA	NA	NA
Ga01G1676	NA	NA	NA	NA	NA	NA	NA	NA	NA	NA
Ga01G1677	0.153693	0.911344	0.473244	0.681019	-0.258635	0.760953	-0.283826	0.733865	-0.53534	0.259934
Ga01G1678	0.947466	0.351967	0.117457	0.962145	-0.715003	0.358216	-0.396908	0.665441	0.172461	0.815654
Ga01G1679	0.340909	0.699008	-0.0857165	0.958137	-0.0645458	0.942857	-0.0439641	0.963693	-0.0735956	0.892112
Ga01G1680	0.977719	0.614774	-1.03078	0.641127	-0.86867	0.545712	-0.0663843	0.979495	0.25832	0.829928
Ga01G1681	-0.0740219	0.894226	-0.0772044	0.911065	0.127174	0.710383	0.201028	0.454337	0.677234	3.70803e-05
Ga01G1682	NA	NA	NA	NA	NA	NA	NA	NA	NA	NA
Ga01G1683	NA	NA	NA	NA	NA	NA	NA	NA	NA	NA
Ga01G1684	NA	NA	NA	NA	NA	NA	NA	NA	NA	NA
Ga01G1685	NA	NA	NA	NA	NA	NA	NA	NA	NA	NA
Ga01G1686	NA	NA	NA	NA	NA	NA	NA	NA	NA	NA
Ga01G1687	-0.43085	0.710408	0.196562	0.90765	-0.326337	0.701543	0.464496	0.511284	-0.125985	0.850321
Ga01G1688	0.0047152	0.99517	-0.0394529	0.968521	-0.374603	0.171889	0.0452863	0.928171	-0.0801657	0.781588
Ga01G1689	0.875313	0.160196	-0.0755743	0.962145	-0.0594885	0.944455	0.0637035	0.940016	-0.00727889	0.988701
Ga01G1690	-0.0697747	0.90266	-0.391704	0.217447	-0.0898656	0.816551	-0.133607	0.680428	-0.38337	0.0335634
Ga01G1691	0.25986	0.78567	0.465723	0.598937	1.05056	0.00504912	1.74005	1.32679e-07	2.01311	1.53484e-10
Ga01G1692	-0.0253487	0.96357	0.127399	0.778149	0.036302	0.922765	-0.0231108	0.953869	0.33287	0.0293348
Ga01G1693	0.94985	0.357708	0.0764928	0.979455	-0.114118	0.929937	0.964384	0.139238	0.219869	0.765202
Ga01G1694	-0.227677	0.638147	-0.142953	0.83034	-0.223038	0.513639	0.00985322	0.9891	-0.362229	0.0911953
Ga01G1695	0.0672699	0.967635	0.173336	0.925622	1.61708	0.000486064	1.38776	0.00340051	1.92849	4.08225e-06
Ga01G1696	-0.098188	0.872848	-0.133772	0.840315	-0.115467	0.784326	-0.154919	0.673012	-0.213159	0.371336
Ga01G1697	-0.0186283	0.974566	-0.113758	0.813031	0.122653	0.669679	0.0363921	0.923243	0.121005	0.528456
Ga01G1698	-4.16195	0.239901	0.53924	0.911854	-2.59037	0.125656	-0.550255	0.826348	-0.394727	0.81502
Ga01G1699	-0.00647746	0.997082	0.0685775	0.975334	0.843937	0.122797	0.753461	0.158605	0.807554	0.06447
Ga01G1700	-0.135227	0.946231	0.327688	0.873436	0.861517	0.315303	0.581209	0.539547	0.930963	0.143839
Ga01G1701	0.69338	0.851596	-0.854739	0.81391	0.405095	0.880636	-0.438596	0.870439	1.3363	0.328971
Ga01G1702	-0.687792	0.667868	0.196922	0.944734	1.34756	0.0987245	2.10704	0.00255739	0.985708	0.16209
Ga01G1703	-0.403257	0.601197	-0.122187	0.925605	-0.018057	0.98579	-0.466211	0.322747	-0.794384	0.0146754
Ga01G1704	-0.209795	NA	-0.230069	NA	0.051006	NA	0.0306036	NA	0.14838	NA
Ga01G1705	1.13199	0.351992	0.103445	0.974029	-0.42376	0.724853	0.00376191	0.998952	0.0163121	0.986846
Ga01G1706	0.751986	NA	0.731712	NA	0.0510078	NA	0.992393	NA	1.12702	NA
Ga01G1707	-0.137606	0.739386	0.0730576	0.906264	-0.0382818	0.923336	-0.0790815	0.817225	0.00622848	0.981669
Ga01G1708	-0.221787	0.819992	0.0345167	0.986261	-0.0707414	0.93374	0.2495	0.69441	0.0400007	0.944361
Ga01G1709	0.307647	0.587203	0.332909	0.577808	0.325	0.399235	-0.290864	0.430314	0.0500498	0.894534
Ga01G1710	0.00632793	0.993169	-0.0946841	0.895602	0.173745	0.613511	0.0337193	0.945962	0.151519	0.530166
Ga01G1711	0.378252	0.597957	-0.0432317	0.980901	0.0351381	0.969106	-0.183175	0.769563	0.215939	0.601228
Ga01G1712	-0.209795	NA	0.731687	NA	0.051006	NA	0.0306036	NA	-0.813375	NA
Ga01G1713	-0.209795	NA	-0.230069	NA	0.051006	NA	0.0306036	NA	0.14838	NA
Ga01G1714	-1.79032	NA	0.530121	NA	1.82028	NA	1.356	NA	-1.62953	NA
Ga01G1715	0.0922808	0.845246	0.0170956	0.986202	0.0940426	0.781734	0.118956	0.69055	0.0978322	0.651261
Ga01G1716	-0.209795	NA	0.731687	NA	0.051006	NA	-2.81822	NA	0.14838	NA
Ga01G1717	-0.244029	0.859272	0.191707	0.9154	-0.268607	0.776946	-0.287358	0.746834	-0.730718	0.138944
Ga01G1718	-0.598971	0.717825	0.472281	0.824824	0.81763	0.434758	0.284779	0.842024	1.11316	0.111042
Ga01G1719	NA	NA	NA	NA	NA	NA	NA	NA	NA	NA
Ga01G1720	NA	NA	NA	NA	NA	NA	NA	NA	NA	NA
Ga01G1721	NA	NA	NA	NA	NA	NA	NA	NA	NA	NA
Ga01G1722	NA	NA	NA	NA	NA	NA	NA	NA	NA	NA
Ga01G1723	-0.103929	0.940803	-0.0260923	0.98969	-0.151376	0.870608	-0.602195	0.276294	-1.22252	0.00157839
Ga01G1724	NA	NA	NA	NA	NA	NA	NA	NA	NA	NA
Ga01G1725	NA	NA	NA	NA	NA	NA	NA	NA	NA	NA
Ga01G1726	0.596936	0.517038	0.591065	0.54717	1.09304	0.0234902	0.142203	0.88341	0.942129	0.0263325
Ga01G1727	3.07468	NA	-0.230077	NA	0.0510079	NA	0.0306047	NA	1.97371	NA
Ga01G1728	NA	NA	NA	NA	NA	NA	NA	NA	NA	NA
Ga01G1729	0.276172	0.852226	0.588937	0.654853	0.943255	0.156801	0.860087	0.184577	2.33803	2.8247e-07
Ga01G1730	NA	NA	NA	NA	NA	NA	NA	NA	NA	NA
Ga01G1731	NA	NA	NA	NA	NA	NA	NA	NA	NA	NA
Ga01G1732	-0.179845	0.916408	-0.506592	0.738063	-0.617726	0.47831	-0.81317	0.255572	-1.23849	0.0213587
Ga01G1733	0.297355	0.776903	-0.0656119	0.974445	0.663547	0.233316	-0.544009	0.325348	1.28542	0.00063355
Ga01G1734	NA	NA	NA	NA	NA	NA	NA	NA	NA	NA
Ga01G1735	NA	NA	NA	NA	NA	NA	NA	NA	NA	NA
Ga01G1736	0.0233205	0.967635	0.0791555	0.891231	0.117332	0.692972	0.114802	0.68981	0.145863	0.440331
Ga01G1737	NA	NA	NA	NA	NA	NA	NA	NA	NA	NA
Ga01G1738	0.116047	0.959962	0.174153	0.950665	0.639817	0.553523	0.368757	0.767836	-0.128086	0.895732
Ga01G1739	NA	NA	NA	NA	NA	NA	NA	NA	NA	NA
Ga01G1740	0.0920738	0.942703	-0.108458	0.943466	-0.257128	0.714451	-0.334866	0.607825	-1.26221	0.000374406
Ga01G1741	NA	NA	NA	NA	NA	NA	NA	NA	NA	NA
Ga01G1742	-0.0272428	0.974003	-0.105651	0.89902	0.00790484	0.993258	-0.0791491	0.875119	0.040327	0.907717
Ga01G1743	-1.57831	NA	1.42528	0.725185	-2.27247	0.372983	-0.753334	0.839196	-0.76101	0.70689
Ga01G1744	-0.139149	0.840499	-0.128957	0.883806	-0.335591	0.356791	-0.510674	0.0754547	-0.396051	0.122801
Ga01G1745	0.382581	0.863747	0.235729	0.942381	0.203056	0.916777	-0.561324	0.68107	3.00016	7.13626e-05
Ga01G1746	-0.149589	0.751002	-0.356554	0.308911	-0.152933	0.649071	-0.203598	0.473961	-0.376141	0.0458423
Ga01G1747	0.646451	0.347263	-0.034467	0.986261	0.0606757	0.945495	-0.49893	0.302944	0.472153	0.217974
Ga01G1748	-0.209795	NA	-3.49328	NA	0.051006	NA	0.0306036	NA	3.11594	NA
Ga01G1749	NA	NA	NA	NA	NA	NA	NA	NA	NA	NA
Ga01G1750	NA	NA	NA	NA	NA	NA	NA	NA	NA	NA
Ga01G1751	0.593978	0.446302	0.198198	0.885284	0.559896	0.311189	0.322979	0.609006	0.470079	0.261044
Ga01G1752	-0.316918	0.724352	0.248166	0.8308	0.0278246	0.979243	-0.12143	0.882358	-1.13362	0.000814964
Ga01G1753	0.219981	NA	-2.0912	0.616596	-1.32872	0.646276	-2.21041	0.364108	-2.11475	0.333546
Ga01G1754	0.857436	0.249274	0.125411	0.938824	-0.0976123	0.919532	0.407385	0.509531	0.67063	0.10416
Ga01G1755	-0.0778399	0.896268	0.620556	0.0242936	0.336945	0.194124	0.378199	0.0954505	0.556454	0.00207445
Ga01G1756	-0.016177	0.985498	-0.366334	0.490283	-0.155844	0.747892	-0.184167	0.684996	-0.804747	0.000478309
Ga01G1757	0.590603	NA	-1.67622	NA	-1.87827	0.77819	0.48484	NA	0.441996	0.921142
Ga01G1758	NA	NA	NA	NA	NA	NA	NA	NA	NA	NA
Ga01G1759	0.59814	0.78673	0.82705	0.727316	0.8085	0.626275	-0.267657	0.886508	1.81791	0.032219
Ga01G1760	-0.67121	0.660022	-0.407985	0.848471	-0.661092	0.532663	0.973744	0.259814	0.327268	0.702594
Ga01G1761	NA	NA	NA	NA	NA	NA	NA	NA	NA	NA
Ga01G1762	0.405938	0.735136	0.0466783	0.986271	0.0748133	0.953464	-0.362104	0.671945	0.908331	0.0731702
Ga01G1763	-0.603515	0.864635	-1.94601	0.45386	-1.48175	0.475768	-2.69119	0.0657678	-1.95341	0.17904
Ga01G1764	NA	NA	NA	NA	NA	NA	NA	NA	NA	NA
Ga01G1765	-1.62348	NA	-0.230074	NA	-2.78284	0.882081	0.0306043	NA	0.148384	NA
Ga01G1766	NA	NA	NA	NA	NA	NA	NA	NA	NA	NA
Ga01G1767	-1.17155	NA	-3.03646	NA	1.01276	NA	0.0306036	NA	0.14838	NA
Ga01G1768	0.027213	0.979506	0.439616	0.525217	1.18019	6.63296e-05	0.612087	0.0960837	0.910691	0.00187821
Ga01G1769	0.0490022	0.980346	-0.55654	0.737959	-0.122785	0.931932	-0.0920947	0.951792	-0.616338	0.361513
Ga01G1770	0.0157191	0.990169	0.0164783	0.99208	-0.117046	0.887249	0.29221	0.622871	0.345577	0.409017
Ga01G1771	NA	NA	NA	NA	NA	NA	NA	NA	NA	NA
Ga01G1772	NA	NA	NA	NA	NA	NA	NA	NA	NA	NA
Ga01G1773	1.64621	0.420845	0.436634	0.911065	1.32761	0.433892	1.36057	0.274716	1.68795	0.087407
Ga01G1774	-0.169347	0.799034	-0.13947	0.873436	0.174865	0.714519	-0.257356	0.508269	-0.406087	0.120719
Ga01G1775	-0.130059	0.892359	0.503539	0.427468	0.500776	0.237851	0.447118	0.276443	-0.0830663	0.85452
Ga01G1776	0.243469	NA	2.31095	NA	2.50585	0.583415	0.725569	NA	0.148386	NA
Ga01G1777	NA	NA	NA	NA	NA	NA	NA	NA	NA	NA
Ga01G1778	0.509427	0.327254	-0.074695	0.949103	0.35115	0.385456	0.0289565	0.968582	0.195128	0.557837
Ga01G1779	-0.174242	0.714589	0.263089	0.547704	0.0201494	0.969106	-0.16903	0.598192	-0.0527848	0.851902
Ga01G1780	-0.586576	0.564865	0.280194	0.853051	0.227108	0.812107	0.903067	0.0915418	0.0067125	0.992462
Ga01G1781	0.446366	0.283481	-0.0779552	0.927798	0.311016	0.336043	-0.354004	0.212637	0.441982	0.0449757
Ga01G1782	0.187729	0.875812	0.675301	0.397879	0.55687	0.323204	1.05191	0.0109926	1.14715	0.0017935
Ga01G1783	NA	NA	NA	NA	NA	NA	NA	NA	NA	NA
Ga01G1784	NA	NA	NA	NA	NA	NA	NA	NA	NA	NA
Ga01G1785	0.00241854	0.99914	0.32372	0.876943	-1.03163	0.186981	-0.352008	0.762325	-1.27449	0.0311391
Ga01G1786	-0.138949	0.844229	-0.470638	0.320845	-0.11179	0.839793	-0.318896	0.382265	-0.718578	0.00282601
Ga01G1787	-0.302824	0.743233	-0.453407	0.60431	0.0199676	0.98579	-0.21646	0.750952	-0.0877775	0.867714
Ga01G1788	NA	NA	NA	NA	NA	NA	NA	NA	NA	NA
Ga01G1789	0.359132	0.788917	-0.0920316	0.969733	-0.0737997	0.956723	-0.498887	0.542296	-0.151542	0.842653
Ga01G1790	NA	NA	NA	NA	NA	NA	NA	NA	NA	NA
Ga01G1791	-0.365638	0.856702	0.140348	0.965898	-0.188652	0.909235	0.310806	0.831952	-0.863122	0.260795
Ga01G1792	-1.17158	NA	-0.230074	NA	-5.30618	0.727236	-0.657502	NA	0.148384	NA
Ga01G1793	-0.209795	NA	-0.230069	NA	1.01276	NA	0.0306036	NA	0.14838	NA
Ga01G1794	NA	NA	NA	NA	NA	NA	NA	NA	NA	NA
Ga01G1795	0.0613386	0.97914	-0.0335496	0.99208	-0.0151659	0.996386	-0.659077	0.534391	0.617825	0.434672
Ga01G1796	0.305376	0.623685	-0.41345	0.494611	-0.146828	0.797617	-0.0138548	0.987712	0.0921234	0.810597
Ga01G1797	NA	NA	NA	NA	NA	NA	NA	NA	NA	NA
Ga01G1798	-0.332645	0.566529	-0.247304	0.741791	-0.348359	0.377781	-0.0568951	0.928171	-0.151631	0.653692
Ga01G1799	0.48562	0.667454	-0.43364	0.753375	0.213914	0.837492	-0.620805	0.367408	0.330344	0.582033
Ga01G1800	0.117185	0.923463	0.215222	0.867503	0.147572	0.856349	-0.210059	0.765915	0.0904506	0.868103
Ga01G1801	0.4817	0.521863	-0.0367468	0.985882	0.157421	0.838147	-0.171521	0.812959	0.165597	0.726252
Ga01G1802	-0.0803975	0.889982	-0.235072	0.592573	-0.0323027	0.944455	-0.114498	0.748647	-0.195006	0.363129
Ga01G1803	-0.712413	0.651359	-0.504584	0.807722	-0.590864	0.617261	-0.670786	0.525693	-0.365357	0.67963
Ga01G1804	0.626905	0.324301	0.0699016	0.965242	-0.0253312	0.979538	0.0313724	0.972895	-0.0383047	0.944002
Ga01G1805	0.810943	0.482689	0.270458	0.896528	0.22212	0.859695	0.142005	0.913384	0.48046	0.471117
Ga01G1806	-0.231101	0.585461	-0.21529	0.651607	0.106759	0.778318	0.0887997	0.818797	0.0975889	0.693099
Ga01G1807	0.389652	0.764477	0.154758	0.943213	-0.699604	0.355266	-0.0858166	0.946584	0.0150115	0.985089
Ga01G1808	-1.47086	0.538706	1.19474	0.718888	-2.0152	0.0834074	-0.0743076	0.979495	-1.407	0.168345
Ga01G1809	0.285313	0.632759	-0.421097	0.435089	0.0553646	0.930239	-0.330091	0.384836	-0.116348	0.748097
Ga01G1810	NA	NA	NA	NA	NA	NA	NA	NA	NA	NA
Ga01G1811	NA	NA	NA	NA	NA	NA	NA	NA	NA	NA
Ga01G1812	-3.48812	NA	-1.19187	NA	-2.39923	NA	0.0306047	NA	0.30012	NA
Ga01G1813	0.287334	0.595131	-0.162183	0.831392	0.106109	0.839204	-0.0418932	0.944137	0.149373	0.625971
Ga01G1814	NA	NA	NA	NA	NA	NA	NA	NA	NA	NA
Ga01G1815	0.449215	0.280734	0.0264252	0.984313	0.455303	0.0973735	0.450705	0.085328	0.754473	0.000188237
Ga01G1816	-0.0628537	0.979989	0.419462	0.875033	-0.811385	0.501754	-0.327428	0.839628	-0.635742	0.469914
Ga01G1817	NA	NA	NA	NA	NA	NA	NA	NA	NA	NA
Ga01G1818	-0.0457517	0.937606	0.361191	0.249882	0.160069	0.604266	-0.176032	0.51142	0.397098	0.0206284
Ga01G1819	1.46984	0.552254	-1.51644	0.564121	-0.933773	0.633833	-0.347999	0.89378	0.585131	0.679429
Ga01G1820	3.21474	0.188331	1.35178	0.693723	0.431993	0.874957	0.0853088	0.980828	0.18829	0.91804
Ga01G1821	0.909258	NA	-2.07068	NA	-1.12201	0.635997	2.41671	NA	-1.56277	0.352867
Ga01G1822	NA	NA	NA	NA	NA	NA	NA	NA	NA	NA
Ga01G1823	0.0996069	0.905046	0.127606	0.898612	0.970375	0.000166888	0.219828	0.623358	1.20191	3.95591e-07
Ga01G1824	NA	NA	NA	NA	NA	NA	NA	NA	NA	NA
Ga01G1825	0.966021	0.476374	0.165763	0.954228	0.113552	0.944764	-0.260417	0.851148	0.973669	0.162777
Ga01G1826	0.200406	0.839376	-0.0207898	0.990456	-0.167058	0.824566	-0.447323	0.381581	-0.711504	0.0410687
Ga01G1827	4.74481e-05	0.999939	0.343655	0.724666	0.598411	0.198057	0.53078	0.238279	1.69413	2.49775e-08
Ga01G1828	-0.103981	0.901353	-0.145582	0.878109	0.240112	0.608023	0.192519	0.688134	-0.154767	0.657719
Ga01G1829	NA	NA	NA	NA	NA	NA	NA	NA	NA	NA
Ga01G1830	-0.463693	0.853176	0.611687	0.803679	3.01486	0.000157921	2.41508	0.00563957	0.951047	0.288465
Ga01G1831	0.347763	0.493718	-0.35825	0.494643	0.271295	0.483654	-0.274499	0.441364	0.85394	0.000104824
Ga01G1832	3.33794	NA	-0.230072	NA	0.0510068	NA	-1.84859	NA	-0.165794	NA
Ga01G1833	0.441377	0.719455	0.703353	0.540304	-0.332576	0.733487	-0.344487	0.704087	-0.616714	0.282443
Ga01G1834	-1.17155	NA	-0.230069	NA	0.051006	NA	0.0306036	NA	2.11471	NA
Ga01G1835	-0.038587	0.96357	0.151419	0.839934	-0.203949	0.617477	-0.262623	0.449264	-0.230133	0.396025
Ga01G1836	0.11081	0.933565	0.367676	0.748749	-0.136635	0.879861	0.100378	0.914007	0.550575	0.194396
Ga01G1837	0.064095	NA	0.425582	0.947852	1.53081	0.734513	0.9924	0.860046	4.55009	0.0317983
Ga01G1838	-1.27011	0.676593	1.34508	0.705469	-2.53017	0.105643	0.607163	0.822119	-0.62252	0.728982
Ga01G1839	0.0920999	0.90266	0.0741381	0.939923	0.104591	0.841819	0.0323465	0.959549	0.383174	0.126412
Ga01G1840	0.483003	0.44007	0.312102	0.703413	-0.00711706	0.996386	-0.195542	0.727949	-0.161975	0.678904
Ga01G1841	0.0249913	0.987205	0.551	0.598391	0.266944	0.75868	-0.663667	0.258453	-0.425111	0.407885
Ga01G1842	-0.0520688	0.923845	-0.0342913	0.965548	0.0461308	0.907154	-0.157583	0.559862	0.211119	0.252713
Ga01G1843	-0.353539	0.503905	-0.208672	0.772342	-0.301245	0.435124	-0.330189	0.335315	-0.616268	0.00973458
Ga01G1844	NA	NA	NA	NA	NA	NA	NA	NA	NA	NA
Ga01G1845	-0.307076	0.446302	-0.280868	0.510229	-0.174002	0.607443	-0.341445	0.158422	-0.49816	0.00770395
Ga01G1846	1.07403	0.261755	0.35237	0.83891	-0.298368	0.777105	-0.250092	0.813847	0.016929	0.983543
Ga01G1847	-0.417499	0.577485	-0.32634	0.725218	-0.667792	0.101475	-0.557858	0.182795	-0.197311	0.646362
Ga01G1848	NA	NA	NA	NA	NA	NA	NA	NA	NA	NA
Ga01G1849	NA	NA	NA	NA	NA	NA	NA	NA	NA	NA
Ga01G1850	NA	NA	NA	NA	NA	NA	NA	NA	NA	NA
Ga01G1851	NA	NA	NA	NA	NA	NA	NA	NA	NA	NA
Ga01G1852	NA	NA	NA	NA	NA	NA	NA	NA	NA	NA
Ga01G1853	NA	NA	NA	NA	NA	NA	NA	NA	NA	NA
Ga01G1854	NA	NA	NA	NA	NA	NA	NA	NA	NA	NA
Ga01G1855	1.57036	0.618737	-0.383642	0.949389	-1.06943	0.677434	0.640719	0.825404	-0.915426	0.64303
Ga01G1856	0.267906	0.715092	0.109603	0.926083	0.0647413	0.929256	0.0480797	0.949714	0.253913	0.479973
Ga01G1857	-0.162854	0.947375	0.141581	0.965527	0.752437	0.513121	0.924973	0.35906	-0.249846	0.801475
Ga01G1858	-0.267052	0.696414	-0.098562	0.927918	-0.0900358	0.889319	-0.731579	0.0157138	-0.780917	0.00352634
Ga01G1859	0.0582199	0.932999	-0.0553773	0.950875	0.235091	0.476112	0.0728465	0.875342	-0.00589663	0.985557
Ga01G1860	-0.108932	0.81838	-0.0503159	0.946219	0.149612	0.623667	0.104702	0.745994	0.427726	0.00994606
Ga01G1861	0.062959	0.938354	-0.216097	0.753375	0.229631	0.571746	0.0236096	0.97181	0.431821	0.0771909
Ga01G1862	0.169063	0.735861	0.235153	0.645444	-0.141238	0.712697	0.00970285	0.988566	0.0414091	0.89166
Ga01G1863	0.342469	0.710759	-0.451231	0.640691	-0.469275	0.404633	-0.436916	0.447337	0.290831	0.543497
Ga01G1864	-0.972365	0.338711	-0.496495	0.734947	-0.819062	0.25723	0.693741	0.340174	0.0186876	0.982616
Ga01G1865	-0.785375	0.550462	-0.202424	0.932783	-0.198323	0.883305	0.766124	0.366304	-0.185992	0.827626
Ga01G1866	NA	NA	NA	NA	NA	NA	NA	NA	NA	NA
Ga01G1867	0.685174	0.385775	0.302852	0.800865	-0.305378	0.672596	0.582048	0.264554	0.290252	0.551325
Ga01G1868	-0.252883	0.68792	-0.116028	0.905572	0.048093	0.941445	-0.178923	0.70451	0.379879	0.172072
Ga01G1869	2.02669	NA	-1.84135	NA	2.81347	NA	2.26727	NA	-0.813407	NA
Ga01G1870	1.36941	0.212141	0.416575	0.823552	-0.392051	0.731207	0.377079	0.728119	0.625019	0.354103
Ga01G1871	-0.0849785	0.986388	-2.2749	0.496386	-1.3964	0.54405	-0.0411639	0.99402	0.818852	0.622506
Ga01G1872	-0.0710171	0.935443	-0.289743	0.664224	-0.0896313	0.879392	-0.434305	0.184455	-0.55474	0.0291466
Ga01G1873	-0.0478075	0.946313	-0.211125	0.709582	-0.323764	0.26814	-0.20156	0.542829	-0.459287	0.025681
Ga01G1874	0.0631197	0.921802	-0.0429791	0.962206	0.391185	0.11046	0.077311	0.858875	-0.254743	0.238518
Ga01G1875	NA	NA	NA	NA	NA	NA	NA	NA	NA	NA
Ga01G1876	NA	NA	NA	NA	NA	NA	NA	NA	NA	NA
Ga01G1877	-0.59679	0.744525	0.0775331	0.986202	-0.121451	0.946022	-0.0317432	0.990015	0.233678	0.822169
Ga01G1878	0.409086	0.798014	-0.0253174	0.992631	-0.841356	0.356646	0.140673	0.923754	-0.636725	0.359287
Ga01G1879	0.0603467	0.919981	0.0959357	0.885284	0.10411	0.784326	0.103035	0.775321	-0.0469428	0.864184
Ga01G1880	0.75196	NA	-0.230069	NA	1.81097	NA	0.0306036	NA	0.14838	NA
Ga01G1881	2.74298	NA	-0.230069	NA	0.051006	NA	1.69524	NA	0.14838	NA
Ga01G1882	NA	NA	NA	NA	NA	NA	NA	NA	NA	NA
Ga01G1883	-4.16244	NA	-0.726873	NA	-1.912	0.670866	1.30521	NA	0.120498	0.972968
Ga01G1884	NA	NA	NA	NA	NA	NA	NA	NA	NA	NA
Ga01G1885	-0.421155	0.919469	1.55455	0.70515	-1.4496	0.500338	-0.0302981	0.996654	-1.54786	0.352108
Ga01G1886	NA	NA	NA	NA	NA	NA	NA	NA	NA	NA
Ga01G1887	-0.37557	0.646383	0.259246	0.79981	-0.0545184	0.949378	0.305542	0.597908	-0.308723	0.441391
Ga01G1888	0.177442	0.759971	0.290077	0.606342	-0.0932684	0.855044	-0.123524	0.782344	0.379496	0.113786
Ga01G1889	-0.234516	0.669455	0.168283	0.814466	-0.0668311	0.90173	0.0324849	0.957814	-0.19916	0.474961
Ga01G1890	-0.315717	0.537499	-0.103002	0.907225	-0.151586	0.738654	-0.0842772	0.87157	-0.216282	0.434748
Ga01G1891	1.26908	0.405901	0.394531	0.890656	-0.374263	0.825981	-0.266385	0.877023	0.567432	0.560988
Ga01G1892	0.0672806	0.969051	0.020808	0.99208	0.0435729	0.973647	0.0646912	0.960106	-1.28574	0.00465729
Ga01G1893	NA	NA	NA	NA	NA	NA	NA	NA	NA	NA
Ga01G1894	0.0371896	0.967298	0.195597	0.791355	-0.301117	0.441365	-0.63479	0.0219454	-0.693491	0.00329905
Ga01G1895	0.196673	0.785606	0.0602128	0.962145	-0.208154	0.677861	0.011491	0.990506	-0.301415	0.326393
Ga01G1896	-0.209801	NA	2.08767	NA	5.10458	NA	0.0306045	NA	2.61154	NA
Ga01G1897	NA	NA	NA	NA	NA	NA	NA	NA	NA	NA
Ga01G1898	NA	NA	NA	NA	NA	NA	NA	NA	NA	NA
Ga01G1899	-0.209796	NA	2.95765	NA	1.78787	NA	0.0306038	NA	2.00579	NA
Ga01G1900	-0.209795	NA	-0.230069	NA	0.051006	NA	0.0306036	NA	0.14838	NA
Ga01G1901	-0.0402618	0.95419	0.100602	0.888859	-0.3196	0.243933	-0.0428393	0.928641	-0.417823	0.0340038
Ga01G1902	0.113949	0.894412	-0.129209	0.899783	-0.00992367	0.993086	0.00236962	0.998436	-0.117932	0.752791
Ga01G1903	NA	NA	NA	NA	NA	NA	NA	NA	NA	NA
Ga01G1904	-0.0552028	0.918926	0.109345	0.839466	0.0979873	0.770634	-0.0850752	0.801149	0.397708	0.0140203
Ga01G1905	NA	NA	NA	NA	NA	NA	NA	NA	NA	NA
Ga01G1906	-0.287663	0.588704	-0.11147	0.896748	-0.0646638	0.906908	-0.431896	0.13894	-0.578656	0.0107386
Ga01G1907	0.447463	0.77795	-0.516679	0.731762	-0.604605	0.486366	-0.495933	0.589866	-1.66051	0.0010769
Ga01G1908	-0.158057	0.909886	0.166185	0.924347	0.0220849	0.987848	0.330286	0.668031	-0.591809	0.214107
Ga01G1909	-0.0982057	0.896066	-0.177813	0.811361	0.0334215	0.956319	-0.0933589	0.862688	-0.118874	0.711818
Ga01G1910	NA	NA	NA	NA	NA	NA	NA	NA	NA	NA
Ga01G1911	-2.45197	0.428586	-2.05297	0.680968	-1.23885	0.591214	-0.447443	0.886524	-0.172939	0.933986
Ga01G1912	-1.65271	0.76097	0.55605	0.899751	-1.38347	0.501314	1.07114	0.532433	0.476623	0.761983
Ga01G1913	0.244068	0.837998	0.030339	0.988433	-0.459952	0.510026	-0.136616	0.886508	0.243965	0.656144
Ga01G1914	NA	NA	NA	NA	NA	NA	NA	NA	NA	NA
Ga01G1915	-3.91573	NA	-0.230069	NA	0.051006	NA	0.0306036	NA	0.14838	NA
Ga01G1916	0.738587	0.457459	0.457092	0.738063	-0.495832	0.535984	0.118752	0.913765	-0.176399	0.78548
Ga01G1917	-0.514162	0.856702	-0.607268	0.852551	-0.392016	0.856315	-0.439446	0.829914	0.98061	0.384948
Ga01G1918	-0.274184	0.919296	-0.847515	0.706212	-1.43778	0.192519	-0.370313	0.833803	-0.505277	0.63815
Ga01G1919	NA	NA	NA	NA	NA	NA	NA	NA	NA	NA
Ga01G1920	0.0575951	0.920185	-0.0837273	0.899054	0.121407	0.72193	0.0136958	0.979495	0.105224	0.647508
Ga01G1921	-0.232202	0.521863	-0.0568579	0.933715	-0.328771	0.118318	-0.281836	0.184167	0.0691625	0.763219
Ga01G1922	0.555624	0.536517	0.0948048	0.960646	0.0580721	0.956383	0.321481	0.678555	0.29625	0.576458
Ga01G1923	0.432714	0.570109	0.0966754	0.943655	-0.0801628	0.919712	0.0105003	0.99398	-0.526471	0.126412
Ga01G1924	-0.13305	0.877781	-0.132913	0.900932	-0.193313	0.727709	-0.470464	0.20613	-0.702595	0.0116723
Ga01G1925	-0.209795	NA	-0.230069	NA	0.051006	NA	0.0306036	NA	0.14838	NA
Ga01G1926	NA	NA	NA	NA	NA	NA	NA	NA	NA	NA
Ga01G1927	-0.245065	0.717825	-0.201894	0.808869	-0.172156	0.745909	-0.352353	0.370596	-0.694832	0.0082299
Ga01G1928	-0.149143	0.780408	0.210627	0.700458	0.264495	0.386424	-0.0978094	0.821036	-0.0913528	0.735721
Ga01G1929	0.219916	0.706162	-0.00661824	0.994563	-0.104499	0.842222	0.0527241	0.926857	0.143597	0.639965
Ga01G1930	-0.201456	0.819406	-0.214985	0.83325	-0.564222	0.176247	-0.61757	0.109365	-0.682744	0.0295112
Ga01G1931	NA	NA	NA	NA	NA	NA	NA	NA	NA	NA
Ga01G1932	-0.29467	0.856644	-0.237109	0.91147	-0.520255	0.59413	0.928886	0.184237	-0.350698	0.636191
Ga01G1933	-0.309402	0.572331	-0.0489197	0.965702	-0.214731	0.613511	-0.119847	0.818372	-0.505555	0.0381724
Ga01G1934	-0.0571868	0.915846	-0.0125359	0.987915	0.167401	0.553998	0.073618	0.837608	0.0132803	0.962989
Ga01G1935	0.0414637	0.983113	-0.878994	0.427114	-0.387869	0.697343	-0.0946166	0.947467	-1.44202	0.00683479
Ga01G1936	0.0104974	0.990108	0.215906	0.738486	0.180834	0.659497	0.69637	0.00243815	0.0899556	0.774345
Ga01G1937	0.26617	0.821728	0.296847	0.815734	0.216632	0.800163	-0.0264987	0.984405	-0.162399	0.776609
Ga01G1938	0.0695027	0.943703	-0.39328	0.555903	-0.0965678	0.885268	-0.141505	0.814793	0.309937	0.359436
Ga01G1939	-0.289362	0.472245	0.131976	0.82722	0.021021	0.966443	0.0964709	0.800886	0.0445277	0.873414
Ga01G1940	0.0172537	0.986293	-0.146576	0.883005	-0.179854	0.737727	0.0253196	0.974559	-0.0529584	0.901165
Ga01G1941	-0.120869	0.914529	0.229314	0.839753	0.292845	0.640417	-0.0876554	0.917618	-0.310316	0.451403
Ga01G1942	0.374585	0.846487	0.50678	0.803202	-0.0245725	0.992943	0.412859	0.749711	-0.549189	0.511955
Ga01G1943	NA	NA	NA	NA	NA	NA	NA	NA	NA	NA
Ga01G1944	NA	NA	NA	NA	NA	NA	NA	NA	NA	NA
Ga01G1945	NA	NA	NA	NA	NA	NA	NA	NA	NA	NA
Ga01G1946	0.599598	0.789905	-0.508653	0.867734	-0.392481	0.836127	0.385611	0.84089	0.150879	0.903662
Ga01G1947	0.0609233	0.974566	-0.268388	0.884734	-0.0111446	0.996386	-0.569993	0.472628	-0.82411	0.124271
Ga01G1948	0.510307	0.701586	0.558641	0.709582	-1.13573	0.0889753	0.426011	0.653151	0.603743	0.335645
Ga01G1949	-0.187064	0.597866	-0.280581	0.358973	-0.129911	0.635325	-0.0536075	0.878412	0.0691814	0.743149
Ga01G1950	-0.209795	NA	-0.230069	NA	0.051006	NA	0.0306036	NA	0.14838	NA
Ga01G1951	-0.242963	0.62332	-0.436632	0.263159	-0.251122	0.461622	-0.298178	0.309563	-0.654743	0.00114173
Ga01G1952	0.82857	0.606453	-1.00517	0.486588	-0.830352	0.434699	-0.834432	0.416568	-1.73134	0.0148721
Ga01G1953	-0.342824	0.873671	-0.452656	0.838142	-0.843043	0.429441	-0.0251948	0.992808	-0.608533	0.479982
Ga01G1954	NA	NA	NA	NA	NA	NA	NA	NA	NA	NA
Ga01G1955	0.129337	0.842338	-0.346409	0.486999	0.206819	0.607435	-0.180211	0.653316	0.190557	0.495337
Ga01G1956	-0.00334254	0.997332	0.375004	0.451897	-0.352267	0.301484	-0.185255	0.65325	-0.0230125	0.953426
Ga01G1957	0.0788036	0.922453	-0.236337	0.743918	-0.134625	0.796552	-0.387309	0.242384	0.350654	0.198718
Ga01G1958	-0.209795	NA	-0.230069	NA	0.051006	NA	0.0306036	NA	0.14838	NA
Ga01G1959	0.630087	NA	-3.7254	NA	0.980317	NA	3.25	NA	-2.72988	NA
Ga01G1960	-0.287539	0.69613	-0.376079	0.603696	0.0243527	0.977764	-0.169055	0.774146	-0.114588	0.783807
Ga01G1961	0.244855	0.744235	-0.0832558	0.948745	0.0395086	0.959061	0.12704	0.842702	0.0110514	0.982035
Ga01G1962	-0.121261	0.916273	-0.272301	0.800865	0.0729857	0.932486	-0.47342	0.375121	-0.531657	0.160985
Ga01G1963	0.330368	0.676271	0.256253	0.799855	-0.0995564	0.897945	0.339132	0.511269	0.0941531	0.845996
Ga01G1964	0.657603	0.835183	1.79476	0.4276	0.768068	0.725439	1.84574	0.196375	-2.75231	0.18084
Ga01G1965	-0.59471	NA	1.30943	0.7648	-2.63984	0.23054	-1.13449	0.630059	-1.22194	0.469658
Ga01G1966	0.186346	0.930537	0.333951	0.875304	0.244396	0.856349	-0.459856	0.693436	-1.02926	0.114113
Ga01G1967	-0.552515	0.636714	-0.0392665	0.987348	-0.613842	0.435124	-0.316173	0.736721	-0.235937	0.730947
Ga01G1968	-0.327702	0.471747	-0.312834	0.505728	-0.179744	0.64127	-0.284209	0.348311	-0.561298	0.00660866
Ga01G1969	NA	NA	NA	NA	NA	NA	NA	NA	NA	NA
Ga01G1970	-0.273687	0.590655	-0.0756118	0.932917	-0.308168	0.346565	-0.283431	0.36839	-0.571667	0.00747565
Ga01G1971	0.0322311	0.97914	-0.333578	0.723343	-0.264494	0.67281	-0.271647	0.687296	-0.473851	0.211373
Ga01G1972	-0.0750177	0.943703	-0.256208	0.781032	0.124029	0.858589	-0.152604	0.812509	-0.210365	0.596907
Ga01G1973	-0.0159747	0.983862	-0.0896819	0.919203	-0.132995	0.77038	-0.168779	0.677361	-0.341661	0.153743
Ga01G1974	-1.50417	NA	-2.42997	NA	0.0510064	NA	0.0306038	NA	-0.81338	NA
Ga01G1975	-0.27214	0.942638	1.09091	0.720279	0.689395	0.752668	0.690599	0.734312	1.18472	0.356941
Ga01G1976	NA	NA	NA	NA	NA	NA	NA	NA	NA	NA
Ga01G1977	NA	NA	NA	NA	NA	NA	NA	NA	NA	NA
Ga01G1978	0.145239	0.821728	-0.0177816	0.98739	-0.216585	0.593117	-0.46166	0.108819	-0.493546	0.0343703
Ga01G1979	0.047721	0.943502	0.120293	0.853992	-0.395279	0.105843	-0.267137	0.326136	-0.32087	0.11726
Ga01G1980	-0.76706	NA	0.04175	NA	-0.201893	0.960153	1.3241	NA	2.25505	0.175651
Ga01G1981	-0.0482505	0.97914	0.425408	0.793178	1.34562	0.0242286	0.627734	0.422699	2.04479	2.83229e-05
Ga01G1982	NA	NA	NA	NA	NA	NA	NA	NA	NA	NA
Ga01G1983	NA	NA	NA	NA	NA	NA	NA	NA	NA	NA
Ga01G1984	-0.0600637	0.941285	-0.145772	0.853992	0.103197	0.8438	0.0153672	0.984185	-0.424583	0.0854159
Ga01G1985	0.461775	0.263287	0.426684	0.301441	-0.282933	0.392412	-0.00322214	0.9977	0.0789555	0.791925
Ga01G1986	-0.296077	0.78567	0.216756	0.880235	-0.430009	0.519955	-0.45862	0.4572	-0.0933253	0.875179
Ga01G1987	NA	NA	NA	NA	NA	NA	NA	NA	NA	NA
Ga01G1988	NA	NA	NA	NA	NA	NA	NA	NA	NA	NA
Ga01G1989	-0.6531	0.676271	-0.136741	0.964402	0.160006	0.918883	-0.209041	0.886643	-0.422159	0.607807
Ga01G1990	-0.21889	0.728171	-0.261423	0.704209	-0.0292121	0.96508	-0.0633197	0.916613	-0.625631	0.0112797
Ga01G1991	-0.0104421	0.991415	0.207945	0.79574	-0.447551	0.215622	-0.125289	0.825407	-0.390057	0.169986
Ga01G1992	0.534701	0.701033	-0.283463	0.892073	-0.0207354	0.992763	-0.638432	0.470345	0.0184439	0.983921
Ga01G1993	NA	NA	NA	NA	NA	NA	NA	NA	NA	NA
Ga01G1994	NA	NA	NA	NA	NA	NA	NA	NA	NA	NA
Ga01G1995	-0.450152	0.721007	0.608901	0.630433	0.150841	0.899384	-0.0964733	0.938951	0.516091	0.372836
Ga01G1996	0.754115	0.743453	-0.30187	0.937323	-0.528616	0.786208	-0.20358	0.926857	-0.312649	0.803479
Ga01G1997	0.00801132	0.993386	-0.328534	0.604516	0.0811348	0.894918	0.0236731	0.974737	0.705397	0.00511639
[truncated: 38,963 more rows]

## Sheet: Table S5 DEG 
Table S5 DEG BM13H/YZ (Uninfected)
Gene	log2FoldChange	padj
Ga01G0006	0.405643	2.53109e-06
Ga01G0007	-0.937811	1.0715e-09
Ga01G0028	0.591253	0.0277808
Ga01G0031	2.44112	1.49274e-25
Ga01G0033	-0.52145	0.000781718
Ga01G0038	-1.36443	8.73876e-26
Ga01G0043	-1.56858	7.66731e-29
Ga01G0051	2.6845	0.0111891
Ga01G0057	-2.65445	0.03925
Ga01G0058	-2.28641	0.0487873
Ga01G0063	0.73046	0.0219689
Ga01G0066	0.482373	9.56244e-08
Ga01G0074	-0.567101	0.0209148
Ga01G0091	0.501751	7.24455e-05
Ga01G0096	-0.94139	3.69672e-17
Ga01G0101	-0.309285	0.0221418
Ga01G0116	-4.14853	1.56394e-07
Ga01G0117	-1.93485	5.42989e-06
Ga01G0119	-1.17698	0.00148744
Ga01G0120	-0.563409	0.016519
Ga01G0131	-0.474421	0.00134831
Ga01G0175	-0.203565	0.0350688
Ga01G0180	0.750398	0.0036014
Ga01G0192	-0.99521	3.56968e-12
Ga01G0214	-0.742359	2.44517e-20
Ga01G0230	-1.98544	0.0195507
Ga01G0243	-0.683769	0.0229231
Ga01G0249	0.888767	8.45232e-05
Ga01G0250	0.501275	0.00403235
Ga01G0257	0.395798	1.69663e-05
Ga01G0258	0.382568	0.00186917
Ga01G0261	-0.206964	0.00802387
Ga01G0272	0.438406	0.00290483
Ga01G0276	2.92969	3.06693e-12
Ga01G0277	0.991883	0.0209148
Ga01G0288	-0.505319	0.00351348
Ga01G0289	-3.64061	0.00493877
Ga01G0291	-0.291215	0.00968149
Ga01G0302	0.997852	7.8744e-05
Ga01G0325	1.03701	3.6926e-05
Ga01G0332	-1.15806	5.09144e-07
Ga01G0339	2.00891	2.23986e-06
Ga01G0343	7.44099	4.13045e-34
Ga01G0360	-0.375841	0.0159348
Ga01G0372	-3.1044	0.000954701
Ga01G0387	-0.432471	0.0192643
Ga01G0401	1.95081	0.0389758
Ga01G0415	1.70163	6.16258e-05
Ga01G0416	0.492207	0.000307762
Ga01G0418	7.00102	1.47989e-17
Ga01G0419	2.96533	2.37273e-13
Ga01G0422	1.01468	9.70691e-34
Ga01G0424	0.672163	0.00111141
Ga01G0427	8.42381	4.81825e-34
Ga01G0428	6.67378	2.42687e-17
Ga01G0429	-4.93291	1.45186e-07
Ga01G0430	-4.60104	2.59306e-07
Ga01G0432	-2.23718	3.53459e-24
Ga01G0443	1.64347	5.50752e-11
Ga01G0444	2.57859	2.6043e-15
Ga01G0445	-4.10713	1.23784e-61
Ga01G0446	-0.990282	5.00474e-07
Ga01G0450	-0.769102	9.78005e-06
Ga01G0458	-0.369036	0.000781718
Ga01G0472	-1.44008	0.000173805
Ga01G0476	0.742452	0.0104994
Ga01G0479	-2.45266	2.58516e-13
Ga01G0485	1.22283	1.36016e-08
Ga01G0486	3.61738	8.78621e-10
Ga01G0489	-3.28314	2.29547e-27
Ga01G0523	0.780445	0.0113156
Ga01G0524	-0.40719	0.0390727
Ga01G0535	-0.32041	0.00411793
Ga01G0544	-0.250453	0.0221569
Ga01G0559	2.73772	9.92949e-15
Ga01G0562	2.76605	2.13869e-15
Ga01G0565	-0.47624	4.73805e-09
Ga01G0566	-0.460763	0.0453686
Ga01G0569	-0.833239	0.0139441
Ga01G0570	-5.75619	6.62153e-10
Ga01G0572	-0.575518	0.0392568
Ga01G0579	0.784764	0.0290926
Ga01G0581	-0.25033	0.0380936
Ga01G0582	-2.03611	0.00402207
Ga01G0584	-5.01747	0.00180226
Ga01G0596	-1.22797	0.00607532
Ga01G0632	-5.65014	2.21481e-14
Ga01G0654	1.91073	9.62844e-30
Ga01G0666	-4.27948	1.01056e-06
Ga01G0672	3.35004	8.93854e-08
Ga01G0673	0.942901	7.39484e-05
Ga01G0685	-2.55911	1.15083e-05
Ga01G0688	-0.417809	0.0394936
Ga01G0692	-0.377776	0.0441117
Ga01G0722	-3.00313	7.37119e-06
Ga01G0723	1.39131	0.00229799
Ga01G0740	-1.33259	9.00332e-06
Ga01G0771	0.563477	0.0442847
Ga01G0784	-0.34103	0.0187947
Ga01G0793	1.26364	0.00197749
Ga01G0814	-5.22494	1.1544e-08
Ga01G0815	1.06748	0.0487527
Ga01G0835	0.950484	0.000130857
Ga01G0837	1.70449	0.00038062
Ga01G0878	-0.835264	0.00451292
Ga01G0891	0.649276	0.000439538
Ga01G0903	-1.16624	0.0192834
Ga01G0910	0.517947	0.0209148
Ga01G0948	8.53483	5.34111e-49
Ga01G0949	2.48118	2.72674e-05
Ga01G0950	1.56197	0.00914713
Ga01G0952	-0.502088	0.0303164
Ga01G0966	0.532435	0.0403408
Ga01G0994	-6.00195	1.02764e-39
Ga01G1005	0.550525	0.0286699
Ga01G1050	-0.935957	0.00624653
Ga01G1052	0.897472	0.0403257
Ga01G1056	0.64453	0.0123936
Ga01G1114	0.703585	0.0337177
Ga01G1115	2.33855	0.000203453
Ga01G1120	-2.82691	0.0392568
Ga01G1183	6.99239	2.2562e-43
Ga01G1191	1.08385	0.00691102
Ga01G1213	0.22767	0.00309973
Ga01G1227	-0.829704	0.00105705
Ga01G1253	-1.687	0.030743
Ga01G1256	0.971368	0.00515695
Ga01G1263	-1.02038	0.0105651
Ga01G1291	-0.283997	0.0308434
Ga01G1310	-0.379666	0.0373991
Ga01G1335	0.9614	0.00627054
Ga01G1367	5.68217	2.92541e-15
Ga01G1368	3.55062	0.0372157
Ga01G1372	0.299063	0.0273312
Ga01G1377	-1.23874	0.0183997
Ga01G1436	0.729251	0.0249582
Ga01G1465	-0.353882	0.0111704
Ga01G1472	0.404955	0.00957225
Ga01G1516	0.638733	0.0377377
Ga01G1523	0.233526	0.000246648
Ga01G1562	0.34666	0.022717
Ga01G1572	0.7058	0.012742
Ga01G1594	-0.753392	0.00196528
Ga01G1624	0.745619	0.0138993
Ga01G1700	-1.19554	1.16395e-06
Ga01G1753	-1.9807	0.0206536
Ga01G1770	0.382848	0.0208444
Ga01G1799	-0.554772	0.0441744
Ga01G1805	0.744931	0.00889364
Ga01G1836	-0.485393	0.021707
Ga01G1837	2.24117	0.0361077
Ga01G1855	1.4943	0.0207657
Ga01G1856	0.538888	0.000326196
Ga01G1870	0.91005	0.00560671
Ga01G1877	1.24941	0.000320975
Ga01G1912	1.78284	0.00190624
Ga01G1918	-1.24331	0.0243007
Ga01G1953	-0.98056	0.0144779
Ga01G1955	-0.29597	0.023625
Ga01G1975	-2.0543	5.26517e-05
Ga01G1979	0.2698	0.00466189
Ga01G1980	-4.83629	7.50386e-11
Ga01G1981	-11.3945	2.62459e-39
Ga01G1996	0.990217	0.0108168
Ga01G2001	1.63943	3.2312e-09
Ga01G2026	-0.202014	0.0379822
Ga01G2047	-0.834296	0.0100925
Ga01G2061	-0.369275	0.011264
Ga01G2084	-0.407968	0.033044
Ga01G2110	-0.849832	4.11326e-06
Ga01G2112	2.04576	5.96835e-05
Ga01G2216	1.78823	0.000283701
Ga01G2236	0.35932	0.000690077
Ga01G2237	0.446184	0.0356285
Ga01G2256	-0.366848	0.0446368
Ga01G2257	-0.764049	0.0232785
Ga01G2263	0.470062	5.16598e-05
Ga01G2265	-0.579086	0.00992487
Ga01G2288	-0.452125	0.0102541
Ga01G2438	-0.705818	0.000694134
Ga01G2451	-0.627231	0.0113057
Ga01G2471	-2.12132	7.2458e-81
Ga01G2491	0.650415	3.12152e-07
Ga01G2499	1.08415	0.0221757
Ga01G2519	-0.556286	0.00148463
Ga01G2528	0.695542	1.7299e-08
Ga01G2529	-1.90337	1.85162e-21
Ga01G2530	-5.14735	5.91966e-09
Ga01G2532	-0.365598	0.00212586
Ga01G2548	1.02409	0.0164962
Ga01G2556	-0.535975	0.0112242
Ga01G2583	-0.185251	0.0122252
Ga01G2587	-1.80554	0.00283468
Ga01G2588	-2.099	0.00232586
Ga01G2598	0.310076	0.00321455
Ga01G2601	-0.973904	0.0385269
Ga01G2609	-0.25419	0.00640062
Ga01G2628	1.23166	4.80554e-17
Ga01G2634	0.755877	4.98677e-05
Ga01G2653	-5.10128	2.02237e-05
Ga01G2658	0.905485	0.0395598
Ga01G2663	0.226883	0.0213419
Ga01G2669	1.68247	0.046616
Ga01G2671	1.16749	3.04031e-05
Ga01G2672	-1.63081	2.31782e-21
Ga01G2680	0.729354	7.60447e-06
Ga01G2685	-1.41173	0.0444808
Ga01G2696	0.787873	0.0386282
Ga01G2699	-0.612305	0.0357072
Ga01G2705	1.15322	0.00147417
Ga01G2737	-0.420838	1.46234e-05
Ga01G2740	1.5974	4.11606e-31
Ga01G2744	-1.29184	0.00714255
Ga01G2747	3.44173	1.27613e-46
Ga01G2770	1.28153	4.75047e-14
Ga01G2772	-0.21218	0.00426568
Ga01G2784	1.32265	0.00130916
Ga01G2789	-6.06775	4.11273e-54
Ga01G2790	-4.3224	6.78926e-07
Ga01G2791	-3.04723	0.0428881
Ga01G2802	0.654326	0.0411604
Ga01G2816	1.7691	0.043581
Ga01G2817	3.49232	0.000172353
Ga01G2820	0.416103	0.0182939
Ga01G2829	0.845518	0.0209086
Ga01G2833	0.601401	2.12435e-10
Ga02G0008	-0.144668	0.015655
Ga02G0011	-0.335267	0.014693
Ga02G0033	1.64048	2.59383e-06
Ga02G0035	0.769737	3.12249e-06
Ga02G0037	2.1166	6.73847e-05
Ga02G0040	1.3728	0.0373446
Ga02G0068	-0.882952	0.0400494
Ga02G0070	-0.521888	1.27541e-08
Ga02G0076	-0.274517	0.00515592
Ga02G0082	0.625208	7.87171e-08
Ga02G0088	-1.03723	0.0459248
Ga02G0092	0.670318	0.00660696
Ga02G0093	0.656186	0.00232209
Ga02G0119	1.57316	9.19707e-10
Ga02G0123	0.300263	0.0224298
Ga02G0124	1.13052	1.21173e-26
Ga02G0126	-0.755454	1.0019e-08
Ga02G0139	-0.239192	0.0310597
Ga02G0143	-1.29004	6.77961e-06
Ga02G0152	-0.732855	0.0111891
Ga02G0165	-0.32496	0.0139687
Ga02G0172	-0.420448	0.00399476
Ga02G0173	-1.32131	5.95739e-21
Ga02G0175	5.28438	1.13857e-08
Ga02G0176	10.6772	9.09721e-82
Ga02G0178	9.95852	1.34445e-36
Ga02G0179	-1.16979	9.0967e-23
Ga02G0180	-0.88139	1.13055e-05
Ga02G0185	2.11335	1.83894e-08
Ga02G0186	0.56317	0.0250945
Ga02G0192	-0.27319	0.0361226
Ga02G0235	0.38211	0.00249354
Ga02G0237	1.40739	0.000184775
Ga02G0280	-1.82795	7.13442e-15
Ga02G0293	1.00153	1.67844e-06
Ga02G0300	-0.473535	0.000422628
Ga02G0305	0.99887	3.09932e-18
Ga02G0306	0.679242	0.00236705
Ga02G0324	0.602569	0.00733161
Ga02G0333	0.63449	0.00168948
Ga02G0401	-0.432862	0.0098152
Ga02G0404	-1.06273	0.0141454
Ga02G0411	-1.49905	2.32597e-07
Ga02G0419	-0.446342	0.0448469
Ga02G0421	-0.340668	0.0277202
Ga02G0445	-2.15339	0.0487873
Ga02G0449	0.273227	0.0016232
Ga02G0459	0.460273	0.026953
Ga02G0474	1.34887	0.00219672
Ga02G0499	-1.54213	0.00226265
Ga02G0515	1.01816	0.0329771
Ga02G0533	0.427554	0.0366576
Ga02G0546	-1.45398	4.32816e-05
Ga02G0551	1.05098	2.61089e-11
Ga02G0553	8.37686	4.29211e-39
Ga02G0564	5.82173	2.92665e-102
Ga02G0582	0.227715	0.000236383
Ga02G0593	-0.442223	0.0388491
Ga02G0646	0.754795	0.0480573
Ga02G0667	-0.529678	0.0043967
Ga02G0693	0.339319	0.0409407
Ga02G0694	-0.831656	0.0158013
Ga02G0737	2.23437	0.000175178
Ga02G0751	0.285405	0.0284625
Ga02G0769	1.22645	3.21289e-12
Ga02G0780	-0.177496	0.00354465
Ga02G0877	-0.239542	0.0101711
Ga02G0908	0.356328	0.0233
Ga02G0954	1.62528	9.50127e-19
Ga02G0956	-1.01279	4.08581e-05
Ga02G0980	3.14761	0.0475674
Ga02G0995	-0.387373	0.00719821
Ga02G1028	-0.258413	0.00677493
Ga02G1039	0.819047	0.0322816
Ga02G1054	-0.419276	0.00565754
Ga02G1068	-3.39213	1.13772e-05
Ga02G1125	-0.504597	0.0373199
Ga02G1138	1.18135	2.87823e-13
Ga02G1139	0.348798	2.6698e-07
Ga02G1160	-0.838966	2.59204e-07
Ga02G1210	-0.49937	0.0394936
Ga02G1220	-0.875816	0.00684596
Ga02G1264	0.435232	0.00862983
Ga02G1266	1.12043	0.0128994
Ga02G1283	1.30585	0.00288877
Ga02G1284	-1.20215	0.0219515
Ga02G1318	-0.340091	0.0126534
Ga02G1344	-2.86324	8.23636e-26
Ga02G1369	-3.70706	0.00595515
Ga02G1382	8.4373	1.15685e-45
Ga02G1396	2.32691	0.000172353
Ga02G1408	0.311478	0.00034123
Ga02G1419	-0.320479	0.00653455
Ga02G1425	-0.683859	2.97014e-11
Ga02G1430	-0.48104	0.00218059
Ga02G1434	-0.333185	0.0055963
Ga02G1445	1.78006	0.017514
Ga02G1450	-0.475603	8.58364e-07
Ga02G1464	-2.36623	2.1322e-12
Ga02G1465	2.18057	0.0123936
Ga02G1479	-1.54611	1.60833e-35
Ga02G1485	-0.285486	7.46244e-06
Ga02G1492	-0.39377	0.0383291
Ga02G1506	-1.16376	0.0208444
Ga02G1508	0.701022	0.00873731
Ga02G1527	-0.521736	0.00811896
Ga02G1556	-1.35264	0.00533687
Ga02G1577	0.787223	0.00158627
Ga02G1598	0.72601	0.0412929
Ga02G1602	-0.378741	0.0223439
Ga02G1605	-0.444415	0.0284042
Ga02G1618	0.516309	5.30351e-05
Ga02G1619	-1.83135	0.000116655
Ga02G1628	-0.358149	0.032657
Ga02G1632	0.392631	0.00340033
Ga02G1633	-0.749193	0.031687
Ga02G1639	0.615742	1.93893e-07
Ga02G1655	0.620123	0.00160534
Ga02G1677	-0.470807	0.0173311
Ga02G1697	-0.305314	0.0118285
Ga02G1739	-0.166578	0.018383
Ga02G1741	0.738033	0.000654478
Ga02G1743	1.0127	0.000529966
Ga02G1744	0.496893	0.0277049
Ga02G1748	0.722588	0.0474212
Ga02G1755	-0.52944	0.0383924
Ga02G1758	1.98071	1.69952e-11
Ga02G1761	1.3291	5.6541e-16
Ga02G1765	-1.32654	5.61318e-31
Ga02G1770	-0.242602	0.0217443
Ga02G1785	-0.546909	0.0017876
Ga03G0005	-0.721299	0.000103869
Ga03G0047	-1.31023	0.0153124
Ga03G0050	-0.608503	0.000316532
Ga03G0057	0.431775	0.0121826
Ga03G0064	1.99638	8.74214e-65
Ga03G0065	10.9132	2.14698e-85
Ga03G0066	-3.85671	5.48439e-11
Ga03G0068	-0.394856	0.00468927
Ga03G0087	3.10584	0.000637315
Ga03G0114	0.226177	0.0117103
Ga03G0115	0.764447	0.014693
Ga03G0116	0.568543	0.01848
Ga03G0117	1.29798	5.03498e-15
Ga03G0118	1.06755	0.000125402
Ga03G0122	1.58332	2.62271e-06
Ga03G0123	1.90505	3.83213e-19
Ga03G0134	-0.242973	0.0407557
Ga03G0136	1.98951	3.71624e-17
Ga03G0140	1.48675	0.0198076
Ga03G0144	0.698686	0.0271943
Ga03G0149	-1.04355	0.0474103
Ga03G0163	-0.596813	0.0269574
Ga03G0164	-3.98431	2.0311e-22
Ga03G0165	-0.491991	0.000190526
Ga03G0192	-4.779	5.3628e-07
Ga03G0210	3.90122	0.00010262
Ga03G0222	2.24867	3.54226e-05
Ga03G0240	3.64918	0.0135677
Ga03G0244	-1.44721	0.00189319
Ga03G0245	-1.8152	1.35843e-15
Ga03G0247	9.4029	2.35576e-50
Ga03G0252	7.11739	7.72369e-20
Ga03G0253	5.91624	2.42647e-17
Ga03G0254	6.93628	3.69031e-24
Ga03G0262	4.96266	2.61646e-39
Ga03G0263	0.665181	5.92239e-11
Ga03G0264	-5.89102	3.06693e-12
Ga03G0307	0.577743	0.0155757
Ga03G0317	0.66781	0.00053071
Ga03G0328	1.04898	1.28053e-10
Ga03G0329	-2.77942	2.71446e-24
Ga03G0330	-4.1873	2.92122e-59
Ga03G0331	1.47008	4.34139e-16
Ga03G0332	-3.13663	1.31998e-07
Ga03G0341	-0.964749	0.000923942
Ga03G0347	0.788914	0.0223635
Ga03G0349	0.826151	0.0423332
Ga03G0360	0.747501	0.00257638
Ga03G0364	-2.18776	0.0169794
Ga03G0382	-0.758486	0.0398331
Ga03G0389	0.771602	0.0251107
Ga03G0394	-0.307382	0.0416355
Ga03G0401	-0.713534	0.0346069
Ga03G0415	0.907876	0.0174706
Ga03G0425	0.784581	0.00883007
Ga03G0428	-0.495225	0.0458039
Ga03G0434	-0.979303	1.22277e-12
Ga03G0448	0.668225	0.00132333
Ga03G0464	-0.220285	0.0155835
Ga03G0467	-0.343516	0.0229258
Ga03G0469	-0.269393	0.0314743
Ga03G0474	1.4948	0.00403344
Ga03G0488	0.419484	0.047793
Ga03G0502	0.344635	0.0175921
Ga03G0504	4.49359	1.74658e-05
Ga03G0523	0.446533	0.00981575
Ga03G0527	1.08556	1.32131e-05
Ga03G0530	0.362187	0.0498751
Ga03G0533	-11.1284	1.80864e-76
Ga03G0535	-5.15329	8.73658e-12
Ga03G0536	0.522376	0.0102759
Ga03G0553	1.22582	0.0325109
Ga03G0557	1.51065	1.79617e-19
Ga03G0560	0.921632	1.05382e-26
Ga03G0581	2.73036	1.33932e-07
Ga03G0582	5.42645	1.85864e-08
Ga03G0590	-1.11215	0.00893272
Ga03G0593	3.83507	1.72609e-05
Ga03G0596	-0.316074	0.0308434
Ga03G0598	-0.38174	0.000188463
Ga03G0603	1.3476	0.000384221
Ga03G0608	-2.07952	0.03925
Ga03G0609	1.37873	0.0154532
Ga03G0619	-0.932186	0.00977638
Ga03G0632	-0.229102	0.0293637
Ga03G0635	1.28672	0.00223897
Ga03G0677	7.07326	1.80057e-28
Ga03G0697	-0.70193	0.00479703
Ga03G0728	0.737097	0.0182194
Ga03G0743	0.913674	0.00883007
Ga03G0745	3.23433	0.00636092
Ga03G0784	1.51652	4.23917e-55
Ga03G0793	0.690262	0.000143354
Ga03G0895	-0.384879	0.0220163
Ga03G0902	2.4725	2.93192e-84
Ga03G0923	-1.26493	0.0305986
Ga03G0932	0.88843	0.0241011
Ga03G0967	-0.391553	0.0004863
Ga03G0969	0.578222	0.0371756
Ga03G0975	-0.57064	0.000157509
Ga03G1040	-0.189673	0.0122104
Ga03G1046	1.06768	0.00563657
Ga03G1074	-0.186224	0.0498452
Ga03G1086	-0.946731	0.0248427
Ga03G1117	0.493847	4.91842e-06
Ga03G1123	-0.631362	2.34134e-05
Ga03G1128	0.390232	0.0409407
Ga03G1152	2.17964	0.00336126
Ga03G1160	-0.276977	0.0236042
Ga03G1161	-0.842096	0.012078
Ga03G1175	-0.203521	0.0314443
Ga03G1220	-0.370071	0.00663931
Ga03G1221	-1.00792	1.14242e-05
Ga03G1233	-1.6854	7.2267e-31
Ga03G1235	-1.82946	0.000323267
Ga03G1236	-8.6336	3.23261e-47
Ga03G1244	0.385338	0.0244451
Ga03G1286	1.48576	8.11252e-07
Ga03G1302	0.819916	9.18978e-05
Ga03G1353	-0.359291	0.0386968
Ga03G1356	-1.86072	0.02149
Ga03G1398	-0.68918	0.0327544
Ga03G1406	1.16002	0.000446484
Ga03G1457	0.40364	0.013618
Ga03G1469	-2.69408	0.000223812
Ga03G1473	-10.0131	1.15295e-25
Ga03G1474	1.57531	0.000176013
Ga03G1484	-0.16772	0.03319
Ga03G1486	-1.34542	6.45727e-08
Ga03G1487	5.98274	5.36497e-20
Ga03G1494	2.80626	0.00194189
Ga03G1574	-0.604192	0.0215917
Ga03G1577	0.42001	0.0319725
Ga03G1580	-8.48002	1.73322e-36
Ga03G1583	-0.736156	0.014829
Ga03G1607	-4.77835	2.29149e-05
Ga03G1634	1.12758	0.0170525
Ga03G1640	0.8381	2.77548e-06
Ga03G1651	3.57313	1.416e-28
Ga03G1692	-0.559364	4.90728e-05
Ga03G1705	-0.830724	0.000111519
Ga03G1714	1.17398	0.034629
Ga03G1720	0.703281	0.0155357
Ga03G1731	1.03807	0.0158242
Ga03G1735	0.313562	0.0308254
Ga03G1737	1.0823	1.61315e-05
Ga03G1739	0.706424	0.0326298
Ga03G1756	-1.78081	3.07896e-08
Ga03G1758	0.875061	0.033238
Ga03G1759	0.247878	0.0135424
Ga03G1761	1.02813	0.000375362
Ga03G1778	-0.692544	9.49508e-06
Ga03G1795	-0.162142	0.0420951
Ga03G1810	1.02876	0.0250373
Ga03G1811	0.466304	0.0430365
Ga03G1813	-2.67794	1.47068e-07
Ga03G1814	-0.616442	0.0270046
Ga03G1824	0.407128	0.039555
Ga03G1843	-1.15166	1.03937e-09
Ga03G1849	-0.553754	0.0495523
Ga03G1876	1.9237	0.0120052
Ga03G1885	-0.334032	0.0191354
Ga03G1890	1.68921	0.0336776
Ga03G1917	1.05123	0.00620787
Ga03G1921	-0.69146	0.0221123
Ga03G1923	1.24052	0.0169573
Ga03G1934	-1.23222	0.000172353
Ga03G1944	0.341197	0.00348447
Ga03G1945	7.95741	4.49531e-42
Ga03G1961	-0.451154	0.0159603
Ga03G2003	-7.35073	2.55601e-27
Ga03G2010	2.29333	4.52261e-29
Ga03G2060	-0.632037	7.85665e-05
Ga03G2086	2.43765	2.21914e-12
Ga03G2093	0.388647	0.00134565
Ga03G2108	0.843819	0.000201399
Ga03G2110	-3.75012	0.00650113
Ga03G2122	0.610304	6.39935e-08
Ga03G2132	-3.33544	3.52721e-05
Ga03G2134	-0.363468	0.0115546
Ga03G2137	-1.03493	0.0105472
Ga03G2155	1.0594	0.00270848
Ga03G2169	0.945022	0.00925406
Ga03G2179	-0.520209	0.0375717
Ga03G2187	-0.198023	0.0129368
Ga03G2189	0.300042	0.000478831
Ga03G2198	-0.177544	0.0493469
Ga03G2204	0.514446	2.98628e-05
Ga03G2206	-0.419134	0.00349426
Ga03G2212	0.70864	0.0331014
Ga03G2229	1.85312	0.00964483
Ga03G2287	-1.08718	0.0365848
Ga03G2298	0.244557	0.0395131
Ga03G2301	-2.22604	0.0114294
Ga03G2305	-1.15019	0.0326419
Ga03G2320	1.89421	9.58681e-35
Ga03G2340	-3.95413	8.75522e-06
Ga03G2341	1.51322	2.8494e-10
Ga03G2345	-0.207309	0.0161294
Ga03G2352	0.947217	0.0110558
Ga03G2353	-0.45804	0.012919
Ga03G2381	-1.65303	1.67663e-07
Ga03G2390	0.454408	0.00079237
Ga03G2392	-3.13786	0.0300787
Ga03G2393	0.75573	1.14451e-10
Ga03G2400	-0.440624	0.00640626
Ga03G2416	-0.572133	3.29854e-13
Ga03G2429	-0.752583	0.0369948
Ga03G2443	-0.734033	9.11049e-10
Ga03G2446	1.65596	1.04464e-32
Ga03G2448	-0.189251	0.0256379
Ga03G2483	0.37776	0.00893272
Ga03G2514	0.228864	0.0016687
Ga03G2526	-0.372905	0.00149998
Ga03G2542	2.60104	0.0218384
Ga03G2546	1.49774	0.03925
Ga03G2548	-1.08888	0.0173737
Ga03G2555	1.39055	1.00055e-10
Ga03G2569	0.554781	0.000558838
Ga03G2591	-0.495696	0.0009192
Ga03G2592	1.56552	0.000244042
Ga03G2601	-6.53018	6.08984e-15
Ga03G2614	1.41072	0.0268419
Ga03G2623	1.71644	0.00588442
Ga03G2624	0.279794	0.00249045
Ga03G2625	3.2629	4.54867e-05
Ga03G2627	-2.19111	0.00794046
Ga03G2633	0.45031	0.0017233
Ga03G2636	-0.366359	0.00816872
Ga03G2644	1.46357	4.45033e-10
Ga03G2645	0.475842	1.09235e-05
Ga03G2656	-0.373688	0.0232884
Ga03G2657	-0.452684	0.0353122
Ga03G2663	4.31927	1.94481e-05
Ga03G2678	-2.04574	1.99551e-05
Ga03G2679	-1.07926	0.0365563
Ga03G2695	-0.268542	0.00034303
Ga03G2717	-1.19346	0.0255883
Ga03G2734	0.855551	1.13337e-12
Ga03G2735	0.217729	0.00313635
Ga03G2745	-0.276824	0.0203906
Ga03G2747	-0.726552	0.0165633
Ga03G2748	-2.45624	0.0370869
Ga03G2750	-2.81629	0.0230496
Ga03G2751	-3.64694	0.000850595
Ga03G2752	0.582779	1.29318e-08
Ga03G2753	-2.66978	6.67881e-18
Ga03G2754	-1.90815	0.0053451
Ga03G2793	-0.45228	0.0472575
Ga03G2800	-1.64556	9.88645e-13
Ga04G0002	0.635364	5.97363e-05
Ga04G0003	-1.30209	0.034501
Ga04G0004	-0.920744	6.59418e-14
Ga04G0011	0.50598	0.012247
Ga04G0013	1.02114	9.58493e-05
Ga04G0022	-0.336091	0.0238844
Ga04G0032	-1.70213	0.00899798
Ga04G0033	-0.199404	0.00157596
Ga04G0064	-0.717837	0.00159074
Ga04G0069	0.824527	0.0362354
Ga04G0101	-2.60662	2.45167e-09
Ga04G0107	-0.917505	0.0154028
Ga04G0120	-2.67338	0.0127231
Ga04G0121	-2.90163	0.044683
Ga04G0138	-3.02648	0.0488808
Ga04G0141	6.30963	4.95641e-30
Ga04G0149	-0.837527	0.0269365
Ga04G0168	4.83223	9.87724e-14
Ga04G0170	2.80184	0.0383291
Ga04G0176	0.518188	0.0229107
Ga04G0199	1.27455	0.0463601
Ga04G0207	-0.622755	0.0191561
Ga04G0209	-0.356309	0.000850181
Ga04G0221	0.726783	0.00608649
Ga04G0240	1.775	2.50404e-05
Ga04G0243	-1.50411	0.00875594
Ga04G0249	-1.18216	0.0106478
Ga04G0252	-0.265256	0.0342591
Ga04G0262	1.05272	0.00373506
Ga04G0271	-0.247651	0.0120287
Ga04G0272	-0.763009	0.03704
Ga04G0274	1.92762	0.0149147
Ga04G0275	-1.2818	8.41443e-14
Ga04G0279	-1.53136	1.69123e-69
Ga04G0280	2.38989	0.00440005
Ga04G0291	0.330366	0.0213263
Ga04G0297	-1.30928	0.0269645
Ga04G0298	-1.17342	0.00470532
Ga04G0300	0.2695	0.00679783
Ga04G0311	-0.183519	0.00214654
Ga04G0337	-0.344753	3.08204e-05
Ga04G0339	-1.0252	0.00727226
Ga04G0354	0.477961	0.0125751
Ga04G0357	-0.17232	0.0197305
Ga04G0367	0.964505	3.37064e-07
Ga04G0372	-0.80147	0.000289061
Ga04G0381	0.233452	0.000772399
Ga04G0413	-0.298379	0.0178473
Ga04G0421	-1.88049	6.8573e-105
Ga04G0429	3.27082	0.000463205
Ga04G0433	-2.59445	0.000385394
Ga04G0435	-0.978754	1.29335e-25
Ga04G0437	5.49268	3.20227e-11
Ga04G0441	-0.387846	0.0266354
Ga04G0496	0.266672	0.0284315
Ga04G0498	-0.679077	7.20939e-05
Ga04G0502	-4.44872	1.64313e-06
Ga04G0510	-0.873128	0.0181765
Ga04G0516	-0.281818	0.0295076
Ga04G0523	0.576522	0.0373199
Ga04G0532	2.46872	0.0107516
Ga04G0541	8.54448	5.97427e-41
Ga04G0542	5.94148	1.59096e-15
Ga04G0566	2.09034	0.041963
Ga04G0587	0.378494	0.0351003
Ga04G0595	0.348869	0.0429647
Ga04G0608	-0.768472	0.00475433
Ga04G0622	1.41417	0.00277647
Ga04G0627	1.14283	0.0123852
Ga04G0639	-0.425679	0.0421754
Ga04G0648	-1.06183	0.000573968
Ga04G0651	-0.521693	0.0281773
Ga04G0655	1.4295	2.7355e-07
Ga04G0682	0.95587	0.00459457
Ga04G0689	2.17934	0.0223378
Ga04G0704	-0.626305	2.1863e-06
Ga04G0710	-1.3952	0.0225596
Ga04G0746	-6.66955	1.53371e-26
Ga04G0769	-0.58163	0.0195673
Ga04G0775	-0.719898	0.0288176
Ga04G0802	-3.62623	0
Ga04G0803	-3.37145	3.9194e-142
Ga04G0817	-0.834385	7.28222e-07
Ga04G0819	0.737311	0.000409156
Ga04G0825	-0.338696	0.00933202
Ga04G0835	-0.783769	7.56157e-14
Ga04G0836	-0.222836	0.0179683
Ga04G0903	-0.334101	0.0101958
Ga04G0905	-0.660788	0.0478786
Ga04G0917	-0.262908	0.000619169
Ga04G0933	2.26269	0.00328301
Ga04G0934	0.718258	0.0309569
Ga04G0965	1.47494	0.0142232
Ga04G0975	0.878372	0.00501378
Ga04G0981	7.03897	1.19715e-23
Ga04G0988	5.03645	3.38859e-06
Ga04G0996	-1.00196	0.00151033
Ga04G1020	0.720888	0.0427241
Ga04G1049	-0.705855	0.0154003
Ga04G1089	0.306225	0.00676495
Ga04G1116	-0.297187	0.022199
Ga04G1133	-0.423002	0.00499769
Ga04G1150	-1.58983	0.00256169
Ga04G1261	0.554589	0.013757
Ga04G1355	1.56586	0.000154329
Ga04G1388	-0.449431	0.000121931
Ga04G1403	-0.447926	0.00750019
Ga04G1406	-0.4508	2.66819e-10
Ga04G1438	-0.534525	0.0495321
Ga04G1457	-0.225813	0.0442705
Ga04G1519	0.769422	0.0140898
Ga04G1520	0.460957	0.0345053
Ga04G1551	0.642273	0.00969317
Ga04G1558	-0.253881	0.0166311
Ga04G1578	2.90071	0.00696543
Ga04G1590	1.26233	0.0494905
Ga04G1610	-0.215347	0.0142933
Ga04G1618	2.95177	0.00456599
Ga04G1628	-0.870377	8.17714e-09
Ga04G1640	0.711565	0.0017025
Ga04G1682	0.510839	4.1248e-05
Ga04G1690	0.688026	0.00918801
Ga04G1718	-0.327879	0.0470454
Ga04G1719	-0.506236	0.0166914
Ga04G1728	-0.379632	0.026689
Ga04G1736	-1.8925	0.000986107
Ga04G1746	0.802481	0.0488808
Ga04G1748	-0.63661	0.0066306
Ga04G1750	0.897397	0.0291997
Ga04G1752	-0.946702	0.0206036
Ga04G1754	-0.810445	0.033238
Ga04G1775	0.32582	4.67894e-05
Ga04G1776	-0.537592	2.27692e-13
Ga04G1779	-0.218491	0.0447937
Ga04G1783	-0.443603	0.033238
Ga04G1787	1.45015	2.72999e-05
Ga04G1788	1.06809	1.54758e-05
Ga04G1802	-1.0875	5.05911e-25
Ga04G1811	2.41602	2.12776e-05
Ga04G1814	0.546001	8.35048e-05
Ga04G1819	3.16683	8.34868e-14
Ga04G1836	0.433493	0.0270841
Ga04G1840	9.87951	3.95442e-54
Ga04G1841	3.71985	0.0209574
Ga04G1846	1.44125	0.0065338
Ga04G1848	2.13276	4.75386e-07
Ga04G1857	0.764875	0.000102035
Ga04G1859	0.421432	0.0470338
Ga04G1870	-0.228912	0.00944213
Ga04G1873	0.509949	0.000751782
Ga04G1874	0.464365	0.0212031
Ga04G1880	-0.901678	6.9873e-17
Ga04G1881	5.94971	6.77617e-68
Ga04G1882	-4.64073	2.63755e-10
Ga04G1883	-4.70918	0.000156033
Ga04G1885	0.626774	0.000155973
Ga04G1893	0.584132	0.00139477
Ga04G1895	5.312	2.48443e-12
Ga04G1897	10.3354	4.23494e-80
Ga04G1935	0.845935	5.17196e-07
Ga04G1937	1.041	2.65398e-07
Ga04G1954	0.182505	0.0308254
Ga04G1965	-1.64694	1.772e-06
Ga04G1970	0.367574	1.73875e-07
Ga04G1978	0.709619	5.59931e-11
Ga04G1980	-0.57547	0.0146589
Ga04G1984	-1.21271	0.00247998
Ga04G1987	0.440435	0.0338066
Ga04G1996	-1.05088	5.93645e-05
Ga04G2000	1.12768	0.00307985
Ga04G2001	-1.25715	5.62279e-05
Ga04G2013	0.300138	0.0317275
Ga04G2026	4.53208	3.82137e-07
Ga04G2066	0.710446	0.0323936
Ga04G2072	0.910794	0.00322454
Ga04G2081	-0.256874	0.022323
Ga04G2086	0.580798	0.014693
Ga04G2111	1.69302	0.00826046
Ga04G2113	2.8538	3.158e-06
Ga04G2114	-1.58873	5.12571e-06
Ga04G2125	0.526437	0.0225625
Ga04G2127	1.43548	0.0468387
Ga04G2130	-1.02385	1.12103e-09
Ga04G2139	1.12769	0.026176
Ga04G2142	0.470904	0.013757
Ga05G0051	-0.367515	0.0468387
Ga05G0059	2.76609	0.0409407
Ga05G0072	-0.29322	0.0495052
Ga05G0088	0.435053	0.0468387
Ga05G0090	1.62769	0.0480384
Ga05G0102	-3.71726	5.59377e-09
Ga05G0103	6.10279	5.54243e-13
Ga05G0119	-0.36016	0.0204143
Ga05G0127	0.831105	1.05089e-05
Ga05G0128	0.725177	0.000801782
Ga05G0133	0.844758	0.00237947
Ga05G0153	-0.786537	0.00567629
Ga05G0157	-0.624596	0.00565871
Ga05G0166	0.416752	0.0166411
Ga05G0173	1.80362	0.000584545
Ga05G0179	-1.84654	8.48086e-29
Ga05G0194	1.49854	7.67724e-07
Ga05G0196	4.80253	1.28339e-06
Ga05G0203	-0.516463	0.00105597
Ga05G0208	-0.79032	0.00411793
Ga05G0209	-2.67995	0.00184843
Ga05G0211	-1.53097	0.0451013
Ga05G0212	-2.07931	0.00790935
Ga05G0245	0.803475	0.0229107
Ga05G0250	0.507651	4.69221e-10
Ga05G0266	-0.36144	0.0179142
Ga05G0291	0.656206	0.0166153
Ga05G0326	0.563755	3.60656e-08
Ga05G0339	0.684871	0.0101969
Ga05G0369	-0.483412	0.0485793
Ga05G0380	-1.03957	2.99734e-07
Ga05G0399	0.41548	0.00349443
Ga05G0402	0.335383	0.0206036
Ga05G0419	-0.299251	0.0147419
Ga05G0447	0.976269	1.50949e-07
Ga05G0448	-0.241563	0.0339582
Ga05G0451	0.588347	0.00192636
Ga05G0452	0.902573	0.0441322
Ga05G0462	0.561384	0.0358221
Ga05G0507	-0.778954	0.000385111
Ga05G0525	-0.460361	0.0250296
Ga05G0536	-1.9068	0.0131416
Ga05G0543	-1.54912	0.000473062
Ga05G0545	0.424691	0.0403257
Ga05G0609	1.93492	2.61363e-27
Ga05G0610	-0.378312	0.00679459
Ga05G0626	0.190072	0.0241602
Ga05G0635	0.425746	0.024799
Ga05G0655	0.636555	0.0458039
Ga05G0656	0.746794	0.0147826
Ga05G0658	-1.20402	6.78577e-08
Ga05G0663	-0.43169	0.00323725
Ga05G0673	-1.846	0.0163439
Ga05G0691	-0.347411	0.000738348
Ga05G0692	0.254732	0.00731004
Ga05G0698	1.57017	0.0345123
Ga05G0711	0.250313	0.0286035
Ga05G0717	3.72162	0.000476063
Ga05G0749	6.8523	1.31133e-27
Ga05G0784	-0.193975	0.0319773
Ga05G0796	-2.18267	0.00159024
Ga05G0809	-1.17482	0.00749154
Ga05G0838	0.358855	0.0426874
Ga05G0843	-0.657189	0.0203758
Ga05G0863	1.20475	0.000377381
Ga05G0882	-0.425149	0.00172045
Ga05G0892	0.200179	0.0478938
Ga05G0919	-0.534552	0.0141454
Ga05G0932	9.57722	1.3202e-61
Ga05G0934	-0.662946	0.00010917
Ga05G0935	-0.936449	0.00534369
Ga05G0937	0.444203	0.0276259
Ga05G0946	0.543089	0.0189731
Ga05G0977	-1.75626	0.00377506
Ga05G0979	-0.726466	0.00337644
Ga05G0980	1.39284	0.0477235
Ga05G0983	0.5755	0.00937249
Ga05G0991	-0.232171	0.0015571
Ga05G0997	-0.237341	0.0101209
Ga05G1036	0.581169	0.00182741
Ga05G1037	0.71711	0.0384303
Ga05G1038	-0.509163	0.00793156
Ga05G1052	0.193248	0.00950184
Ga05G1108	-0.316272	0.0131314
Ga05G1161	0.162031	0.0354965
Ga05G1208	0.547115	0.00286981
Ga05G1231	0.777568	0.0173038
Ga05G1246	-0.458337	0.00203942
Ga05G1255	1.75646	0.0033476
Ga05G1258	-0.846088	0.0385847
Ga05G1268	-0.51227	0.021116
Ga05G1282	-0.699653	0.0297163
Ga05G1284	0.855388	0.000786878
Ga05G1288	-0.308694	0.0137969
Ga05G1299	-0.620825	1.17846e-12
Ga05G1300	-0.305576	0.0406098
Ga05G1318	-0.796777	0.0277526
Ga05G1325	0.504908	0.00122043
Ga05G1333	0.980183	0.0132337
Ga05G1338	-1.26024	1.73746e-06
Ga05G1343	1.60091	0.00118471
Ga05G1352	0.783905	2.21817e-12
Ga05G1382	-0.313	0.0107883
Ga05G1394	-0.423207	0.0429407
Ga05G1399	3.91594	0.0044975
Ga05G1405	1.77133	0.0231508
Ga05G1416	-0.315469	0.00832206
Ga05G1422	0.316935	0.000148731
Ga05G1424	-0.642514	0.000665271
Ga05G1425	0.474783	4.28835e-06
Ga05G1442	1.29785	0.0053221
Ga05G1455	0.346394	0.000814108
Ga05G1460	1.10661	1.69643e-07
Ga05G1461	0.621047	0.00719821
Ga05G1473	-0.319228	0.000468512
Ga05G1474	0.417726	9.255e-06
Ga05G1491	2.89157	0.0173737
Ga05G1503	-0.313582	0.00124279
Ga05G1506	0.403492	8.54069e-05
Ga05G1517	2.9931	6.30589e-13
Ga05G1547	0.617199	0.0298905
Ga05G1575	1.74052	0.0060027
Ga05G1596	-3.52648	0.00498359
Ga05G1597	-0.726472	0.0013946
Ga05G1626	0.368347	0.0409407
Ga05G1664	-0.341947	0.00562591
Ga05G1672	-2.213	0.00502568
Ga05G1674	-1.80053	0.0187103
Ga05G1684	1.49836	0.0159348
Ga05G1697	0.603517	0.018066
Ga05G1701	-0.514054	0.0431053
Ga05G1705	0.656617	0.0388491
Ga05G1713	0.237485	7.80343e-05
Ga05G1740	3.13802	0.00937417
Ga05G1784	1.8293	0.0182168
Ga05G1785	1.65674	0.00507544
Ga05G1789	0.631779	0.000167467
Ga05G1801	-1.43718	4.16327e-05
Ga05G1826	1.79958	3.99284e-09
Ga05G1865	-0.226183	0.0119377
Ga05G1897	-1.8273	1.61479e-05
Ga05G1898	-0.206207	0.022604
Ga05G1909	1.19857	0.000276419
Ga05G1910	1.80933	0.0428881
Ga05G1927	0.594789	0.00308171
Ga05G1936	-0.676464	3.33715e-05
Ga05G1938	-1.14318	0.00249354
Ga05G1939	-1.4359	0.000118131
Ga05G1946	2.02958	0.00212824
Ga05G1947	0.692022	0.00374429
Ga05G1949	0.877844	0.015655
Ga05G1978	-0.385927	0.000253726
Ga05G1983	0.659039	0.0136334
Ga05G1985	-0.320026	0.000762107
Ga05G1987	-0.410025	0.0127454
Ga05G1994	-0.312601	0.00535551
Ga05G2003	-0.445733	0.0218801
Ga05G2013	-0.45708	0.00592034
Ga05G2024	0.309924	0.0418018
Ga05G2045	-1.48813	0.0263552
Ga05G2056	0.505643	0.0111742
Ga05G2060	-0.737088	0.000121353
Ga05G2062	-2.00656	4.77672e-107
Ga05G2080	1.28358	0.000917361
Ga05G2082	1.7511	4.562e-05
Ga05G2098	0.893043	0.0107324
Ga05G2101	-1.22451	0.00319101
Ga05G2206	2.35184	0.0227451
Ga05G2207	1.33943	0.0358546
Ga05G2211	2.27197	3.38002e-05
Ga05G2212	-2.97366	6.55188e-48
Ga05G2221	0.740776	0.0214797
Ga05G2222	0.276973	0.0460351
Ga05G2234	0.763954	0.0152059
Ga05G2236	-0.358334	0.0458039
Ga05G2240	-1.22207	0.00793156
Ga05G2255	-0.501248	0.00175222
Ga05G2273	-3.09898	0.00017809
Ga05G2293	0.699065	0.0495052
Ga05G2305	-0.305862	0.0478938
Ga05G2309	-2.37487	0.0129483
Ga05G2325	-0.927384	4.98413e-07
Ga05G2351	0.47843	1.11147e-05
Ga05G2433	0.249971	0.0392568
Ga05G2468	0.779155	0.0470775
Ga05G2478	2.32872	1.10201e-79
Ga05G2490	1.52376	9.15819e-05
Ga05G2499	-0.416905	0.00590453
Ga05G2500	-2.08632	6.09868e-08
Ga05G2509	0.316687	0.0267763
Ga05G2532	1.07195	0.0153339
Ga05G2537	0.303053	0.0246475
Ga05G2542	-0.582758	0.0192578
Ga05G2549	1.97398	0.000453103
Ga05G2565	-0.322297	0.0369709
Ga05G2568	-0.832059	0.00274284
Ga05G2574	0.406407	0.0323136
Ga05G2590	1.13135	0.0488201
Ga05G2592	-0.747242	0.0123936
Ga05G2600	-0.705016	0.0290671
Ga05G2619	-0.555208	0.00156602
Ga05G2626	1.87513	0.0169573
Ga05G2641	-7.07189	1.33749e-25
Ga05G2645	-0.975078	0.000404554
Ga05G2646	0.2158	0.0206738
Ga05G2650	0.890221	1.40155e-08
Ga05G2653	-0.567305	0.00501386
Ga05G2655	1.21282	2.18433e-05
Ga05G2664	0.326155	0.0421754
Ga05G2686	2.16409	0.018383
Ga05G2692	1.21227	0.0150439
Ga05G2722	-0.962345	1.01163e-07
Ga05G2742	-2.28588	1.51719e-06
Ga05G2773	-0.442058	0.0353585
Ga05G2775	-0.304579	0.0185909
Ga05G2779	0.536485	0.0440225
Ga05G2786	-0.738113	0.000734283
Ga05G2805	1.74814	0.00427113
Ga05G2811	0.625477	0.0265004
Ga05G2812	0.725479	0.000226553
Ga05G2821	1.80965	0.00545454
Ga05G2843	0.656689	0.00172361
Ga05G2910	-0.354231	0.00308982
Ga05G2925	0.3686	0.0476432
Ga05G2931	-4.16494	0.0150439
Ga05G2944	2.91749	0.00953997
Ga05G2950	0.469616	1.24017e-07
Ga05G2997	-0.787492	0.0115215
Ga05G2998	-2.36047	0.0392608
Ga05G3006	-0.47779	0.0400546
Ga05G3011	0.266367	0.0134887
Ga05G3013	1.01597	5.6328e-22
Ga05G3022	1.16657	0.031149
Ga05G3034	-1.14354	0.00629819
Ga05G3049	0.869719	0.00427684
Ga05G3051	0.978376	0.0158242
Ga05G3058	0.219005	0.00312282
Ga05G3063	1.32958	1.00502e-05
Ga05G3066	2.37131	2.64736e-54
Ga05G3069	-1.02254	5.66331e-66
Ga05G3083	-0.436989	0.000415274
Ga05G3087	-0.24894	0.0305985
Ga05G3094	1.2343	0.000474137
Ga05G3095	0.418847	0.00123515
Ga05G3098	-1.65175	1.31187e-07
Ga05G3104	0.673993	0.0266286
Ga05G3106	-2.5908	5.74691e-20
Ga05G3139	-0.375633	0.00302818
Ga05G3188	1.16718	4.36532e-11
Ga05G3195	0.477596	0.000249643
Ga05G3204	1.45124	0.0096805
Ga05G3205	-0.274172	0.03838
Ga05G3216	-1.94681	0.0105808
Ga05G3218	-0.427669	0.0142232
Ga05G3257	-0.487043	0.00101739
Ga05G3258	-4.57091	0.00151864
Ga05G3335	-0.215178	0.0349471
Ga05G3363	-0.384617	0.018383
Ga05G3401	0.766927	1.49856e-11
Ga05G3411	-6.22185	1.65547e-22
Ga05G3424	0.778871	0.000416629
Ga05G3462	-0.803437	0.0239444
Ga05G3475	-0.816117	0.0178513
Ga05G3483	-0.842118	0.00639994
Ga05G3486	0.469376	0.0486442
Ga05G3494	0.294087	0.00772012
Ga05G3506	-0.496673	0.00233274
Ga05G3510	0.343538	0.0142134
Ga05G3512	-0.254657	0.00350647
Ga05G3517	-1.36095	0.0200191
Ga05G3534	-0.469415	0.03368
Ga05G3557	-0.4826	0.00484534
Ga05G3573	-0.365944	0.019198
Ga05G3604	-0.636513	0.000180241
Ga05G3607	0.536493	0.0111891
Ga05G3640	-1.46801	0.000367971
Ga05G3663	-0.942195	0.0170029
Ga05G3666	1.39174	0.0292319
Ga05G3667	-0.340587	0.00450047
Ga05G3669	-2.87185	1.41646e-21
Ga05G3679	-6.02713	9.08181e-22
Ga05G3685	0.656968	7.27547e-07
Ga05G3694	0.621389	0.00160388
Ga05G3703	-2.20157	2.23394e-12
Ga05G3707	1.27799	0.0296084
Ga05G3708	2.79736	0.00130401
Ga05G3711	-1.78093	0.000184759
Ga05G3712	-0.303959	0.00580472
Ga05G3716	-0.401705	2.68399e-08
Ga05G3791	1.24781	0.000415529
Ga05G3792	3.76045	1.93202e-32
Ga05G3794	0.441918	0.0394916
Ga05G3804	2.01933	0.0240257
Ga05G3809	1.24175	0.00206702
Ga05G3810	0.643559	0.00985266
Ga05G3811	2.65183	0.030741
Ga05G3814	0.583635	0.0257246
Ga05G3829	-0.248177	0.034501
Ga05G3833	-9.60011	7.74332e-67
Ga05G3838	-0.512797	0.0244138
Ga05G3839	-10.834	1.2803e-25
Ga05G3844	1.25636	8.30438e-08
Ga05G3845	0.991339	2.81133e-27
Ga05G3874	-0.856807	9.07278e-05
Ga05G3878	-1.17957	0.0441322
Ga05G3881	0.967416	0.00953803
Ga05G3883	8.04191	1.04486e-42
Ga05G3884	5.17681	6.04484e-08
Ga05G3885	5.22508	1.58539e-60
Ga05G3901	-0.712882	0.030981
Ga05G3919	2.52037	2.55382e-49
Ga05G3920	-1.89962	0.000975523
Ga05G3921	1.21777	0.000152537
Ga05G3923	0.860512	0.00306245
Ga05G3927	-0.60441	1.42779e-07
Ga05G3933	-0.779291	0.00151935
Ga05G3937	5.86565	1.45393e-16
Ga05G3939	3.20692	0.0163529
Ga05G3948	7.25069	3.82877e-27
Ga05G3951	0.452089	1.8803e-07
Ga05G3953	0.29195	0.0115546
Ga05G3956	3.14452	8.08886e-06
Ga05G3965	-1.07446	1.28989e-08
Ga05G3971	0.684291	2.76374e-05
Ga05G3978	-4.96057	3.64405e-13
Ga05G3979	1.15356	0.00178804
Ga05G3998	0.844114	0.00641469
Ga05G3999	0.816273	0.0350407
Ga05G4001	-1.45616	8.90824e-08
Ga05G4004	-1.44901	1.67754e-06
Ga05G4006	0.386389	4.90901e-10
Ga05G4007	0.906401	1.60253e-20
Ga05G4008	0.511344	1.92903e-05
Ga05G4011	-0.280145	0.0142895
Ga05G4012	-8.30288	4.99099e-51
Ga05G4019	0.680458	1.45027e-06
Ga05G4022	0.81463	0.000550668
Ga05G4028	-1.11859	0.0180992
Ga05G4065	0.647188	0.0387342
Ga05G4070	-9.23002	1.49567e-28
Ga05G4075	1.06111	0.000701939
Ga05G4077	-1.92743	3.99971e-16
Ga05G4078	6.70391	5.64632e-36
Ga05G4080	3.4041	0.00337122
Ga05G4081	0.323647	0.00264604
Ga05G4082	-1.51571	9.70205e-05
Ga05G4087	-1.6915	2.59724e-06
Ga05G4089	3.95443	0.000206712
Ga05G4092	-0.401597	0.0150334
Ga05G4111	1.98023	0.011024
Ga05G4114	0.415746	6.58304e-05
Ga05G4161	-1.04134	0.00910131
Ga05G4165	-1.51006	0.00273909
Ga05G4181	2.04427	9.79507e-09
Ga05G4196	0.450879	0.0258162
Ga05G4231	-1.17189	5.26838e-15
Ga05G4234	1.5968	0.00470532
Ga05G4239	-0.180906	0.00424846
Ga05G4258	-0.39741	0.00774694
Ga05G4259	-0.524312	0.00476016
Ga05G4268	-1.53154	0.0315247
Ga05G4272	5.0804	9.68659e-177
Ga05G4273	7.94067	2.59225e-45
Ga05G4275	1.86854	2.50763e-21
Ga05G4276	3.78991	4.62847e-59
Ga05G4281	0.385098	1.99551e-05
Ga05G4285	2.56152	1.41986e-28
Ga05G4287	5.22226	1.51941e-109
Ga05G4288	3.77832	1.35529e-67
Ga05G4289	9.8722	3.45896e-81
Ga05G4290	4.5357	6.14636e-42
Ga05G4292	5.93151	7.93972e-146
Ga05G4295	2.13612	1.38363e-40
Ga05G4297	4.44928	2.66457e-169
Ga05G4299	10.4161	8.28247e-106
Ga05G4300	3.6483	8.68015e-32
Ga06G0001	1.3388	0.0242517
Ga06G0004	1.48931	1.44302e-06
Ga06G0005	1.66719	5.68707e-06
Ga06G0013	-0.468987	0.00127788
Ga06G0018	-0.291145	0.0236619
Ga06G0043	-0.797735	1.65069e-05
Ga06G0044	-2.13942	0.0291944
Ga06G0049	-0.565605	0.000194708
Ga06G0061	-0.303707	0.018066
Ga06G0064	0.333604	0.0431053
Ga06G0096	0.551948	0.00507544
Ga06G0101	-0.318293	9.7653e-06
Ga06G0120	1.11175	1.33954e-30
Ga06G0126	-0.353868	0.000436109
Ga06G0127	-0.450376	3.19186e-12
Ga06G0140	0.838577	0.0350682
Ga06G0143	-1.05229	7.89129e-17
Ga06G0152	0.574464	0.0376708
Ga06G0155	0.694238	0.000267684
Ga06G0156	2.53518	0.00827061
Ga06G0158	-0.533433	0.000145939
Ga06G0160	1.81336	0.00678842
Ga06G0163	-6.10254	2.34362e-10
Ga06G0202	-1.09801	2.7474e-05
Ga06G0209	1.13862	1.04387e-07
Ga06G0228	1.4361	0.000621195
Ga06G0248	-0.785335	0.000964604
Ga06G0268	-0.197565	0.0412468
Ga06G0287	-0.75837	0.0169794
Ga06G0289	2.74269	1.96385e-05
Ga06G0290	-0.738087	0.000412796
Ga06G0292	0.402709	0.0250823
Ga06G0294	-0.589921	0.0349148
Ga06G0313	1.21604	0.00629819
Ga06G0316	-10.0817	1.26102e-72
Ga06G0318	0.923313	5.48439e-11
Ga06G0368	0.6456	0.00162206
Ga06G0389	0.253363	0.0203067
Ga06G0403	-0.258061	0.0470775
Ga06G0414	0.381794	4.89067e-06
Ga06G0431	-0.355994	0.0312598
Ga06G0433	1.56849	2.59009e-67
Ga06G0443	0.735684	4.9959e-13
Ga06G0471	4.32886	1.85599e-07
Ga06G0474	-0.455876	0.0242338
Ga06G0478	0.474527	0.0338683
Ga06G0484	2.08537	7.41455e-07
Ga06G0494	0.566718	0.00237947
Ga06G0497	0.549027	0.0453172
Ga06G0503	0.269178	0.0147508
Ga06G0537	0.725555	0.00146304
Ga06G0539	-1.69285	2.30874e-32
Ga06G0561	1.60798	0.00944366
Ga06G0585	1.06736	0.0286866
Ga06G0595	0.859567	0.0441117
Ga06G0605	-0.814939	0.00276355
Ga06G0629	-1.2017	0.000637254
Ga06G0645	1.21719	0.0296084
Ga06G0706	9.2323	9.44508e-52
Ga06G0710	2.76833	0.000628707
Ga06G0714	0.775872	0.00350647
Ga06G0715	-0.225964	0.0230557
Ga06G0756	0.606743	2.27575e-07
Ga06G0767	1.15639	0.00682966
Ga06G0768	0.271077	0.0252471
Ga06G0803	0.571287	0.0275369
Ga06G0811	-0.416177	0.0381163
Ga06G0824	1.41092	0.00937198
Ga06G0830	-11.1374	1.20018e-23
Ga06G0832	0.695073	0.000339937
Ga06G0838	0.323004	0.0331014
Ga06G0858	-1.00813	2.60965e-05
Ga06G0875	2.28153	0.031149
Ga06G0888	0.896179	0.00375281
Ga06G0922	-0.578396	0.0418002
Ga06G0928	-0.938115	0.00380591
Ga06G0944	-0.24288	0.0441322
Ga06G0945	0.704788	0.00107199
Ga06G0964	-8.49477	3.23036e-45
Ga06G0982	1.79546	0.0217846
Ga06G0986	-2.03421	3.63953e-10
Ga06G0998	3.85373	0.00301526
Ga06G0999	2.9744	0.00123006
Ga06G1009	0.468396	0.0210971
Ga06G1039	-3.59779	0.0463591
Ga06G1040	-0.332743	0.041963
Ga06G1111	2.35169	2.37292e-10
Ga06G1140	0.765738	0.0045263
Ga06G1152	0.482588	0.0179683
Ga06G1180	0.298575	0.0437679
Ga06G1204	-0.303283	0.00302818
Ga06G1263	0.870252	0.00379098
Ga06G1344	-0.988931	0.000387909
Ga06G1374	0.656801	3.17922e-05
Ga06G1406	-0.617843	1.04944e-05
Ga06G1409	-0.475	0.000224391
Ga06G1416	0.449409	5.0671e-05
Ga06G1418	0.738634	0.00394352
Ga06G1420	3.82003	0.00971377
Ga06G1433	0.859518	0.00757387
Ga06G1446	0.461446	2.90805e-05
Ga06G1449	1.05844	0.0300856
Ga06G1468	0.482211	0.0045918
Ga06G1491	-1.95892	0.000134961
Ga06G1525	0.565321	0.0262793
Ga06G1532	1.42535	0.00898695
Ga06G1635	1.52137	7.88633e-25
Ga06G1639	0.375968	0.0430365
Ga06G1650	-0.711124	0.00514397
Ga06G1655	-0.567461	0.000629268
Ga06G1674	-3.83625	1.33097e-16
Ga06G1681	0.481432	0.047793
Ga06G1696	-0.730426	0.00526685
Ga06G1716	-0.309907	2.24536e-06
Ga06G1721	0.560908	0.0132337
Ga06G1754	1.00788	6.47028e-05
Ga06G1755	1.24875	5.89012e-07
Ga06G1778	1.21238	0.00577728
Ga06G1801	0.500931	0.0429647
Ga06G1809	-0.844606	0.0487841
Ga06G1871	-0.387566	0.00372109
Ga06G1892	0.324919	0.0248159
Ga06G1896	0.48258	0.00139408
Ga06G1898	0.804963	0.0308254
Ga06G1905	-0.356307	0.0296084
Ga06G1916	0.655734	0.000161286
Ga06G1917	2.99051	6.51481e-07
Ga06G1927	-1.03583	0.0378338
Ga06G1956	0.439916	0.0273364
Ga06G1960	-5.16013	3.3243e-07
Ga06G1963	-0.642755	0.0157022
Ga06G1977	-0.818378	0.00328301
Ga06G1982	0.352852	0.00178911
Ga06G2005	1.03673	1.28103e-05
Ga06G2010	-0.340662	0.0302147
Ga06G2029	-1.4642	0.00235368
Ga06G2077	-0.73457	0.00220451
Ga06G2093	0.55335	0.0398331
Ga06G2096	-2.61282	1.33764e-16
Ga06G2129	-0.547038	0.0307296
Ga06G2132	2.61478	0.000625632
Ga06G2155	-0.801246	0.0459248
Ga06G2181	-0.362492	0.0461257
Ga06G2202	-0.458214	0.00363815
Ga06G2229	2.07131	0.0116754
Ga06G2243	-0.392135	0.0365933
Ga06G2253	0.310657	0.0476833
Ga06G2293	0.758905	0.0173017
Ga06G2337	-0.388696	0.0161992
Ga06G2341	0.524961	0.0291923
Ga06G2347	0.362896	0.0201066
Ga06G2350	-0.493984	0.000676321
Ga06G2359	2.84768	0.0273312
Ga06G2361	2.38636	0.0440225
Ga06G2375	0.587714	0.0495052
Ga06G2377	5.97575	6.97784e-18
Ga06G2378	0.993359	0.000449752
Ga06G2387	-0.52892	0.0441117
Ga06G2391	0.76134	1.03937e-09
Ga06G2397	-0.157542	0.0282679
Ga06G2419	-3.49073	0.0152222
Ga06G2424	-0.51362	0.00682509
Ga06G2430	-0.373515	0.0218916
Ga06G2452	0.316031	0.0286841
Ga06G2463	-1.78131	2.63184e-07
Ga06G2471	2.29488	1.19184e-05
Ga06G2475	-0.54072	0.00115072
Ga06G2476	-1.68583	0.0405885
Ga06G2487	-0.286717	0.00785473
Ga06G2489	-1.54055	0.0153124
Ga06G2510	0.444302	1.7491e-05
Ga06G2511	0.598684	0.0239444
Ga06G2514	-0.445122	0.000131744
Ga06G2522	-0.453265	0.00372299
Ga06G2523	5.87315	3.10872e-11
Ga06G2524	3.29731	0.000949047
Ga06G2525	-0.45984	0.00427113
Ga06G2527	-0.289933	0.00850359
Ga06G2536	-5.40681	2.63949e-31
Ga06G2541	-0.23904	0.0450758
Ga06G2546	-1.55693	0.0323815
Ga06G2549	1.14521	0.0247388
Ga06G2550	3.93667	9.27657e-07
Ga06G2552	-4.1133	3.16976e-55
Ga07G0023	0.220829	0.0327301
Ga07G0032	-0.443697	0.0446426
Ga07G0040	1.23607	1.3237e-29
Ga07G0041	0.63608	0.0105555
Ga07G0044	2.06132	5.98709e-21
Ga07G0052	0.748761	4.01526e-05
Ga07G0066	-0.574142	0.0208499
Ga07G0080	4.20012	7.1251e-08
Ga07G0081	0.619796	0.000776303
Ga07G0082	1.18301	1.50057e-33
Ga07G0118	-0.580145	5.11242e-09
Ga07G0129	0.345072	0.0247388
Ga07G0130	1.90473	0.004612
Ga07G0139	1.02663	2.06934e-10
Ga07G0145	0.56502	0.0407963
Ga07G0148	-0.445848	0.0486442
Ga07G0150	-0.284829	0.0386415
Ga07G0155	0.732903	0.0319363
Ga07G0179	-0.279891	0.0255664
Ga07G0180	0.551648	0.0274135
Ga07G0206	1.3675	5.7125e-05
Ga07G0220	0.710622	0.0201173
Ga07G0243	0.831996	0.0203067
Ga07G0264	-1.2553	2.66605e-07
Ga07G0266	1.14275	2.49211e-09
Ga07G0273	-0.393924	0.0255134
Ga07G0288	1.70953	4.51439e-19
Ga07G0306	-0.693297	0.000873187
Ga07G0317	1.63638	0.00296357
Ga07G0323	2.78414	7.67646e-08
Ga07G0324	2.6003	9.47965e-18
Ga07G0340	-0.998251	9.65984e-08
Ga07G0347	1.17543	0.000854101
Ga07G0366	0.982783	0.0115788
Ga07G0382	0.382816	0.0107883
Ga07G0447	0.383128	3.23726e-05
Ga07G0449	3.49115	7.14633e-31
Ga07G0450	0.278023	0.00224106
Ga07G0451	0.417012	0.0308254
Ga07G0452	-0.522417	7.43934e-13
Ga07G0457	0.974757	0.0297761
Ga07G0459	1.42894	0.00794046
Ga07G0477	-0.255236	0.0119377
Ga07G0478	-0.439767	0.000248775
Ga07G0482	-5.2156	2.54732e-14
Ga07G0483	1.17085	1.19434e-08
Ga07G0487	-1.60429	0.00280197
Ga07G0513	-5.55294	6.72235e-13
Ga07G0514	1.95404	4.9083e-17
Ga07G0524	0.568021	0.0450758
Ga07G0525	-3.1262	9.16411e-14
Ga07G0528	5.05545	6.78997e-05
Ga07G0542	-0.430521	3.70205e-05
Ga07G0552	1.6749	2.87823e-13
Ga07G0566	3.52942	3.32449e-07
Ga07G0574	-1.45405	0.000534751
Ga07G0582	0.488339	0.0400058
Ga07G0586	0.879657	0.0412929
Ga07G0593	3.39836	0.0082058
Ga07G0601	-0.498889	0.0349471
Ga07G0618	0.94201	0.0138337
Ga07G0628	0.827305	0.0350199
Ga07G0642	0.785237	0.0227282
Ga07G0653	-0.690362	0.0215917
Ga07G0660	-1.47359	0.0243704
Ga07G0744	0.681715	0.0317945
Ga07G0749	2.19845	8.85833e-09
Ga07G0770	-0.731739	0.00373922
Ga07G0772	0.623682	1.58283e-10
Ga07G0784	0.657832	0.0347279
Ga07G0808	-0.844483	1.64195e-11
Ga07G0816	-0.175066	0.00513234
Ga07G0888	-0.509067	0.00716859
Ga07G0925	-0.220261	0.0359037
Ga07G0927	-0.771746	0.0160486
Ga07G0929	-3.59106	0.0231508
Ga07G0944	0.626327	3.34375e-06
Ga07G0950	0.601559	0.00879482
Ga07G0953	-1.40711	1.47086e-11
Ga07G0959	-0.549882	0.000577482
Ga07G0963	8.62681	1.14398e-45
Ga07G0968	-0.201964	0.00947472
Ga07G0970	-2.37635	2.54322e-05
Ga07G0971	-1.19273	8.76776e-05
Ga07G0982	1.20504	3.74222e-25
Ga07G0983	1.45774	1.17206e-08
Ga07G0985	-0.655936	0.00489174
Ga07G0987	3.39551	0.000681795
Ga07G0995	-0.218886	0.0337314
Ga07G1018	1.28805	0.000310477
Ga07G1023	-0.77662	0.00951203
Ga07G1027	-0.297541	0.037534
Ga07G1034	-2.60903	5.94172e-08
Ga07G1053	-0.362408	0.0137721
Ga07G1069	-0.388643	6.62164e-08
Ga07G1079	0.74381	0.0254928
Ga07G1088	-6.54708	1.94503e-17
Ga07G1097	-0.873247	0.015561
Ga07G1099	-3.02078	3.43316e-25
Ga07G1110	0.69916	0.000997362
Ga07G1142	0.284968	0.0123025
Ga07G1149	0.470299	0.00965977
Ga07G1164	-0.745566	0.00045715
Ga07G1174	-0.537105	0.0152758
Ga07G1175	-0.88444	2.38163e-05
Ga07G1191	2.12699	0.00723491
Ga07G1233	1.4652	0.0302905
Ga07G1319	-0.240594	0.0135565
Ga07G1336	10.7913	1.23132e-54
Ga07G1349	6.69963	4.56113e-19
Ga07G1459	-2.55013	0.0381243
Ga07G1481	3.61854	2.54175e-06
Ga07G1488	-1.84941	9.72509e-05
Ga07G1533	0.657004	0.0281155
Ga07G1550	-0.382594	0.0345053
Ga07G1562	-0.374069	0.00129862
Ga07G1571	-1.2884	3.83701e-77
Ga07G1592	1.43979	0.000100463
Ga07G1596	1.92536	0.0189043
Ga07G1620	-1.93144	0.00699694
Ga07G1628	1.2009	0.00327222
Ga07G1652	8.87561	2.97135e-54
Ga07G1705	-0.723712	7.75943e-05
Ga07G1732	0.983299	2.15547e-05
Ga07G1734	-0.652473	0.00384505
Ga07G1751	3.51986	0.0314823
Ga07G1791	-5.7085	1.3411e-20
Ga07G1792	-4.74645	2.74651e-07
Ga07G1822	0.39651	0.0464542
Ga07G1836	-0.689462	4.53721e-17
Ga07G1871	0.393161	0.0297136
Ga07G1886	-0.852613	0.0160369
Ga07G1898	-0.342857	0.0476432
Ga07G1919	0.417602	0.0340691
Ga07G1948	1.60088	0.000110673
[truncated: 1,710 more rows]

## Sheet: Table S6 DEGs BM13H
Table S6 List of Differentially expressed genes associated with BM13H BRR infection
[truncated: 2,053 more rows]

[truncated: 5 more sheets: Table S7 DEGs YZ, Table S8, Table S9, Table S10, Table S11]
